# Supplementary material for: Genomic evolution of Salmonella Dublin in cattle and humans in the United States
Source: Appl Environ Microbiol. 2025 Aug 19;91(9):e00689-25. doi: 10.1128/aem.00689-25 (PMC12442401; doi:10.1128/aem.00689-25)
Supplement: Supplemental tables — Tables S1 to S6. [file aem.00689-25-s0001.xlsx]

## Sheet: Supplemental Table Legends
	Supplemental Table 1. Query Terms
	Supplemental Table 2. Sequence metadata, read quality control metrics, assembly quality control metrics, and in silico serotyping results.
	Supplemental Table 3. Excluded strains and rational for exlcusion.
	Supplemental Table 4. Virulence gene counts by strain
	Supplemental Table 5. Antimicrobial resistance gene counts by strain.
	Supplemental Table 6. Plasmid counts by strain.

## Sheet: Table S1
Query Terms
Field	Term(s)
taxgroup_name	"Salmonella enterica"
seovar	"Dublin" OR "Salmonella enterica subsp. enteria serovar Dublin" OR "Dulin" OR "Salmonella Dublin" OR "Dublin(pred.)
location	"USA"
host	"Cattle" OR "cattle" OR "cow" OR "bovine" OR "Bovine" OR "Bos taurus" OR "Homo sapiens" OR "empty" **
	**Note: empty entries were included and then compared with NARMS collaboration metadata to
		identify cattle-associated food, environmental etc strains
		identify clincial human strains
		identify clinical bovine strains

## Sheet: Table S2
SRA Accession				Strain Metadata					Coverage	CheckM			QUAST				SISTR				SeqSero2	MLST
SRA ID	Bioproject	Biosample	Agency_Submitter	Date	Location	HHS_region	Source	Sample Type	Avg Coverage (X)	Completeness (%)	Contamination (%)	Strain heterogeneity (%)	GC(%)	N50	Length	N Contigs	O Antigen	H1 Antigen	Serogroup	Serovar	Serovar	7-gene ST
NDSU1	PRJNA1181261	SAMN44551947	PENN STATE UNIVERSTIY	2015	USA:MN	5	Clinical Bovine	Feces	195.628	99.71	0.29	0	52.09	405539	4956168	43	1,9,12[Vi]	g,p	D1	Dublin	Dublin	10
NDSU3	PRJNA1181261	SAMN44551949	PENN STATE UNIVERSTIY	2016	USA:MN	5	Clinical Bovine	Tissue Pool	170.418	99.71	0.22	0	52.1	353888	4959826	45	1,9,12[Vi]	g,p	D1	Dublin	Dublin	10
NDSU4	PRJNA1181261	SAMN44551950	PENN STATE UNIVERSTIY	2016	USA:ND	8	Clinical Bovine	Liver	316.758	99.71	0.29	0	52.08	113104	4914802	110	1,9,12[Vi]	g,p	D1	Dublin	Dublin	10
NDSU6	PRJNA1181261	SAMN44551952	PENN STATE UNIVERSTIY	2016	USA:ND	8	Clinical Bovine	Intestine	363.68	99.71	0.07	0	52.1	405527	4856316	39	1,9,12[Vi]	g,p	D1	Dublin	Dublin	10
NDSU7	PRJNA1181261	SAMN44551953	PENN STATE UNIVERSTIY	2016	USA:ND	8	Clinical Bovine	Liver	274.487	99.71	0.22	0	52.11	232605	4957369	54	1,9,12[Vi]	g,p	D1	Dublin	Dublin	10
NDSU8	PRJNA1181261	SAMN44551954	PENN STATE UNIVERSTIY	2016	USA:MN	5	Clinical Bovine	Lung	215.508	99.71	0.46	0	52.1	108856	4882361	94	1,9,12[Vi]	g,p	D1	Dublin	Dublin	10
NDSU9	PRJNA1181261	SAMN44551955	PENN STATE UNIVERSTIY	2019	USA:SD	8	Clinical Bovine	Lung	136.388	99.65	0.22	0	52.1	223187	4900455	58	1,9,12[Vi]	g,p	D1	Dublin	Dublin	10
NDSU10	PRJNA1181261	SAMN44551956	PENN STATE UNIVERSTIY	2020	USA:MN	5	Clinical Bovine	Lung	158.195	99.71	0.22	0	52.09	98266	4914316	117	1,9,12[Vi]	g,p	D1	Dublin	Dublin	10
NDSU12	PRJNA1181261	SAMN44551957	PENN STATE UNIVERSTIY	2020	USA:ND	8	Clinical Bovine	Feces	167.529	99.71	0.07	0	52.15	477413	4808331	34	1,9,12[Vi]	g,p	D1	Dublin	Dublin	10
NDSU13	PRJNA1181261	SAMN44551958	PENN STATE UNIVERSTIY	2020	USA:MN	5	Clinical Bovine	Liver	117.75	99.71	0.22	0	52.11	113008	4923557	120	1,9,12[Vi]	g,p	D1	Dublin	Dublin	10
NDSU15	PRJNA1181261	SAMN44551959	PENN STATE UNIVERSTIY	2020	USA:MN	5	Clinical Bovine	Intestine	703.274	99.71	0.11	0	52.15	401526	4831099	47	1,9,12[Vi]	g,p	D1	Dublin	Dublin	10
NDSU16	PRJNA1181261	SAMN44551960	PENN STATE UNIVERSTIY	2021	USA:ND	8	Clinical Bovine	Lung	190.494	99.71	0.15	0	52.16	332231	4804141	39	1,9,12[Vi]	g,p	D1	Dublin	Dublin	10
NDSU17	PRJNA1181261	SAMN44551961	PENN STATE UNIVERSTIY	2021	USA:MN	5	Clinical Bovine	Intestine	276.49	99.71	0.15	0	52.11	401526	4842114	40	1,9,12[Vi]	g,p	D1	Dublin	Dublin	10
NDSU18	PRJNA1181261	SAMN44551962	PENN STATE UNIVERSTIY	2021	USA:ND	8	Clinical Bovine	Feces	154.366	99.71	0.29	0	52.11	297277	4953926	49	1,9,12[Vi]	g,p	D1	Dublin	Dublin	10
NDSU19	PRJNA1181261	SAMN44551963	PENN STATE UNIVERSTIY	2021	USA:MN	5	Clinical Bovine	Lung	178.784	99.71	0.22	0	52.1	401571	4955222	44	1,9,12[Vi]	g,p	D1	Dublin	Dublin	10
NDSU20	PRJNA1181261	SAMN44551964	PENN STATE UNIVERSTIY	2021	USA:MN	5	Clinical Bovine	Lung	377.707	99.71	0.26	0	52.15	319683	4908243	55	1,9,12[Vi]	g,p	D1	Dublin	Dublin	10
NDSU21	PRJNA1181261	SAMN44551965	PENN STATE UNIVERSTIY	2021	USA:MN	5	Clinical Bovine	Lung	501.109	99.41	0.04	0	52.23	332066	4746160	42	1,9,12[Vi]	g,p	D1	Dublin	Dublin	10
NDSU22	PRJNA1181261	SAMN44551966	PENN STATE UNIVERSTIY	2021	USA:MN	5	Clinical Bovine	lung	464.229	99.41	0.04	0	52.23	401526	4754956	39	1,9,12[Vi]	g,p	D1	Dublin	Dublin	10
NDSU24	PRJNA1181261	SAMN44551967	PENN STATE UNIVERSTIY	2021	USA:MN	5	Clinical Bovine	Lung	283.127	99.71	0.07	0	52.1	477406	4921797	45	1,9,12[Vi]	g,p	D1	Dublin	Dublin	10
NDSU25	PRJNA1181261	SAMN44551968	PENN STATE UNIVERSTIY	2022	USA:MN	5	Clinical Bovine	Lung	604.49	99.71	0.07	0	52.13	401544	4839589	43	1,9,12[Vi]	g,p	D1	Dublin	Dublin	10
NDSU26	PRJNA1181261	SAMN44551969	PENN STATE UNIVERSTIY	2022	USA:MN	5	Clinical Bovine	Lung	444.64	99.51	0.22	0	52.08	405528	4928211	42	1,9,12[Vi]	g,p	D1	Dublin	Dublin	10
NDSU28	PRJNA1181261	SAMN44551970	PENN STATE UNIVERSTIY	2022	USA:MN	5	Clinical Bovine	Intestine	139.687	99.41	0.04	0	52.16	223172	4805435	62	1,9,12[Vi]	g,p	D1	Dublin	Dublin	10
NDSU29	PRJNA1181261	SAMN44551971	PENN STATE UNIVERSTIY	2022	USA:MN	5	Clinical Bovine	Lung	491.861	99.71	0.07	0	52.11	405538	4859757	37	1,9,12[Vi]	g,p	D1	Dublin	Dublin	10
NDSU30	PRJNA1181261	SAMN44551972	PENN STATE UNIVERSTIY	2022	USA:MN	5	Clinical Bovine	Intestine	207.239	99.71	0.22	0	52.1	405539	4923790	43	1,9,12[Vi]	g,p	D1	Dublin	Dublin	10
SRR10001202	PRJNA230403	SAMN12604811	PULSENET	2019	USA	9	Human Clinical	Blood	128.821	99.71	0.07	0	52.12	325442	4850267	45	1,9,12[Vi]	g,p	D1	Dublin	Dublin	10
SRR10013295	PRJNA242847	SAMN12621398	USDA-FSIS	2019	USA:ID	10	Environmental	Beef	69.0693	99.71	0.07	0	52.28	128611	4799339	79	1,9,12[Vi]	g,p	-	Dublin	I -:g,p:-	10
SRR10013299	PRJNA242847	SAMN12621397	USDA-FSIS	2019	USA:WI	5	Environmental	Beef	84.1122	99.12	0.07	0	52.31	166090	4688111	67	1,9,12[Vi]	g,p	D1	Dublin	- -:g,p:-	10
SRR10018785	PRJNA230403	SAMN12629481	PULSENET	2019	USA	10	Human Clinical	Not Specified	119.611	99.71	0.07	0	52.11	419516	4857450	37	1,9,12[Vi]	g,p	D1	Dublin	Dublin	10
SRR10027107	PRJNA242847	SAMN12621396	USDA-FSIS	2019	USA:WI	5	Environmental	Beef	79.601	99.71	0.07	0	52.39	96528	4755247	91	1,9,12[Vi]	g,p	D1	Dublin	I -:g,p:-	10
SRR10027407	PRJNA242847	SAMN12628432	USDA-FSIS	2019	USA:CA	9	Environmental	Beef	100.024	99.71	0.07	0	52.16	331774	4812968	42	1,9,12[Vi]	g,p	D1	Dublin	Dublin	10
SRR10027552	PRJNA242847	SAMN12628431	USDA-FSIS	2019	USA:CA	9	Environmental	Beef	100.672	99.71	0.07	0	52.17	303129	4822815	45	1,9,12[Vi]	g,p	D1	Dublin	Dublin	10
SRR10027554	PRJNA242847	SAMN12628433	USDA-FSIS	2019	USA:CA	9	Environmental	Beef	97.6033	99.71	0.07	0	52.2	313534	4789938	42	1,9,12[Vi]	g,p	D1	Dublin	Dublin	10
SRR10028757	PRJNA242847	SAMN12620781	USDA-FSIS	2019	USA:CO	8	Environmental	Beef	99.9471	99.71	0.07	0	52.13	331791	4838372	40	1,9,12[Vi]	g,p	D1	Dublin	Dublin	10
SRR10031119	PRJNA230403	SAMN12648048	PULSENET	2019	USA	6	Human Clinical	Not Specified	50.0759	99.56	0.12	0	52.14	171052	4818433	62	1,9,12[Vi]	g,p	D1	Dublin	Dublin	10
SRR10032843	PRJNA242847	SAMN12649008	USDA-FSIS	2019	USA:MN	5	Environmental	Beef	73.2021	99.71	0.07	0	52.25	165175	4800815	70	1,9,12[Vi]	g,p	D1	Dublin	I -:g,p:-	10
SRR10037224	PRJNA316452	SAMN12660029	CFSAN	2018	USA:IN	5	Clinical Bovine	Lung	55.7679	99.71	0.07	0	52.11	477412	4847106	32	1,9,12[Vi]	g,p	D1	Dublin	Dublin	10
SRR10037225	PRJNA316452	SAMN12660042	CFSAN	2018	USA:IN	5	Clinical Bovine	Tissue Pool	84.1693	99.71	0.15	0	52.12	401527	4847626	46	1,9,12[Vi]	g,p	D1	Dublin	Dublin	10
SRR10037239	PRJNA316452	SAMN12660028	CFSAN	2018	USA:NV	9	Clinical Bovine	Feces	71.0066	99.71	0.07	0	52.12	432358	4848024	31	1,9,12[Vi]	g,p	D1	Dublin	Dublin	10
SRR10037243	PRJNA316452	SAMN12660061	CFSAN	2018	USA:WA	10	Clinical Bovine	Liver	75.2825	99.71	0.15	0	52.09	401535	4832513	46	1,9,12[Vi]	g,p	D1	Dublin	Dublin	10
SRR10037353	PRJNA230403	SAMN12660111	PULSENET	2019	USA	8	Human Clinical	Blood	47.0455	99.71	0.07	0	52.11	401508	4830858	38	1,9,12[Vi]	g,p	D1	Dublin	Dublin	10
SRR10049737	PRJNA242847	SAMN12662372	USDA-FSIS	2019	USA:MN	5	Environmental	Beef	109.892	99.71	0.07	0	52.18	229791	4831469	56	1,9,12[Vi]	g,p	D1	Dublin	Dublin	10
SRR10060559	PRJNA242847	SAMN12684570	USDA-FSIS	2019	USA:CA	9	Environmental	Beef	71.9737	99.71	0.07	0	52.42	76883	4752296	109	1,9,12[Vi]	g,p	D1	Dublin	I -:g,p:-	10
SRR10063213	PRJNA230403	SAMN12687026	PULSENET	2019	USA	6	Human Clinical	Not Specified	59.2716	99.71	0.07	0	52.13	310704	4845341	50	1,9,12[Vi]	g,p	D1	Dublin	Dublin	10
SRR10068688	PRJNA230403	SAMN12695916	PULSENET	2019	USA	10	Human Clinical	Feces	34.7769	99.71	0.15	0	52.12	237877	4848617	56	1,9,12[Vi]	g,p	D1	Dublin	Dublin	10
SRR10084388	PRJNA230403	SAMN12714956	PULSENET	2019	USA	2	Human Clinical	Not Specified	52.3532	99.71	0.15	0	52.13	325478	4837954	46	1,9,12[Vi]	g,p	D1	Dublin	Dublin	10
SRR10084895	PRJNA338674	SAMN12715322	CFSAN	2019	USA:OH	5	Clinical Bovine	Lymph Node	40.234	99.71	0.07	0	52.12	420693	4853156	36	1,9,12[Vi]	g,p	D1	Dublin	Dublin	10
SRR10096074	PRJNA242847	SAMN12723859	USDA-FSIS	2019	USA:WA	10	Environmental	Beef	59.8032	99.61	0.07	0	52.17	376943	4815292	42	1,9,12[Vi]	g,p	D1	Dublin	Dublin	10
SRR10113612	PRJNA242847	SAMN12741518	USDA-FSIS	2019	USA:CA	9	Environmental	Beef	94.1076	99.71	0.07	0	52.2	228054	4764254	48	1,9,12[Vi]	g,p	D1	Dublin	Dublin	10
SRR10115349	PRJNA230403	SAMN12743442	PULSENET	2019	USA	8	Human Clinical	Not Specified	80.3522	99.71	0.07	0	52.11	401521	4840511	33	1,9,12[Vi]	g,p	D1	Dublin	Dublin	10
SRR10126592	PRJNA242847	SAMN12768431	USDA-FSIS	2019	USA:MN	5	Environmental	Beef	87.7937	99.71	0.07	0	52.2	143345	4772687	69	1,9,12[Vi]	g,p	D1	Dublin	I -:g,p:-	10
SRR10126593	PRJNA242847	SAMN12768433	USDA-FSIS	2019	USA:MN	5	Environmental	Beef	90.3112	99.71	0.07	0	52.17	161290	4831091	51	1,9,12[Vi]	g,p	D1	Dublin	I -:g,p:-	10
SRR10126605	PRJNA242847	SAMN12768432	USDA-FSIS	2019	USA:MN	5	Environmental	Beef	94.6587	99.71	0.07	0	52.19	199122	4818690	53	1,9,12[Vi]	g,p	D1	Dublin	I -:g,p:-	10
SRR10126612	PRJNA242847	SAMN12768434	USDA-FSIS	2019	USA:MN	5	Environmental	Beef	71.5517	99.71	0.07	0	52.21	170579	4820593	68	1,9,12[Vi]	g,p	D1	Dublin	I -:g,p:-	10
SRR10126613	PRJNA242847	SAMN12768435	USDA-FSIS	2019	USA:MN	5	Environmental	Beef	87.1796	99.71	0.07	0	52.21	139353	4825945	77	1,9,12[Vi]	g,p	D1	Dublin	I -:g,p:-	10
SRR10126617	PRJNA242847	SAMN12768430	USDA-FSIS	2019	USA:MN	5	Environmental	Beef	69.6331	99.71	0.07	0	52.24	161177	4812018	78	1,9,12[Vi]	g,p	-	Dublin	I -:g,p:-	10
SRR10138335	PRJNA230403	SAMN12783346	PULSENET	2019	USA	7	Human Clinical	Not Specified	57.7355	99.53	0.07	0	52.03	117029	4810963	83	1,9,12[Vi]	g,p	D1	Dublin	Dublin	10
SRR10153950	PRJNA242847	SAMN12797754	USDA-FSIS	2019	USA:CA	9	Environmental	Beef	120.618	99.71	0.07	0	52.14	401508	4824486	36	1,9,12[Vi]	g,p	D1	Dublin	Dublin	10
SRR10155170	PRJNA242847	SAMN12798162	USDA-FSIS	2019	USA:MN	5	Environmental	Beef	76.3696	99.71	0.07	0	52.15	325319	4825112	42	1,9,12[Vi]	g,p	D1	Dublin	Dublin	10
SRR10155174	PRJNA242847	SAMN12798160	USDA-FSIS	2019	USA:MN	5	Environmental	Beef	124.829	99.71	0.07	0	52.11	401535	4844739	38	1,9,12[Vi]	g,p	D1	Dublin	Dublin	10
SRR10155176	PRJNA242847	SAMN12798163	USDA-FSIS	2019	USA:MN	5	Environmental	Beef	103.07	99.71	0.07	0	52.12	405539	4841552	40	1,9,12[Vi]	g,p	D1	Dublin	Dublin	10
SRR10155179	PRJNA242847	SAMN12798164	USDA-FSIS	2019	USA:MN	5	Environmental	Beef	60.1744	99.71	0.07	0	52.18	401535	4803702	41	1,9,12[Vi]	g,p	D1	Dublin	Dublin	10
SRR10155181	PRJNA242847	SAMN12798161	USDA-FSIS	2019	USA:MN	5	Environmental	Beef	70.4177	99.71	0.07	0	52.15	331721	4824761	40	1,9,12[Vi]	g,p	D1	Dublin	Dublin	10
SRR10155182	PRJNA242847	SAMN12798165	USDA-FSIS	2019	USA:MN	5	Environmental	Beef	100.083	99.71	0.07	0	52.15	405539	4818092	39	1,9,12[Vi]	g,p	D1	Dublin	Dublin	10
SRR10155184	PRJNA242847	SAMN12798166	USDA-FSIS	2019	USA:MN	5	Environmental	Beef	86.2045	99.71	0.07	0	52.16	325429	4815786	43	1,9,12[Vi]	g,p	D1	Dublin	Dublin	10
SRR10164593	PRJNA292666	SAMN12821642	USDA-FSIS	2019	USA:TX	6	Environmental	Not Specified	69.1479	99.71	0.07	0	52.21	298966	4790547	40	1,9,12[Vi]	g,p	D1	Dublin	Dublin	10
SRR10165306	PRJNA242847	SAMN12821529	USDA-FSIS	2019	USA:MN	5	Environmental	Beef	75.6065	99.71	0.07	0	52.12	304698	4829410	44	1,9,12[Vi]	g,p	D1	Dublin	Dublin	10
SRR10165308	PRJNA242847	SAMN12821527	USDA-FSIS	2019	USA:MN	5	Environmental	Beef	63.9439	99.71	0.07	0	52.12	313714	4834597	44	1,9,12[Vi]	g,p	D1	Dublin	Dublin	10
SRR10165309	PRJNA242847	SAMN12821528	USDA-FSIS	2019	USA:MN	5	Environmental	Beef	70.1973	99.71	0.07	0	52.12	284708	4825762	42	1,9,12[Vi]	g,p	D1	Dublin	Dublin	10
SRR10165346	PRJNA242847	SAMN12821530	USDA-FSIS	2019	USA:MN	5	Environmental	Beef	99.9484	99.71	0.07	0	52.11	331802	4833243	40	1,9,12[Vi]	g,p	D1	Dublin	Dublin	10
SRR10166181	PRJNA242847	SAMN12822608	USDA-FSIS	2019	USA:CA	9	Environmental	Beef	64.9182	99.71	0.15	0	52.12	327355	4848365	43	1,9,12[Vi]	g,p	D1	Dublin	Dublin	10
SRR10176078	PRJNA230403	SAMN12833195	PULSENET	2019	USA	8	Human Clinical	Blood	52.1838	99.71	0.07	0	52.11	405539	4833689	36	1,9,12[Vi]	g,p	D1	Dublin	Dublin	10
SRR10186809	PRJNA242847	SAMN12851096	USDA-FSIS	2019	USA:CA	9	Environmental	Beef	71.2273	99.71	0.07	0	52.12	301618	4840743	43	1,9,12[Vi]	g,p	D1	Dublin	Dublin	10
SRR10218548	PRJNA242847	SAMN12898073	USDA-FSIS	2019	USA:CA	9	Environmental	Beef	109.053	99.71	0.07	0	52.15	262205	4837531	48	1,9,12[Vi]	g,p	D1	Dublin	Dublin	10
SRR10222526	PRJNA242847	SAMN12901208	USDA-FSIS	2019	USA:CA	9	Environmental	Beef	121.103	99.71	0.07	0	52.11	406866	4838579	42	1,9,12[Vi]	g,p	D1	Dublin	Dublin	10
SRR10222529	PRJNA242847	SAMN12901210	USDA-FSIS	2019	USA:CA	9	Environmental	Beef	59.2864	99.71	0.07	0	52.16	220681	4824714	61	1,9,12[Vi]	g,p	D1	Dublin	Dublin	10
SRR10222530	PRJNA242847	SAMN12901209	USDA-FSIS	2019	USA:CA	9	Environmental	Beef	64.2509	99.41	0.07	0	52.12	314006	4769480	45	1,9,12[Vi]	g,p	D1	Dublin	Dublin	10
SRR10222567	PRJNA242847	SAMN12901218	USDA-FSIS	2019	USA:CA	9	Environmental	Beef	70.536	99.71	0.15	0	52.15	215182	4837259	59	1,9,12[Vi]	g,p	D1	Dublin	Dublin	10
SRR10222602	PRJNA242847	SAMN12901207	USDA-FSIS	2019	USA:CA	9	Environmental	Beef	172.236	99.71	0.07	0	52.12	401544	4840574	44	1,9,12[Vi]	g,p	D1	Dublin	Dublin	10
SRR10222641	PRJNA242847	SAMN12901250	USDA-FSIS	2019	USA:NE	7	Environmental	Beef	112.876	99.71	0.07	0	52.11	432358	4843545	33	1,9,12[Vi]	g,p	D1	Dublin	Dublin	10
SRR10222642	PRJNA242847	SAMN12901249	USDA-FSIS	2019	USA:NE	7	Environmental	Beef	85.9206	99.71	0.07	0	52.12	401508	4850489	39	1,9,12[Vi]	g,p	D1	Dublin	Dublin	10
SRR10240819	PRJNA481328	SAMN12987033	CFSAN	2019	USA:NY	2	Clinical Bovine	Lung	36.1149	99.71	0.07	0	52.11	405539	4839353	39	1,9,12[Vi]	g,p	D1	Dublin	Dublin	10
SRR10246259	PRJNA242847	SAMN12993543	USDA-FSIS	2019	USA:CA	9	Environmental	Beef	68.7998	99.71	0.07	0	52.12	329161	4837750	36	1,9,12[Vi]	g,p	D1	Dublin	Dublin	10
SRR10254989	PRJNA230403	SAMN13005719	PULSENET	2019	USA	9	Human Clinical	Not Specified	73.898	99.71	0.07	0	52.12	331957	4829325	40	1,9,12[Vi]	g,p	D1	Dublin	Dublin	10
SRR10257879	PRJNA316457	SAMN13012274	CFSAN	2019	USA:OH	5	Clinical Bovine	Lung	63.1419	99.41	0.15	0	52.2	163353	4821426	74	1,9,12[Vi]	g,p	D1	Dublin	I -:g,p:-	10
SRR10258286	PRJNA316457	SAMN13012713	CFSAN	2019	USA:MN	5	Clinical Bovine	Liver	62.434	99.71	0.15	0	52.19	168126	4827370	64	1,9,12[Vi]	g,p	D1	Dublin	I -:g,p:-	10
SRR10258289	PRJNA316457	SAMN13012699	CFSAN	2019	USA:MI	5	Clinical Bovine	Liver	73.7805	99.71	0.07	0	52.19	96319	4839158	92	1,9,12[Vi]	g,p	D1	Dublin	I -:g,p:-	10
SRR10258362	PRJNA242847	SAMN13003067	USDA-FSIS	2019	USA:TX	6	Environmental	Beef	83.6231	99.71	0.07	0	52.12	304657	4831948	47	1,9,12[Vi]	g,p	D1	Dublin	Dublin	10
SRR10269621	PRJNA242847	SAMN13019846	USDA-FSIS	2019	USA:CA	9	Environmental	Beef	89.2947	99.71	0.07	0	52.12	401535	4836078	36	1,9,12[Vi]	g,p	D1	Dublin	Dublin	10
SRR10269622	PRJNA242847	SAMN13019847	USDA-FSIS	2019	USA:CA	9	Environmental	Beef	101.715	99.71	0.07	0	52.11	405540	4840183	32	1,9,12[Vi]	g,p	D1	Dublin	Dublin	10
SRR10269628	PRJNA242847	SAMN13019848	USDA-FSIS	2019	USA:CA	9	Environmental	Beef	75.8044	99.71	0.07	0	52.12	325459	4837570	43	1,9,12[Vi]	g,p	D1	Dublin	Dublin	10
SRR10269630	PRJNA242847	SAMN13019850	USDA-FSIS	2019	USA:CA	9	Environmental	Beef	80.4307	99.71	0.07	0	52.12	331613	4830876	33	1,9,12[Vi]	g,p	D1	Dublin	Dublin	10
SRR10269631	PRJNA242847	SAMN13019851	USDA-FSIS	2019	USA:CA	9	Environmental	Beef	79.7646	99.71	0.07	0	52.12	331722	4836499	39	1,9,12[Vi]	g,p	D1	Dublin	Dublin	10
SRR10269633	PRJNA242847	SAMN13019845	USDA-FSIS	2019	USA:CA	9	Environmental	Beef	85.3716	99.71	0.07	0	52.12	401553	4832847	38	1,9,12[Vi]	g,p	D1	Dublin	Dublin	10
SRR10269634	PRJNA242847	SAMN13019852	USDA-FSIS	2019	USA:CA	9	Environmental	Beef	98.6072	99.71	0.07	0	52.11	405539	4833671	38	1,9,12[Vi]	g,p	D1	Dublin	Dublin	10
SRR10269673	PRJNA242847	SAMN13019849	USDA-FSIS	2019	USA:CA	9	Environmental	Beef	101.494	99.71	0.07	0	52.13	331716	4835937	36	1,9,12[Vi]	g,p	D1	Dublin	Dublin	10
SRR10286960	PRJNA242847	SAMN13034549	USDA-FSIS	2019	USA:MN	5	Environmental	Beef	91.4634	99.71	0.09	0	52.17	331832	4815626	41	1,9,12[Vi]	g,p	D1	Dublin	Dublin	10
SRR10287053	PRJNA242847	SAMN13034469	USDA-FSIS	2019	USA:CA	9	Environmental	Beef	86.8754	99.71	0.07	0	52.16	217004	4828913	48	1,9,12[Vi]	g,p	D1	Dublin	Dublin	10
SRR10287065	PRJNA242847	SAMN13034470	USDA-FSIS	2019	USA:CA	9	Environmental	Beef	81.3946	99.71	0.07	0	52.12	325366	4841156	43	1,9,12[Vi]	g,p	D1	Dublin	Dublin	10
SRR10287713	PRJNA230403	SAMN13036866	PULSENET	2019	USA	9	Human Clinical	Not Specified	94.3037	99.71	0.07	0	52.19	171048	4831099	54	1,9,12[Vi]	g,p	D1	Dublin	Dublin	10
SRR10298208	PRJNA481328	SAMN13047694	CFSAN	2019	USA:NY	2	Clinical Bovine	Lung	72.2701	99.71	0.07	0	52.12	401532	4844333	39	1,9,12[Vi]	g,p	D1	Dublin	Dublin	10
SRR1030845	PRJNA183847	SAMN02314158	CFSAN	2011	USA:TX	6	Environmental	Beef	55.9728	99.71	0.07	0	52.1	404314	4842030	40	1,9,12[Vi]	g,p	D1	Dublin	Dublin	10
SRR10325385	PRJNA230403	SAMN13087158	PULSENET	2019	USA	6	Human Clinical	Blood	91.272	99.71	0.07	0	52.12	401521	4849298	44	1,9,12[Vi]	g,p	D1	Dublin	Dublin	10
SRR10335944	PRJNA230403	SAMN13092643	PULSENET	2019	USA:CA	9	Environmental	Not Specified	37.7079	99.71	0.07	0	52.12	327417	4835405	36	1,9,12[Vi]	g,p	D1	Dublin	Dublin	10
SRR10341301	PRJNA242847	SAMN13108199	USDA-FSIS	2019	USA:MN	5	Environmental	Beef	76.4714	99.71	0.15	0	52.28	128047	4789004	84	1,9,12[Vi]	g,p	-	Dublin	I -:g,p:-	10
SRR10343288	PRJNA242847	SAMN13111048	USDA-FSIS	2019	USA:TX	6	Environmental	Beef	91.7586	99.71	0.15	0	52.16	241635	4818282	50	1,9,12[Vi]	g,p	D1	Dublin	Dublin	10
SRR10343295	PRJNA242847	SAMN13111045	USDA-FSIS	2019	USA:TX	6	Environmental	Beef	89.523	99.71	0.15	0	52.18	301709	4753519	41	1,9,12[Vi]	g,p	D1	Dublin	Dublin	10
SRR10343296	PRJNA242847	SAMN13111042	USDA-FSIS	2019	USA:TX	6	Environmental	Beef	90.3491	99.71	0.15	0	52.18	325535	4768117	48	1,9,12[Vi]	g,p	D1	Dublin	Dublin	10
SRR10343297	PRJNA242847	SAMN13111043	USDA-FSIS	2019	USA:TX	6	Environmental	Beef	86.6781	99.71	0.15	0	52.18	325245	4765728	47	1,9,12[Vi]	g,p	D1	Dublin	Dublin	10
SRR10343298	PRJNA242847	SAMN13111044	USDA-FSIS	2019	USA:TX	6	Environmental	Beef	74.6308	99.71	0.15	0	52.17	246552	4812752	56	1,9,12[Vi]	g,p	D1	Dublin	Dublin	10
SRR10343299	PRJNA242847	SAMN13111046	USDA-FSIS	2019	USA:TX	6	Environmental	Beef	99.1227	99.71	0.07	0	52.12	331632	4839909	44	1,9,12[Vi]	g,p	D1	Dublin	Dublin	10
SRR10343300	PRJNA242847	SAMN13111047	USDA-FSIS	2019	USA:TX	6	Environmental	Beef	111.904	99.71	0.07	0	52.13	298702	4835225	40	1,9,12[Vi]	g,p	D1	Dublin	Dublin	10
SRR10343301	PRJNA242847	SAMN13111041	USDA-FSIS	2019	USA:TX	6	Environmental	Beef	120.495	99.71	0.15	0	52.18	331490	4754262	39	1,9,12[Vi]	g,p	D1	Dublin	Dublin	10
SRR10343302	PRJNA242847	SAMN13111049	USDA-FSIS	2019	USA:TX	6	Environmental	Beef	98.495	99.12	0.07	0	52.12	310748	4805057	41	1,9,12[Vi]	g,p	D1	Dublin	Dublin	10
SRR10343303	PRJNA242847	SAMN13111051	USDA-FSIS	2019	USA:TX	6	Environmental	Beef	84.6727	99.56	0.07	0	52.13	325357	4839215	44	1,9,12[Vi]	g,p	D1	Dublin	Dublin	10
SRR10343304	PRJNA242847	SAMN13111052	USDA-FSIS	2019	USA:TX	6	Environmental	Beef	125.349	99.71	0.07	0	52.12	419457	4845928	36	1,9,12[Vi]	g,p	D1	Dublin	Dublin	10
SRR10343305	PRJNA242847	SAMN13111050	USDA-FSIS	2019	USA:TX	6	Environmental	Beef	88.2324	99.71	0.15	0	52.16	290900	4818023	53	1,9,12[Vi]	g,p	D1	Dublin	Dublin	10
SRR10349484	PRJNA242847	SAMN13116991	USDA-FSIS	2019	USA:TX	6	Environmental	Beef	85.3071	99.71	0.07	0	52.14	324974	4833608	41	1,9,12[Vi]	g,p	D1	Dublin	Dublin	10
SRR10349492	PRJNA242847	SAMN13116993	USDA-FSIS	2019	USA:TX	6	Environmental	Beef	152.021	99.71	0.07	0	52.14	177295	4836051	57	1,9,12[Vi]	g,p	D1	Dublin	Dublin	10
SRR10349504	PRJNA242847	SAMN13116992	USDA-FSIS	2019	USA:TX	6	Environmental	Beef	103.691	99.71	0.15	0	52.17	401535	4766015	40	1,9,12[Vi]	g,p	D1	Dublin	Dublin	10
SRR10349510	PRJNA242847	SAMN13116994	USDA-FSIS	2019	USA:TX	6	Environmental	Beef	110.003	99.71	0.15	0	52.18	331944	4794994	36	1,9,12[Vi]	g,p	D1	Dublin	Dublin	10
SRR10356381	PRJNA230403	SAMN13148849	PULSENET	2019	USA	5	Human Clinical	Not Specified	104.932	99.71	0.07	0	52.16	247337	4844910	44	1,9,12[Vi]	g,p	D1	Dublin	Dublin	10
SRR10356966	PRJNA242847	SAMN13148789	USDA-FSIS	2019	USA:TX	6	Environmental	Beef	62.7256	99.71	0.15	0	52.25	212917	4753309	71	1,9,12[Vi]	g,p	D1	Dublin	Dublin	10
SRR10360903	PRJNA242847	SAMN13153813	USDA-FSIS	2019	USA:WI	5	Environmental	Beef	78.0077	99.71	0.07	0	52.18	314175	4795404	51	1,9,12[Vi]	g,p	D1	Dublin	Dublin	10
SRR10363909	PRJNA242847	SAMN13157223	USDA-FSIS	2019	USA:TX	6	Environmental	Beef	89.9083	99.71	0.15	0	52.13	277898	4828493	47	1,9,12[Vi]	g,p	D1	Dublin	Dublin	10
SRR10363935	PRJNA242847	SAMN13157220	USDA-FSIS	2019	USA:TX	6	Environmental	Beef	88.0622	99.71	0.15	0	52.15	331774	4813970	41	1,9,12[Vi]	g,p	D1	Dublin	Dublin	10
SRR10363936	PRJNA242847	SAMN13157224	USDA-FSIS	2019	USA:TX	6	Environmental	Beef	83.3947	99.71	0.15	0	52.15	299414	4822477	49	1,9,12[Vi]	g,p	D1	Dublin	Dublin	10
SRR10363937	PRJNA242847	SAMN13157221	USDA-FSIS	2019	USA:TX	6	Environmental	Beef	141.941	99.71	0.15	0	52.17	401535	4774312	39	1,9,12[Vi]	g,p	D1	Dublin	Dublin	10
SRR10363939	PRJNA242847	SAMN13157222	USDA-FSIS	2019	USA:TX	6	Environmental	Beef	91.454	99.71	0.15	0	52.15	325558	4815312	46	1,9,12[Vi]	g,p	D1	Dublin	Dublin	10
SRR10363981	PRJNA242847	SAMN13157225	USDA-FSIS	2019	USA:TX	6	Environmental	Beef	77.8498	99.71	0.15	0	52.15	331734	4819096	45	1,9,12[Vi]	g,p	D1	Dublin	Dublin	10
SRR10395059	PRJNA230403	SAMN13197519	PULSENET	2019	USA	5	Human Clinical	Blood	153.594	99.71	0.07	0	52.15	191566	4841402	61	1,9,12[Vi]	g,p	D1	Dublin	Dublin	10
SRR10425329	PRJNA230403	SAMN13255372	PULSENET	2019	USA	10	Human Clinical	Not Specified	65.4832	99.41	0.07	0	52.22	223187	4784902	47	1,9,12[Vi]	g,p	D1	Dublin	I -:g,p:-	10
SRR10429896	PRJNA230403	SAMN13264088	PULSENET	2019	USA	5	Human Clinical	Not Specified	51.7607	99.71	0.07	0	52.21	132040	4821556	71	1,9,12[Vi]	g,p	D1	Dublin	I -:g,p:-	10
SRR10435105	PRJNA242847	SAMN13265209	USDA-FSIS	2019	USA:MT	8	Environmental	Beef	84.6609	99.71	0.07	0	52.19	302451	4769832	45	1,9,12[Vi]	g,p	D1	Dublin	Dublin	10
SRR10442241	PRJNA230403	SAMN13284218	PULSENET	2019	USA	6	Human Clinical	Not Specified	74.58	99.71	0.07	0	52.12	401508	4833838	43	1,9,12[Vi]	g,p	D1	Dublin	Dublin	10
SRR10445513	PRJNA230403	SAMN13288037	PULSENET	2019	USA	8	Human Clinical	Not Specified	40.5786	99.71	0.07	0	52.11	351481	4832898	37	1,9,12[Vi]	g,p	D1	Dublin	Dublin	10
SRR10447378	PRJNA242847	SAMN13287165	USDA-FSIS	2019	USA:TX	6	Environmental	Beef	85.1883	99.71	0.07	0	52.12	331946	4831911	42	1,9,12[Vi]	g,p	D1	Dublin	Dublin	10
SRR10465575	PRJNA242847	SAMN13292704	USDA-FSIS	2019	USA:ID	10	Environmental	Beef	154.479	99.71	0.07	0	52.11	405539	4841660	36	1,9,12[Vi]	g,p	D1	Dublin	Dublin	10
SRR10465580	PRJNA242847	SAMN13292705	USDA-FSIS	2019	USA:ID	10	Environmental	Beef	90.271	99.71	0.07	0	52.12	325451	4841723	39	1,9,12[Vi]	g,p	D1	Dublin	Dublin	10
SRR10465592	PRJNA242847	SAMN13292702	USDA-FSIS	2019	USA:ID	10	Environmental	Beef	54.0715	99.41	0.07	0	52.24	162778	4778483	69	1,9,12[Vi]	g,p	D1	Dublin	I -:g,p:-	10
SRR10465594	PRJNA242847	SAMN13292703	USDA-FSIS	2019	USA:ID	10	Environmental	Beef	102.047	99.71	0.07	0	52.12	419396	4845501	37	1,9,12[Vi]	g,p	D1	Dublin	Dublin	10
SRR10465595	PRJNA242847	SAMN13292706	USDA-FSIS	2019	USA:ID	10	Environmental	Beef	56.1256	99.71	0.07	0	52.21	161125	4808339	62	1,9,12[Vi]	g,p	D1	Dublin	Dublin	10
SRR10465596	PRJNA242847	SAMN13292708	USDA-FSIS	2019	USA:MN	5	Environmental	Beef	79.236	99.71	0.07	0	52.13	419467	4839470	39	1,9,12[Vi]	g,p	D1	Dublin	Dublin	10
SRR10465603	PRJNA242847	SAMN13292701	USDA-FSIS	2019	USA:ID	10	Environmental	Beef	86.0991	99.71	0.07	0	52.14	325269	4828761	46	1,9,12[Vi]	g,p	D1	Dublin	Dublin	10
SRR10489463	PRJNA230403	SAMN13326446	PULSENET	2019	USA	7	Human Clinical	Blood	53.6868	99.71	0.07	0	52.33	76889	4792482	124	1,9,12[Vi]	g,p	D1	Dublin	I -:g,p:-	10
SRR10491305	PRJNA230403	SAMN13330832	PULSENET	2019	USA	9	Human Clinical	Not Specified	93.4317	99.71	0.07	0	52.13	302380	4850572	44	1,9,12[Vi]	g,p	D1	Dublin	Dublin	10
SRR10493604	PRJNA242847	SAMN13326217	USDA-FSIS	2019	USA:ID	10	Environmental	Beef	85.0495	99.71	0.07	0	52.17	300775	4826628	52	1,9,12[Vi]	g,p	D1	Dublin	Dublin	10
SRR10493606	PRJNA242847	SAMN13326214	USDA-FSIS	2019	USA:ID	10	Environmental	Beef	89.0734	99.71	0.07	0	52.3	110143	4793821	82	1,9,12[Vi]	g,p	D1	Dublin	I -:g,p:-	10
SRR10493608	PRJNA242847	SAMN13326219	USDA-FSIS	2019	USA:ID	10	Environmental	Beef	72.8792	99.71	0.07	0	52.32	96395	4791080	99	1,9,12[Vi]	g,p	-	Dublin	I -:g,p:-	10
SRR10493610	PRJNA242847	SAMN13326223	USDA-FSIS	2019	USA:ID	10	Environmental	Beef	64.7289	99.56	0.15	0	52.31	85338	4802089	103	1,9,12[Vi]	g,p	-	Dublin	I -:g,p:-	10
SRR10493612	PRJNA242847	SAMN13326218	USDA-FSIS	2019	USA:ID	10	Environmental	Beef	86.5279	99.71	0.07	0	52.19	174408	4822069	58	1,9,12[Vi]	g,p	D1	Dublin	Dublin	10
SRR10493614	PRJNA242847	SAMN13326221	USDA-FSIS	2019	USA:ID	10	Environmental	Beef	58.3985	99.71	0.07	0	52.35	89959	4779089	97	1,9,12[Vi]	g,p	-	Dublin	I -:g,p:-	10
SRR10493616	PRJNA242847	SAMN13326222	USDA-FSIS	2019	USA:ID	10	Environmental	Beef	74.08	99.71	0.15	0	52.21	131681	4825299	66	1,9,12[Vi]	g,p	D1	Dublin	Dublin	10
SRR10493617	PRJNA242847	SAMN13326229	USDA-FSIS	2019	USA:ID	10	Environmental	Beef	62.2928	99.71	0.07	0	52.32	100527	4786576	96	1,9,12[Vi]	g,p	D1	Dublin	I -:g,p:-	10
SRR10493621	PRJNA242847	SAMN13326225	USDA-FSIS	2019	USA:ID	10	Environmental	Beef	54.4025	99.71	0.07	0	52.34	124970	4772837	96	1,9,12[Vi]	g,p	D1	Dublin	I -:g,p:-	10
SRR10493630	PRJNA242847	SAMN13326232	USDA-FSIS	2019	USA:ID	10	Environmental	Beef	82.8581	99.71	0.07	0	52.23	154070	4811861	70	1,9,12[Vi]	g,p	D1	Dublin	Dublin	10
SRR10493632	PRJNA242847	SAMN13326215	USDA-FSIS	2019	USA:ID	10	Environmental	Beef	63.6796	99.71	0.07	0	52.26	112645	4812342	84	1,9,12[Vi]	g,p	D1	Dublin	I -:g,p:-	10
SRR10493633	PRJNA242847	SAMN13326226	USDA-FSIS	2019	USA:ID	10	Environmental	Beef	61.133	99.71	0.07	0	52.29	131029	4788269	77	1,9,12[Vi]	g,p	D1	Dublin	I -:g,p:-	10
SRR10493634	PRJNA242847	SAMN13326228	USDA-FSIS	2019	USA:ID	10	Environmental	Beef	83.225	99.71	0.07	0	52.24	158258	4807411	70	1,9,12[Vi]	g,p	D1	Dublin	Dublin	10
SRR10493635	PRJNA242847	SAMN13326233	USDA-FSIS	2019	USA:ID	10	Environmental	Beef	74.7726	99.71	0.07	0	52.25	167816	4804676	68	1,9,12[Vi]	g,p	D1	Dublin	I -:g,p:-	10
SRR10493639	PRJNA242847	SAMN13326224	USDA-FSIS	2019	USA:ID	10	Environmental	Beef	55.2735	99.71	0.07	0	52.33	104602	4736449	84	1,9,12[Vi]	g,p	-	Dublin	I -:g,p:-	10
SRR10493644	PRJNA242847	SAMN13326220	USDA-FSIS	2019	USA:ID	10	Environmental	Beef	73.9483	99.71	0.07	0	52.26	103711	4808540	85	1,9,12[Vi]	g,p	D1	Dublin	Dublin	10
SRR10493645	PRJNA242847	SAMN13326227	USDA-FSIS	2019	USA:ID	10	Environmental	Beef	94.1707	99.71	0.07	0	52.19	155946	4826815	74	1,9,12[Vi]	g,p	D1	Dublin	I -:g,p:-	10
SRR10493646	PRJNA242847	SAMN13326231	USDA-FSIS	2019	USA:ID	10	Environmental	Beef	72.821	99.71	0.07	0	52.29	128256	4795718	84	1,9,12[Vi]	g,p	D1	Dublin	I -:g,p:-	10
SRR10493648	PRJNA242847	SAMN13326234	USDA-FSIS	2019	USA:ID	10	Environmental	Beef	84.466	99.71	0.07	0	52.26	161307	4795452	63	1,9,12[Vi]	g,p	D1	Dublin	Dublin	10
SRR10493657	PRJNA242847	SAMN13326216	USDA-FSIS	2019	USA:ID	10	Environmental	Beef	55.486	99.71	0.07	0	52.35	76292	4790466	120	1,9,12[Vi]	g,p	D1	Dublin	I -:g,p:-	10
SRR10493667	PRJNA242847	SAMN13326230	USDA-FSIS	2019	USA:ID	10	Environmental	Beef	96.6906	99.71	0.07	0	52.23	213070	4820659	64	1,9,12[Vi]	g,p	D1	Dublin	I -:g,p:-	10
SRR10502094	PRJNA324570	SAMN13340445	CFSAN	2019	USA:FL	4	Clinical Bovine	Lung	120.795	96.62	0.22	0	52.09	229204	4748607	58	1,9,12[Vi]	g,p	D1	Dublin	Dublin	10
SRR10530264	PRJNA242847	SAMN13385999	USDA-FSIS	2019	USA:CA	9	Environmental	Beef	58.1184	99.71	0.07	0	52.27	103742	4807486	84	1,9,12[Vi]	g,p	D1	Dublin	I -:g,p:-	10
SRR10530286	PRJNA242847	SAMN13386006	USDA-FSIS	2019	USA:TX	6	Environmental	Beef	82.098	99.71	0.07	0	52.18	168236	4840555	60	1,9,12[Vi]	g,p	D1	Dublin	I -:g,p:-	10
SRR10530287	PRJNA242847	SAMN13386007	USDA-FSIS	2019	USA:TX	6	Environmental	Beef	82.7572	99.71	0.07	0	52.2	163803	4829745	66	1,9,12[Vi]	g,p	D1	Dublin	Dublin	10
SRR10530288	PRJNA242847	SAMN13386000	USDA-FSIS	2019	USA:CA	9	Environmental	Beef	110.162	99.71	0.07	0	52.24	214412	4807590	59	1,9,12[Vi]	g,p	D1	Dublin	Dublin	10
SRR10574793	PRJNA242847	SAMN13447693	USDA-FSIS	2019	USA:MI	5	Environmental	Beef	107.418	99.71	0.07	0	52.13	325627	4788488	43	1,9,12[Vi]	g,p	D1	Dublin	Dublin	10
SRR10577733	PRJNA230403	SAMN13471129	PULSENET	2019	USA	2	Human Clinical	Not Specified	184.26	99.71	0.07	0	52.11	405539	4843115	39	1,9,12[Vi]	g,p	D1	Dublin	Dublin	10
SRR10582735	PRJNA242847	SAMN13474547	USDA-FSIS	2019	USA:ID	10	Environmental	Beef	61.0803	99.71	0.07	0	52.12	351387	4841988	39	1,9,12[Vi]	g,p	D1	Dublin	Dublin	10
SRR10603411	PRJNA242847	SAMN13497910	USDA-FSIS	2019	USA:CA	9	Environmental	Beef	87.4402	99.71	0.15	0	52.12	297081	4836731	46	1,9,12[Vi]	g,p	D1	Dublin	Dublin	10
SRR10611992	PRJNA242847	SAMN13513889	USDA-FSIS	2019	USA:CA	9	Environmental	Beef	74.7632	99.71	0.07	0	52.15	237002	4829231	53	1,9,12[Vi]	g,p	D1	Dublin	Dublin	10
SRR10615184	PRJNA242847	SAMN13517057	USDA-FSIS	2019	USA:NE	7	Environmental	Beef	87.7204	99.71	0.07	0	52.18	310759	4826484	50	1,9,12[Vi]	g,p	D1	Dublin	Dublin	10
SRR10615188	PRJNA242847	SAMN13517058	USDA-FSIS	2019	USA:CA	9	Environmental	Beef	51.1781	99.71	0.15	0	52.19	133373	4820571	74	1,9,12[Vi]	g,p	D1	Dublin	I -:g,p:-	10
SRR10682884	PRJNA242847	SAMN13552014	USDA-FSIS	2019	USA:TX	6	Environmental	Beef	89.4605	99.71	0.15	0	52.2	178528	4827194	66	1,9,12[Vi]	g,p	D1	Dublin	Dublin	10
SRR10691570	PRJNA242847	SAMN13559505	USDA-FSIS	2019	USA:NE	7	Environmental	Beef	83.1671	99.71	0.07	0	52.15	216983	4842914	58	1,9,12[Vi]	g,p	D1	Dublin	I -:g,p:-	10
SRR10691577	PRJNA242847	SAMN13559506	USDA-FSIS	2019	USA:NE	7	Environmental	Beef	92.377	99.71	0.07	0	52.12	254845	4854024	51	1,9,12[Vi]	g,p	D1	Dublin	Dublin	10
SRR10691594	PRJNA242847	SAMN13559504	USDA-FSIS	2019	USA:NE	7	Environmental	Beef	97.069	99.71	0.07	0	52.15	239597	4847796	53	1,9,12[Vi]	g,p	D1	Dublin	I -:g,p:-	10
SRR10691697	PRJNA242847	SAMN13560677	USDA-FSIS	2019	USA:IL	5	Environmental	Beef	138.256	99.71	0.07	0	52.19	310708	4777566	43	1,9,12[Vi]	g,p	D1	Dublin	I -:g,p:-	10
SRR10708479	PRJNA242847	SAMN13578203	USDA-FSIS	2019	USA:NJ	2	Environmental	Beef	95.8748	99.67	0.07	0	52.2	330742	4796543	42	1,9,12[Vi]	g,p	D1	Dublin	Dublin	10
SRR10734211	PRJNA242847	SAMN13624460	USDA-FSIS	2019	USA:NE	7	Environmental	Beef	93.8559	99.71	0.07	0	52.17	332530	4815232	39	1,9,12[Vi]	g,p	D1	Dublin	Dublin	10
SRR10734233	PRJNA242847	SAMN13624462	USDA-FSIS	2019	USA:MN	5	Environmental	Beef	105.225	99.71	0.15	0	52.22	261046	4822118	55	1,9,12[Vi]	g,p	D1	Dublin	I -:g,p:-	10
SRR10734258	PRJNA242847	SAMN13624461	USDA-FSIS	2019	USA:NE	7	Environmental	Beef	101.066	99.71	0.07	0	52.14	261927	4852596	47	1,9,12[Vi]	g,p	D1	Dublin	Dublin	10
SRR10740618	PRJNA242847	SAMN13385963	USDA-FSIS	2019	USA:MN	5	Environmental	Beef	55.9972	99.71	0.07	0	52.2	172528	4832505	59	1,9,12[Vi]	g,p	D1	Dublin	I -:g,p:-	10
SRR10740638	PRJNA242847	SAMN13385962	USDA-FSIS	2019	USA:MN	5	Environmental	Beef	77.8385	99.71	0.07	0	52.28	134548	4792021	76	1,9,12[Vi]	g,p	D1	Dublin	I -:g,p:-	10
SRR10740649	PRJNA242847	SAMN13385965	USDA-FSIS	2019	USA:MN	5	Environmental	Beef	49.4249	99.41	0.07	0	52.29	87004	4800592	112	1,9,12[Vi]	g,p	D1	Dublin	I -:g,p:-	10
SRR10740654	PRJNA242847	SAMN13385960	USDA-FSIS	2019	USA:MN	5	Environmental	Beef	62.9023	99.71	0.07	0	52.21	158219	4821409	66	1,9,12[Vi]	g,p	D1	Dublin	Dublin	10
SRR10740655	PRJNA242847	SAMN13385966	USDA-FSIS	2019	USA:MN	5	Environmental	Beef	90.4585	99.71	0.07	0	52.2	249275	4817758	65	1,9,12[Vi]	g,p	D1	Dublin	I -:g,p:-	10
SRR10740758	PRJNA242847	SAMN13385964	USDA-FSIS	2019	USA:MN	5	Environmental	Beef	73.7135	99.71	0.07	0	52.26	139828	4805761	74	1,9,12[Vi]	g,p	D1	Dublin	I -:g,p:-	10
SRR10740812	PRJNA242847	SAMN13385959	USDA-FSIS	2019	USA:MN	5	Environmental	Beef	66.7434	99.71	0.07	0	52.2	127253	4824862	80	1,9,12[Vi]	g,p	D1	Dublin	I -:g,p:-	10
SRR10740816	PRJNA242847	SAMN13385961	USDA-FSIS	2019	USA:MN	5	Environmental	Beef	55.3553	99.71	0.07	0	52.28	96896	4789860	92	1,9,12[Vi]	g,p	D1	Dublin	Dublin	10
SRR10740817	PRJNA242847	SAMN13385967	USDA-FSIS	2019	USA:MN	5	Environmental	Beef	84.4555	99.71	0.07	0	52.17	236777	4818831	57	1,9,12[Vi]	g,p	D1	Dublin	Dublin	10
SRR10741088	PRJNA242847	SAMN13633139	USDA-FSIS	2019	USA:WI	5	Environmental	Beef	75.1603	99.71	0.15	0	52.29	127348	4791900	76	1,9,12[Vi]	g,p	D1	Dublin	I -:g,p:-	10
SRR10771075	PRJNA230403	SAMN13684873	PULSENET	2019	USA	4	Human Clinical	Not Specified	104.475	99.71	0.07	0	52.12	302870	4858874	45	1,9,12[Vi]	g,p	D1	Dublin	Dublin	10
SRR10771554	PRJNA230403	SAMN13686295	PULSENET	2019	USA	2	Human Clinical	Not Specified	112.925	99.71	0.07	0	52.12	401526	4784644	37	1,9,12[Vi]	g,p	D1	Dublin	Dublin	10
SRR10771585	PRJNA230403	SAMN13686529	EDLB-CDC	2016	USA	Not Specified	Human Clinical	Blood	103.785	99.71	0.07	0	52.09	432358	4916888	40	1,9,12[Vi]	g,p	D1	Dublin	Dublin	10
SRR10775280	PRJNA242847	SAMN13682973	USDA-FSIS	2019	USA:WI	5	Environmental	Beef	94.9041	99.71	0.07	0	52.12	359027	4847209	39	1,9,12[Vi]	g,p	D1	Dublin	Dublin	10
SRR10824558	PRJNA230403	SAMN13719252	PULSENET	2019	USA	3	Human Clinical	Not Specified	80.5603	99.71	0.22	0	52.11	318051	4859275	48	1,9,12[Vi]	g,p	D1	Dublin	Dublin	10
SRR10830163	PRJNA230403	SAMN13738838	PULSENET	2019	USA	6	Human Clinical	Blood	73.8192	99.71	0.07	0	52.11	401526	4832686	46	1,9,12[Vi]	g,p	D1	Dublin	Dublin	10
SRR10849667	PRJNA230403	SAMN13760690	EDLB-CDC	2019	USA	9	Human Clinical	Feces	100.078	99.71	0.07	0	52.11	432266	4856893	31	1,9,12[Vi]	g,p	D1	Dublin	Dublin	10
SRR10901337	PRJNA242847	SAMN13869986	USDA-FSIS	2019	USA:CA	9	Environmental	Beef	78.8506	99.71	0.07	0	52.32	132032	4757278	77	1,9,12[Vi]	g,p	D1	Dublin	I -:g,p:-	10
SRR10901346	PRJNA242847	SAMN13869987	USDA-FSIS	2019	USA:CA	9	Environmental	Beef	101.181	99.71	0.07	0	52.2	163175	4826624	74	1,9,12[Vi]	g,p	D1	Dublin	I -:g,p:-	10
SRR10957027	PRJNA242847	SAMN13908216	USDA-FSIS	2019	USA:CA	9	Environmental	Beef	76.4177	99.71	0.07	0	52.33	140604	4730186	68	1,9,12[Vi]	g,p	D1	Dublin	I -:g,p:-	10
SRR10963338	PRJNA324575	SAMN13920673	CFSAN	2019	USA:KY	4	Clinical Bovine	Lung	85.6117	99.71	0.07	0	52.21	145151	4827591	78	1,9,12[Vi]	g,p	D1	Dublin	I -:g,p:-	10
SRR10970129	PRJNA230403	SAMN13928125	PULSENET	2019	USA	2	Human Clinical	Not Specified	115.046	99.71	0.07	0	52.11	419487	4843970	40	1,9,12[Vi]	g,p	D1	Dublin	Dublin	10
SRR10972601	PRJNA230403	SAMN13930768	PULSENET	2020	USA	9	Human Clinical	Feces	66.5661	99.71	0.07	0	52.12	405527	4845537	38	1,9,12[Vi]	g,p	D1	Dublin	Dublin	10
SRR10993309	PRJNA230403	SAMN13952064	EDLB-CDC	2016	USA	5	Human Clinical	Not Specified	125.414	99.71	0.15	0	52.13	477452	4825629	28	1,9,12[Vi]	g,p	D1	Dublin	Dublin	10
SRR10993323	PRJNA230403	SAMN13952068	EDLB-CDC	2016	USA	Not Specified	Human Clinical	Urine	103.891	99.71	0.11	0	52.13	419559	4913424	37	1,9,12[Vi]	g,p	D1	Dublin	Dublin	10
SRR10995708	PRJNA324575	SAMN13944375	LOUISIANA STATE UNIVERSITY	2019	USA:KS	7	Clinical Bovine	Liver	99.3708	99.71	0.15	0	52.11	313516	4859699	48	1,9,12[Vi]	g,p	D1	Dublin	Dublin	10
SRR10995710	PRJNA324575	SAMN13944373	LOUISIANA STATE UNIVERSITY	2019	USA:CO	8	Clinical Bovine	Lung	95.7957	99.71	0.07	0	52.12	403250	4870826	37	1,9,12[Vi]	g,p	D1	Dublin	Dublin	10
SRR10997535	PRJNA242847	SAMN13961734	USDA-FSIS	2020	USA:UT	8	Environmental	Beef	86.9392	99.71	0.15	0	52.09	325684	4825118	46	1,9,12[Vi]	g,p	D1	Dublin	Dublin	10
SRR11005718	PRJNA316452	SAMN13976061	CFSAN	2019	USA:IN	5	Clinical Bovine	Liver	95.7537	99.71	0.07	0	52.11	405539	4849318	41	1,9,12[Vi]	g,p	D1	Dublin	Dublin	10
SRR11006108	PRJNA316452	SAMN13976187	CFSAN	2019	USA:IN	5	Clinical Bovine	Tissue Pool	79.0837	99.71	0.07	0	52.11	432358	4849878	37	1,9,12[Vi]	g,p	D1	Dublin	Dublin	10
SRR11015368	PRJNA242847	SAMN13977726	USDA-FSIS	2020	USA:NE	7	Environmental	Beef	33.3249	99.71	0.22	0	52.28	64970	4818158	141	1,9,12[Vi]	g,p	D1	Dublin	Dublin	7796
SRR11015371	PRJNA242847	SAMN13977746	USDA-FSIS	2020	USA:PA	3	Environmental	Beef	51.0551	99.71	0.07	0	52.25	114935	4807499	87	1,9,12[Vi]	g,p	D1	Dublin	I -:g,p:-	10
SRR11029647	PRJNA316452	SAMN14008731	CFSAN	2019	USA:WA	10	Clinical Bovine	Feces	70.7871	99.41	0.15	0	52.11	401553	4849923	39	1,9,12[Vi]	g,p	D1	Dublin	Dublin	10
SRR11029833	PRJNA316452	SAMN14010001	CFSAN	2019	USA:ID	10	Clinical Bovine	Feces	66.635	99.71	0.07	0	52.12	432358	4845151	33	1,9,12[Vi]	g,p	D1	Dublin	Dublin	10
SRR11035086	PRJNA242847	SAMN14051346	USDA-FSIS	2020	USA:IL	5	Environmental	Beef	141.36	99.71	0.07	0	52.11	369108	4852933	37	1,9,12[Vi]	g,p	D1	Dublin	Dublin	10
SRR11041657	PRJNA242847	SAMN14064753	USDA-FSIS	2019	USA:CA	9	Environmental	Beef	107.889	99.71	0.07	0	52.16	191705	4841769	66	1,9,12[Vi]	g,p	D1	Dublin	I -:g,p:-	10
SRR11043408	PRJNA481328	SAMN14068990	CFSAN	2019	USA:KY	4	Clinical Bovine	Lung	43.5704	99.71	0.15	0	52.11	405539	4853260	38	1,9,12[Vi]	g,p	D1	Dublin	Dublin	10
SRR1106157	PRJNA183851	SAMN02182922	FDA	2006	USA:WA	10	Clinical Bovine	Not Specified	89.4879	99.71	0.07	0	52.09	419495	4839111	40	1,9,12[Vi]	g,p	D1	Dublin	Dublin	10
SRR1106251	PRJNA183851	SAMN02182931	FDA	2006	USA:WA	10	Clinical Bovine	Not Specified	106.594	99.71	0.07	0	52.09	316561	4840304	47	1,9,12[Vi]	g,p	D1	Dublin	Dublin	10
SRR11068404	PRJNA324575	SAMN13981346	LOUISIANA STATE UNIVERSITY	2016	USA:KY	4	Clinical Bovine	Lung	70.9619	99.71	0.07	0	52.15	252683	4823590	53	1,9,12[Vi]	g,p	D1	Dublin	Dublin	10
SRR1107461	PRJNA183850	SAMN01902415	CFSAN	2012	USA:NY	2	Environmental	Beef	41.0457	99.41	0.07	0	52.11	351485	4840058	42	1,9,12[Vi]	g,p	D1	Dublin	Dublin	10
SRR11101167	PRJNA316457	SAMN14125547	CFSAN	2019	USA:MI	5	Clinical Bovine	Lung	68.0497	99.71	0.22	0	52.13	268889	4852090	46	1,9,12[Vi]	g,p	D1	Dublin	Dublin	10
SRR11101171	PRJNA316457	SAMN14125542	CFSAN	2019	USA:MI	5	Clinical Bovine	Lung	69.9707	99.71	0.22	0	52.16	153577	4851170	67	1,9,12[Vi]	g,p	D1	Dublin	I -:g,p:-	10
SRR11101205	PRJNA316457	SAMN14125562	CFSAN	2019	USA:MI	5	Clinical Bovine	Lung	69.2981	99.71	0.22	0	52.18	161635	4844585	66	1,9,12[Vi]	g,p	D1	Dublin	Dublin	10
SRR11101206	PRJNA316457	SAMN14125564	CFSAN	2019	USA:MI	5	Clinical Bovine	Lung	68.2054	99.71	0.29	0	52.18	140176	4862548	71	1,9,12[Vi]	g,p	D1	Dublin	Dublin	10
SRR11123309	PRJNA242847	SAMN14146188	USDA-FSIS	2020	USA:AZ	9	Environmental	Beef	75.2789	99.71	0.07	0	52.13	331246	4834013	46	1,9,12[Vi]	g,p	D1	Dublin	Dublin	10
SRR11214346	PRJNA242847	SAMN14257797	USDA-FSIS	2020	USA:NE	7	Environmental	Beef	205.027	99.71	0.07	0	52.12	420358	4859527	34	1,9,12[Vi]	g,p	D1	Dublin	Dublin	10
SRR11214349	PRJNA242847	SAMN14257799	USDA-FSIS	2020	USA:NE	7	Environmental	Beef	98.2518	99.71	0.07	0	52.18	331762	4825031	39	1,9,12[Vi]	g,p	D1	Dublin	Dublin	10
SRR11214359	PRJNA242847	SAMN14257798	USDA-FSIS	2020	USA:NE	7	Environmental	Beef	65.0953	99.71	0.07	0	52.22	153576	4821804	65	1,9,12[Vi]	g,p	D1	Dublin	I -:g,p:-	10
SRR11214360	PRJNA242847	SAMN14257800	USDA-FSIS	2020	USA:NE	7	Environmental	Beef	121.846	99.71	0.07	0	52.12	401562	4852144	41	1,9,12[Vi]	g,p	D1	Dublin	Dublin	10
SRR1122493	PRJNA203445	SAMN02368388	UCD-100K	2005	USA:MN	5	Environmental	Beef	74.1694	99.41	0.07	0	52.14	195496	4803791	43	1,9,12[Vi]	g,p	D1	Dublin	Dublin	10
SRR1122622	PRJNA203445	SAMN02367933	UCD-100K	2010	USA:NY	2	Environmental	Beef	171.821	99.61	0.07	0	52.12	191416	4814533	65	1,9,12[Vi]	g,p	D1	Dublin	Dublin	10
SRR11232251	PRJNA242847	SAMN14271223	USDA-FSIS	2020	USA:MN	5	Environmental	Beef	112.34	99.71	0.07	0	52.17	303129	4829273	47	1,9,12[Vi]	g,p	D1	Dublin	Dublin	10
SRR11278098	PRJNA242847	SAMN14341198	USDA-FSIS	2020	USA:NE	7	Environmental	Beef	35.431	99.71	0.07	0	52.29	129097	4776130	101	1,9,12[Vi]	g,p	D1	Dublin	Dublin	10
SRR11396119	PRJNA242847	SAMN14430526	USDA-FSIS	2020	USA:TX	6	Environmental	Beef	54.9274	99.71	0.15	0	52.2	116488	4761766	73	1,9,12[Vi]	g,p	D1	Dublin	I -:g,p:-	10
SRR11396120	PRJNA242847	SAMN14430528	USDA-FSIS	2020	USA:TX	6	Environmental	Beef	76.5842	99.71	0.15	0	52.13	220387	4777434	52	1,9,12[Vi]	g,p	D1	Dublin	Dublin	10
SRR11396150	PRJNA242847	SAMN14430529	USDA-FSIS	2020	USA:TX	6	Environmental	Beef	44.4352	99.71	0.15	0	52.29	76143	4741067	117	1,9,12[Vi]	g,p	D1	Dublin	I -:g,p:-	10
SRR11396153	PRJNA242847	SAMN14430527	USDA-FSIS	2020	USA:TX	6	Environmental	Beef	46.0463	99.71	0.15	0	52.29	76022	4741988	122	1,9,12[Vi]	g,p	D1	Dublin	I -:g,p:-	10
SRR11450564	PRJNA481328	SAMN14487830	CFSAN	2019	USA:NY	2	Clinical Bovine	Blood	123.866	99.71	0.15	0	52.11	401508	4844099	38	1,9,12[Vi]	g,p	D1	Dublin	Dublin	10
SRR11453043	PRJNA242847	SAMN14487883	USDA-FSIS	2020	USA:WI	5	Environmental	Beef	84.1808	99.71	0.15	0	52.22	169434	4820572	57	1,9,12[Vi]	g,p	D1	Dublin	Dublin	10
SRR11487643	PRJNA481328	SAMN14544564	CFSAN	2019	USA:IL	5	Clinical Bovine	Intestine	64.3826	99.71	0.07	0	52.11	405539	4834560	36	1,9,12[Vi]	g,p	D1	Dublin	Dublin	10
SRR11487800	PRJNA481328	SAMN14544586	CFSAN	2019	USA:IL	5	Clinical Bovine	Lung	71.4727	99.71	0.07	0	52.11	405539	4834620	36	1,9,12[Vi]	g,p	D1	Dublin	Dublin	10
SRR11487833	PRJNA481328	SAMN14544570	CFSAN	2019	USA:TX	6	Clinical Bovine	Intestine	66.8532	99.71	0.15	0	52.12	432358	4833441	33	1,9,12[Vi]	g,p	D1	Dublin	Dublin	10
SRR11488857	PRJNA242847	SAMN14544484	USDA-FSIS	2020	USA:TX	6	Environmental	Beef	113.763	99.71	0.15	0	52.11	186184	4787934	62	1,9,12[Vi]	g,p	D1	Dublin	Dublin	10
SRR11521903	PRJNA242847	SAMN14570353	USDA-FSIS	2020	USA:WI	5	Environmental	Beef	77.2795	99.71	0.07	0	52.12	325535	4828153	47	1,9,12[Vi]	g,p	D1	Dublin	Dublin	10
SRR11560293	PRJNA324575	SAMN14605674	LOUISIANA STATE UNIVERSITY	2019	USA:KY	4	Clinical Bovine	Spleen	72.4533	99.41	0.15	0	52.19	141448	4826298	74	1,9,12[Vi]	g,p	D1	Dublin	I -:g,p:-	10
SRR11574679	PRJNA242847	SAMN14645649	USDA-FSIS	2020	USA:CA	9	Environmental	Beef	101.84	99.41	0.07	0	52.16	262206	4836514	50	1,9,12[Vi]	g,p	D1	Dublin	Dublin	10
SRR11615713	PRJNA242847	SAMN14738174	USDA-FSIS	2020	USA:ID	10	Environmental	Beef	81.4016	99.71	0.07	0	52.18	310573	4806464	48	1,9,12[Vi]	g,p	D1	Dublin	Dublin	10
SRR1171404	PRJNA183847	SAMN02261141	CFSAN	2009	USA:NM	6	Environmental	Beef	77.4965	99.71	0.07	0	52.12	420847	4852594	36	1,9,12[Vi]	g,p	D1	Dublin	Dublin	10
SRR1171465	PRJNA183851	SAMN02182929	FDA	2006	USA:WA	10	Environmental	Not Specified	86.3722	99.71	0.07	0	52.07	351520	4947741	42	1,9,12[Vi]	g,p	D1	Dublin	Dublin	10
SRR11748672	PRJNA242847	SAMN14884463	USDA-FSIS	2020	USA:WI	5	Environmental	Beef	81.5642	99.71	0.07	0	52.13	195533	4837281	63	1,9,12[Vi]	g,p	D1	Dublin	Dublin	10
SRR11783240	PRJNA324570	SAMN14911217	CFSAN	2019	USA:GA	4	Clinical Bovine	Intestine	105.981	99.71	0.07	0	52.11	405519	4848196	37	1,9,12[Vi]	g,p	D1	Dublin	Dublin	10
SRR11783272	PRJNA324570	SAMN14911281	CFSAN	2019	USA:GA	4	Clinical Bovine	Lung	125.055	99.71	0.22	0	52.11	405519	4848053	37	1,9,12[Vi]	g,p	D1	Dublin	Dublin	10
SRR11799637	PRJNA242847	SAMN14934953	USDA-FSIS	2020	USA:ID	10	Environmental	Beef	85.887	99.71	0.07	0	52.21	182106	4794502	52	1,9,12[Vi]	g,p	D1	Dublin	I -:g,p:-	10
SRR11833400	PRJNA242847	SAMN14999396	USDA-FSIS	2020	USA:CA	9	Environmental	Beef	66.2171	99.71	0.15	0	52.26	132719	4799216	71	1,9,12[Vi]	g,p	-	Dublin	I -:g,p:-	10
SRR11879335	PRJNA242847	SAMN15060978	USDA-FSIS	2020	USA:CA	9	Environmental	Beef	89.2104	99.41	0.15	0	52.14	331138	4835234	51	1,9,12[Vi]	g,p	D1	Dublin	Dublin	10
SRR11991280	PRJNA242847	SAMN15203290	USDA-FSIS	2020	USA:WI	5	Environmental	Beef	93.8691	99.71	0.07	0	52.21	177600	4823847	67	1,9,12[Vi]	g,p	D1	Dublin	I -:g,p:-	10
SRR11991397	PRJNA242847	SAMN15200806	USDA-FSIS	2020	USA:CA	9	Environmental	Beef	94.2315	99.71	0.07	0	52.15	405539	4824642	40	1,9,12[Vi]	g,p	D1	Dublin	Dublin	10
SRR12003250	PRJNA230403	SAMN15222688	PULSENET	2020	USA	4	Human Clinical	Blood	119.826	99.71	0.15	0	52.11	419501	4851127	33	1,9,12[Vi]	g,p	D1	Dublin	Dublin	10
SRR12075372	PRJNA324575	SAMN15349894	LOUISIANA STATE UNIVERSITY	2020	USA:KY	4	Clinical Bovine	Lung	83.3971	99.71	0.07	0	52.11	300316	4855071	50	1,9,12[Vi]	g,p	D1	Dublin	Dublin	10
SRR12116889	PRJNA230403	SAMN15403351	PULSENET	2020	USA	5	Human Clinical	Not Specified	99.2498	99.71	0.07	0	52.12	432358	4852028	28	1,9,12[Vi]	g,p	D1	Dublin	Dublin	10
SRR12136527	PRJNA242847	SAMN15428848	USDA-FSIS	2020	USA:TX	6	Environmental	Beef	66.5832	99.71	0.07	0	52.16	330727	4810295	41	1,9,12[Vi]	g,p	D1	Dublin	Dublin	10
SRR12136528	PRJNA242847	SAMN15428847	USDA-FSIS	2020	USA:TX	6	Environmental	Beef	66.9835	99.71	0.07	0	52.11	315649	4831214	53	1,9,12[Vi]	g,p	D1	Dublin	Dublin	10
SRR12136529	PRJNA242847	SAMN15428850	USDA-FSIS	2020	USA:TX	6	Environmental	Beef	76.3653	99.71	0.07	0	52.11	327355	4824835	44	1,9,12[Vi]	g,p	D1	Dublin	Dublin	10
SRR12136530	PRJNA242847	SAMN15428851	USDA-FSIS	2020	USA:TX	6	Environmental	Beef	86.5366	99.71	0.07	0	52.11	331787	4833437	48	1,9,12[Vi]	g,p	D1	Dublin	Dublin	10
SRR12136537	PRJNA242847	SAMN15428849	USDA-FSIS	2020	USA:TX	6	Environmental	Beef	64.0818	99.71	0.07	0	52.12	330825	4829396	47	1,9,12[Vi]	g,p	D1	Dublin	Dublin	10
SRR12136553	PRJNA242847	SAMN15428870	USDA-FSIS	2020	USA:TX	6	Environmental	Beef	107.264	99.71	0.07	0	52.11	401526	4832260	48	1,9,12[Vi]	g,p	D1	Dublin	Dublin	10
SRR12188981	PRJNA242847	SAMN15497657	USDA-FSIS	2020	USA:NJ	2	Environmental	Beef	93.9874	99.71	0.07	0	52.24	260310	4746167	49	1,9,12[Vi]	g,p	D1	Dublin	Dublin	3734
SRR12193701	PRJNA242847	SAMN15502888	USDA-FSIS	2020	USA:CA	9	Environmental	Beef	81.8969	99.71	0.07	0	52.19	174187	4817767	54	1,9,12[Vi]	g,p	D1	Dublin	I -:g,p:-	10
SRR12194033	PRJNA242847	SAMN15502879	USDA-FSIS	2020	USA:CA	9	Environmental	Beef	57.0681	99.71	0.07	0	52.21	126439	4796044	80	1,9,12[Vi]	g,p	D1	Dublin	I -:g,p:-	10
SRR12194040	PRJNA242847	SAMN15502887	USDA-FSIS	2020	USA:CA	9	Environmental	Beef	66.9104	99.71	0.07	0	52.2	113774	4823683	81	1,9,12[Vi]	g,p	D1	Dublin	I -:g,p:-	10
SRR12194045	PRJNA242847	SAMN15502880	USDA-FSIS	2020	USA:CA	9	Environmental	Beef	121.994	99.71	0.07	0	52.16	295010	4780796	44	1,9,12[Vi]	g,p	D1	Dublin	Dublin	10
SRR12194046	PRJNA242847	SAMN15502882	USDA-FSIS	2020	USA:CA	9	Environmental	Beef	94.7451	99.71	0.07	0	52.22	198366	4772715	56	1,9,12[Vi]	g,p	D1	Dublin	I -:g,p:-	10
SRR12194048	PRJNA242847	SAMN15502883	USDA-FSIS	2020	USA:CA	9	Environmental	Beef	93.3433	99.71	0.37	0	52.18	153576	4827333	64	1,9,12[Vi]	g,p	D1	Dublin	Dublin	10
SRR12194050	PRJNA242847	SAMN15502892	USDA-FSIS	2020	USA:ID	10	Environmental	Beef	99.7617	99.71	0.07	0	52.15	243363	4833967	50	1,9,12[Vi]	g,p	D1	Dublin	Dublin	10
SRR12194052	PRJNA242847	SAMN15502881	USDA-FSIS	2020	USA:CA	9	Environmental	Beef	107.935	99.71	0.07	0	52.16	186177	4785775	54	1,9,12[Vi]	g,p	D1	Dublin	Dublin	10
SRR12194054	PRJNA242847	SAMN15502885	USDA-FSIS	2020	USA:CA	9	Environmental	Beef	88.5868	94.71	0.07	0	52.14	220366	4705507	58	1,9,12[Vi]	g,p	D1	Dublin	Dublin	10
SRR12212542	PRJNA242847	SAMN15520899	USDA-FSIS	2020	USA:WI	5	Environmental	Beef	65.3279	99.71	0.07	0	52.13	324247	4828304	35	1,9,12[Vi]	g,p	D1	Dublin	Dublin	10
SRR12212543	PRJNA242847	SAMN15520900	USDA-FSIS	2020	USA:WI	5	Environmental	Beef	59.6462	99.71	0.07	0	52.13	325525	4829427	38	1,9,12[Vi]	g,p	D1	Dublin	Dublin	10
SRR12362646	PRJNA242847	SAMN15690316	USDA-FSIS	2020	USA:WI	5	Environmental	Beef	79.0288	99.71	0.07	0	52.13	261047	4835248	40	1,9,12[Vi]	g,p	D1	Dublin	Dublin	10
SRR12418434	PRJNA318591	SAMN15773479	CFSAN	2019	USA:MI	5	Clinical Bovine	Liver	89.7996	99.71	0.07	0	52.14	154950	4813469	62	1,9,12[Vi]	g,p	D1	Dublin	Dublin	10
SRR12420044	PRJNA318591	SAMN15774181	CFSAN	2019	USA:MI	5	Clinical Bovine	Lung	85.7697	99.71	0.07	0	52.19	98759	4842817	99	1,9,12[Vi]	g,p	D1	Dublin	Dublin	10
SRR12420840	PRJNA318591	SAMN15774190	CFSAN	2019	USA:MI	5	Clinical Bovine	Feces	73.1444	99.71	0.22	0	52.18	129629	4850883	89	1,9,12[Vi]	g,p	D1	Dublin	Dublin	8054
SRR12424407	PRJNA242847	SAMN15776163	USDA-FSIS	2020	USA:TX	6	Environmental	Beef	82.4799	99.71	0.07	0	52.11	302902	4834790	45	1,9,12[Vi]	g,p	D1	Dublin	Dublin	10
SRR12424409	PRJNA242847	SAMN15776164	USDA-FSIS	2020	USA:TX	6	Environmental	Beef	97.9302	99.71	0.07	0	52.16	401535	4829253	45	1,9,12[Vi]	g,p	D1	Dublin	Dublin	10
SRR12424429	PRJNA242847	SAMN15776165	USDA-FSIS	2020	USA:TX	6	Environmental	Beef	62.1256	99.71	0.07	0	52.18	217005	4820232	50	1,9,12[Vi]	g,p	D1	Dublin	I -:g,p:-	10
SRR12424432	PRJNA242847	SAMN15776175	USDA-FSIS	2020	USA:TX	6	Environmental	Beef	83.8639	99.71	0.07	0	52.12	241635	4836787	43	1,9,12[Vi]	g,p	D1	Dublin	Dublin	10
SRR12424433	PRJNA242847	SAMN15776176	USDA-FSIS	2020	USA:TX	6	Environmental	Beef	83.7828	99.71	0.07	0	52.14	254906	4822543	49	1,9,12[Vi]	g,p	D1	Dublin	Dublin	10
SRR12424435	PRJNA242847	SAMN15776174	USDA-FSIS	2020	USA:TX	6	Environmental	Beef	114.903	99.71	0.07	0	52.11	332250	4851033	38	1,9,12[Vi]	g,p	D1	Dublin	Dublin	10
SRR12424436	PRJNA242847	SAMN15776179	USDA-FSIS	2020	USA:TX	6	Environmental	Beef	68.3663	99.71	0.07	0	52.12	321768	4841801	43	1,9,12[Vi]	g,p	D1	Dublin	I -:g,p:-	10
SRR12424439	PRJNA242847	SAMN15776180	USDA-FSIS	2020	USA:TX	6	Environmental	Beef	94.6682	99.71	0.07	0	52.13	325260	4797111	43	1,9,12[Vi]	g,p	D1	Dublin	Dublin	10
SRR12424476	PRJNA242847	SAMN15776177	USDA-FSIS	2020	USA:TX	6	Environmental	Beef	99.5872	99.71	0.07	0	52.11	401526	4838616	38	1,9,12[Vi]	g,p	D1	Dublin	Dublin	10
SRR12424478	PRJNA242847	SAMN15776178	USDA-FSIS	2020	USA:TX	6	Environmental	Beef	84.1035	99.71	0.07	0	52.12	324949	4841074	46	1,9,12[Vi]	g,p	D1	Dublin	Dublin	10
SRR12472377	PRJNA242847	SAMN15850815	USDA-FSIS	2020	USA:CA	9	Environmental	Beef	76.6054	99.71	0.07	0	52.17	240521	4804706	46	1,9,12[Vi]	g,p	D1	Dublin	Dublin	10
SRR12473513	PRJNA242847	SAMN15851644	USDA-FSIS	2020	USA:CA	9	Environmental	Beef	106.334	99.41	0.07	0	52.12	304738	4756553	49	1,9,12[Vi]	g,p	D1	Dublin	Dublin	10
SRR12473515	PRJNA242847	SAMN15851645	USDA-FSIS	2020	USA:CA	9	Environmental	Beef	104.904	99.71	0.07	0	52.13	332139	4786933	47	1,9,12[Vi]	g,p	D1	Dublin	Dublin	10
SRR12473516	PRJNA242847	SAMN15851646	USDA-FSIS	2020	USA:CA	9	Environmental	Beef	107.377	99.71	0.07	0	52.14	405539	4833069	37	1,9,12[Vi]	g,p	D1	Dublin	Dublin	10
SRR12486597	PRJNA242847	SAMN15867735	USDA-FSIS	2020	USA:TX	6	Environmental	Beef	101.878	99.71	0.17	0	52.21	163484	4826123	69	1,9,12[Vi]	g,p	D1	Dublin	I -:g,p:-	7796
SRR12552581	PRJNA242847	SAMN15948588	USDA-FSIS	2020	USA:ID	10	Environmental	Beef	63.8607	98.24	0.07	0	52.21	161202	4691428	74	1,9,12[Vi]	g,p	D1	Dublin	Dublin	10
SRR12569365	PRJNA230403	SAMN15965310	PULSENET	2020	USA	5	Human Clinical	Blood	30.88	99.71	0.15	0	52.14	251037	4839261	61	1,9,12[Vi]	g,p	D1	Dublin	Dublin	10
SRR1257300	PRJNA183851	SAMN02640911	CFSAN	2003	USA:OR	10	Environmental	Beef	92.2004	99.63	0.07	0	52.15	300804	4855868	52	1,9,12[Vi]	g,p	D1	Dublin	I -:g,p:-	10
SRR1257307	PRJNA183851	SAMN02640912	CFSAN	2003	USA:OR	10	Environmental	Beef	87.8932	99.63	0.07	0	52.13	239748	4855547	53	1,9,12[Vi]	g,p	D1	Dublin	Dublin	10
SRR12599228	PRJNA242847	SAMN16069858	USDA-FSIS	2020	USA:WI	5	Environmental	Beef	79.0266	99.71	0.15	0	52.16	411830	4818555	41	1,9,12[Vi]	g,p	D1	Dublin	Dublin	10
SRR12626352	PRJNA242847	SAMN16113873	USDA-FSIS	2020	USA:MN	5	Environmental	Beef	123.021	99.71	0.07	0	52.21	174599	4816061	67	1,9,12[Vi]	g,p	D1	Dublin	I -:g,p:-	10
SRR12628472	PRJNA242847	SAMN16118401	USDA-FSIS	2020	USA:OH	5	Environmental	Beef	87.0717	99.71	0.07	0	52.18	223187	4811511	54	1,9,12[Vi]	g,p	D1	Dublin	Dublin	10
SRR12633875	PRJNA230403	SAMN16124972	PULSENET	2020	USA	9	Human Clinical	Blood	60.2424	98.38	0.07	0	52.11	405539	4772316	41	1,9,12[Vi]	g,p	D1	Dublin	Dublin	10
SRR12634137	PRJNA230403	SAMN16124571	PULSENET	2020	USA	5	Human Clinical	Blood	84.0622	99.71	0.29	0	52.11	332430	4869361	43	1,9,12[Vi]	g,p	D1	Dublin	Dublin	10
SRR12641660	PRJNA324575	SAMN16124835	LOUISIANA ANIMAL DISEASE DIAGNOSTIC LABORATORY	2020	USA:KY	4	Clinical Bovine	Lung	72.6646	97.13	0.15	0	52.12	170452	4754359	53	1,9,12[Vi]	g,p	D1	Dublin	Dublin	10
SRR12672221	PRJNA242847	SAMN16213025	USDA-FSIS	2020	USA:MN	5	Environmental	Beef	52.3736	99.71	0.07	0	52.22	185303	4749979	58	1,9,12[Vi]	g,p	D1	Dublin	Dublin	10
SRR12684592	PRJNA242847	SAMN16234078	USDA-FSIS	2020	USA:TX	6	Environmental	Beef	60.0948	99.71	0.07	0	52.18	169771	4817391	61	1,9,12[Vi]	g,p	D1	Dublin	Dublin	10
SRR12684593	PRJNA242847	SAMN16234100	USDA-FSIS	2020	USA:TX	6	Environmental	Beef	56.3792	99.71	0.07	0	52.25	126363	4755667	76	1,9,12[Vi]	g,p	D1	Dublin	I -:g,p:-	10
SRR12684670	PRJNA242847	SAMN16234096	USDA-FSIS	2020	USA:TX	6	Environmental	Beef	95.7211	99.71	0.07	0	52.16	217842	4820839	53	1,9,12[Vi]	g,p	D1	Dublin	Dublin	10
SRR12684757	PRJNA242847	SAMN16234093	USDA-FSIS	2020	USA:TX	6	Environmental	Beef	52.4847	99.71	0.07	0	52.25	127261	4799409	84	1,9,12[Vi]	g,p	-	Dublin	I -:g,p:-	10
SRR12684857	PRJNA242847	SAMN16234074	USDA-FSIS	2020	USA:TX	6	Environmental	Beef	86.3437	99.71	0.07	0	52.17	254876	4818533	50	1,9,12[Vi]	g,p	D1	Dublin	Dublin	10
SRR12684938	PRJNA242847	SAMN16234077	USDA-FSIS	2020	USA:TX	6	Environmental	Beef	73.7541	99.71	0.07	0	52.21	213010	4805248	58	1,9,12[Vi]	g,p	D1	Dublin	I -:g,p:-	10
SRR12684977	PRJNA242847	SAMN16234081	USDA-FSIS	2020	USA:TX	6	Environmental	Beef	85.7286	99.71	0.07	0	52.13	297485	4835389	41	1,9,12[Vi]	g,p	D1	Dublin	Dublin	10
SRR12685004	PRJNA242847	SAMN16234076	USDA-FSIS	2020	USA:TX	6	Environmental	Beef	117.579	99.71	0.07	0	52.13	405539	4835526	34	1,9,12[Vi]	g,p	D1	Dublin	Dublin	10
SRR1269326	PRJNA215333	SAMN02646869	CFSAN	2003	USA:MN	5	Clinical Bovine	Lung	157.534	99.71	0.07	0	52.1	405539	4841558	39	1,9,12[Vi]	g,p	D1	Dublin	Dublin	10
SRR1269370	PRJNA215333	SAMN02646866	CFSAN	2003	USA:MN	5	Clinical Bovine	Lung	50.3713	99.71	0.07	0	52.09	325765	4926260	52	1,9,12[Vi]	g,p	D1	Dublin	Dublin	10
SRR12713728	PRJNA242847	SAMN16265463	USDA-FSIS	2020	USA:MN	5	Environmental	Beef	76.9229	99.71	0.07	0	52.16	155448	4810997	66	1,9,12[Vi]	g,p	D1	Dublin	I -:g,p:-	10
SRR12713729	PRJNA242847	SAMN16265462	USDA-FSIS	2020	USA:MN	5	Environmental	Beef	88.1385	99.63	0.07	0	52.19	145106	4821878	71	1,9,12[Vi]	g,p	D1	Dublin	I -:g,p:-	10
SRR12714011	PRJNA242847	SAMN16265470	USDA-FSIS	2020	USA:TX	6	Environmental	Beef	82.9636	99.71	0.15	0	52.13	262320	4842303	53	1,9,12[Vi]	g,p	D1	Dublin	Dublin	10
SRR12714025	PRJNA242847	SAMN16265471	USDA-FSIS	2020	USA:TX	6	Environmental	Beef	98.5497	99.71	0.15	0	52.15	249152	4795403	53	1,9,12[Vi]	g,p	D1	Dublin	Dublin	10
SRR12768102	PRJNA242847	SAMN16357037	USDA-FSIS	2020	USA:WI	5	Environmental	Beef	56.3252	99.71	0.15	0	52.14	213141	4827003	52	1,9,12[Vi]	g,p	D1	Dublin	Dublin	10
SRR12781631	PRJNA242847	SAMN16381014	USDA-FSIS	2020	USA:TX	6	Environmental	Beef	124.426	99.71	0.07	0	52.13	241635	4831491	48	1,9,12[Vi]	g,p	D1	Dublin	Dublin	10
SRR12781939	PRJNA242847	SAMN16382868	USDA-FSIS	2020	USA:CA	9	Environmental	Beef	138.415	99.71	0.07	0	52.11	405528	4842947	36	1,9,12[Vi]	g,p	D1	Dublin	Dublin	10
SRR12781940	PRJNA242847	SAMN16382854	USDA-FSIS	2020	USA:CA	9	Environmental	Beef	101.587	99.71	0.07	0	52.15	207509	4832041	65	1,9,12[Vi]	g,p	D1	Dublin	Dublin	10
SRR12781942	PRJNA242847	SAMN16382856	USDA-FSIS	2020	USA:CA	9	Environmental	Beef	74.3614	99.71	0.22	0	52.21	141681	4790943	79	1,9,12[Vi]	g,p	D1	Dublin	I -:g,p:-	10
SRR12781943	PRJNA242847	SAMN16382864	USDA-FSIS	2020	USA:CA	9	Environmental	Beef	74.1561	99.71	0.07	0	52.14	192844	4798664	52	1,9,12[Vi]	g,p	D1	Dublin	Dublin	10
SRR12781945	PRJNA242847	SAMN16382861	USDA-FSIS	2020	USA:CA	9	Environmental	Beef	100.589	99.71	0.07	0	52.15	325214	4808068	47	1,9,12[Vi]	g,p	D1	Dublin	Dublin	10
SRR12795800	PRJNA242847	SAMN15878490	USDA-FSIS	2020	USA:CA	9	Environmental	Beef	80.1483	99.71	0.07	0	52.19	161193	4803978	60	1,9,12[Vi]	g,p	D1	Dublin	Dublin	10
SRR12799275	PRJNA242847	SAMN16401086	USDA-FSIS	2020	USA:CA	9	Environmental	Beef	74.7264	99.71	0.07	0	52.18	254948	4822965	58	1,9,12[Vi]	g,p	D1	Dublin	Dublin	10
SRR12799277	PRJNA242847	SAMN16401090	USDA-FSIS	2020	USA:CA	9	Environmental	Beef	108.102	99.71	0.07	0	52.12	432355	4838394	32	1,9,12[Vi]	g,p	D1	Dublin	Dublin	10
SRR12799278	PRJNA242847	SAMN16401089	USDA-FSIS	2020	USA:CA	9	Environmental	Beef	68.0608	99.71	0.07	0	52.2	158844	4827197	59	1,9,12[Vi]	g,p	D1	Dublin	I -:g,p:-	10
SRR12799280	PRJNA242847	SAMN16401091	USDA-FSIS	2020	USA:WI	5	Environmental	Beef	73.1736	99.56	0.07	0	52.2	139964	4821953	73	1,9,12[Vi]	g,p	D1	Dublin	I -:g,p:-	10
SRR12799282	PRJNA242847	SAMN16401094	USDA-FSIS	2020	USA:CA	9	Environmental	Beef	96.3513	99.71	0.07	0	52.13	302876	4833780	42	1,9,12[Vi]	g,p	D1	Dublin	Dublin	10
SRR12811732	PRJNA242847	SAMN16421119	USDA-FSIS	2020	USA:UT	8	Environmental	Beef	74.0533	99.71	0.15	0	52.26	162541	4799577	69	1,9,12[Vi]	g,p	D1	Dublin	Dublin	10
SRR12817682	PRJNA242847	SAMN16428267	USDA-FSIS	2020	USA:CA	9	Environmental	Beef	62.8304	99.63	0.15	0	52.16	188748	4807761	63	1,9,12[Vi]	g,p	D1	Dublin	Dublin	10
SRR12817683	PRJNA242847	SAMN16428266	USDA-FSIS	2020	USA:CA	9	Environmental	Beef	40.8852	99.08	0.1	0	52.22	104710	4734080	84	1,9,12[Vi]	g,p	D1	Dublin	I -:g,p:-	10
SRR12817684	PRJNA242847	SAMN16428268	USDA-FSIS	2020	USA:CA	9	Environmental	Beef	78.6905	99.71	0.07	0	52.2	330849	4804104	48	1,9,12[Vi]	g,p	D1	Dublin	I -:g,p:-	10
SRR12817685	PRJNA242847	SAMN16428270	USDA-FSIS	2020	USA:CA	9	Environmental	Beef	85.2762	99.71	0.07	0	52.13	295331	4839896	46	1,9,12[Vi]	g,p	D1	Dublin	Dublin	10
SRR12817686	PRJNA242847	SAMN16428269	USDA-FSIS	2020	USA:CA	9	Environmental	Beef	84.0898	99.71	0.07	0	52.14	166603	4835385	64	1,9,12[Vi]	g,p	D1	Dublin	Dublin	10
SRR12817687	PRJNA242847	SAMN16428265	USDA-FSIS	2020	USA:CA	9	Environmental	Beef	103.716	99.71	0.15	0	52.12	277893	4853372	45	1,9,12[Vi]	g,p	D1	Dublin	Dublin	10
SRR12817688	PRJNA242847	SAMN16428271	USDA-FSIS	2020	USA:CA	9	Environmental	Beef	91.0604	96.62	0.07	0	52.08	325441	4733658	39	1,9,12[Vi]	g,p	D1	Dublin	Dublin	10
SRR12817689	PRJNA242847	SAMN16428272	USDA-FSIS	2020	USA:CA	9	Environmental	Beef	91.7713	99.71	0.07	0	52.12	401526	4842845	40	1,9,12[Vi]	g,p	D1	Dublin	Dublin	10
SRR12817693	PRJNA242847	SAMN16428276	USDA-FSIS	2020	USA:CA	9	Environmental	Beef	88.6874	99.71	0.07	0	52.14	411830	4787833	37	1,9,12[Vi]	g,p	D1	Dublin	Dublin	10
SRR12817694	PRJNA242847	SAMN16428277	USDA-FSIS	2020	USA:CA	9	Environmental	Beef	55.4026	99.71	0.07	0	52.18	145124	4816050	60	1,9,12[Vi]	g,p	D1	Dublin	I -:g,p:-	10
SRR12817763	PRJNA242847	SAMN16428279	USDA-FSIS	2020	USA:CA	9	Environmental	Beef	80.0971	99.71	0.07	0	52.15	220708	4831264	52	1,9,12[Vi]	g,p	D1	Dublin	I -:g,p:-	10
SRR12828246	PRJNA242847	SAMN16450800	USDA-FSIS	2020	USA:CA	9	Environmental	Beef	91.9438	99.71	0.07	0	52.11	405539	4838571	38	1,9,12[Vi]	g,p	D1	Dublin	Dublin	10
SRR12828247	PRJNA242847	SAMN16450799	USDA-FSIS	2020	USA:CA	9	Environmental	Beef	80.9375	99.71	0.07	0	52.11	332046	4838097	38	1,9,12[Vi]	g,p	D1	Dublin	Dublin	10
SRR12828248	PRJNA242847	SAMN16450796	USDA-FSIS	2020	USA:CA	9	Environmental	Beef	110.534	99.71	0.15	0	52.15	401526	4823518	44	1,9,12[Vi]	g,p	D1	Dublin	Dublin	10
SRR12828249	PRJNA242847	SAMN16450794	USDA-FSIS	2020	USA:CA	9	Environmental	Beef	43.8019	99.71	0.15	0	52.16	401526	4808109	39	1,9,12[Vi]	g,p	D1	Dublin	Dublin	10
SRR12828251	PRJNA242847	SAMN16450797	USDA-FSIS	2020	USA:CA	9	Environmental	Beef	50.4498	99.71	0.15	0	52.15	331985	4806158	44	1,9,12[Vi]	g,p	D1	Dublin	Dublin	10
SRR12828252	PRJNA242847	SAMN16450795	USDA-FSIS	2020	USA:CA	9	Environmental	Beef	114.051	99.71	0.15	0	52.15	401526	4819997	40	1,9,12[Vi]	g,p	D1	Dublin	Dublin	10
SRR12828253	PRJNA242847	SAMN16450793	USDA-FSIS	2020	USA:CA	9	Environmental	Beef	89.6553	99.71	0.15	0	52.15	401526	4823955	41	1,9,12[Vi]	g,p	D1	Dublin	Dublin	10
SRR12828254	PRJNA242847	SAMN16450789	USDA-FSIS	2020	USA:CA	9	Environmental	Beef	111.43	99.71	0.07	0	52.1	405538	4847705	41	1,9,12[Vi]	g,p	D1	Dublin	Dublin	10
SRR12828256	PRJNA242847	SAMN16450791	USDA-FSIS	2020	USA:CA	9	Environmental	Beef	133.552	99.61	0.07	0	52.11	384518	4834976	40	1,9,12[Vi]	g,p	D1	Dublin	Dublin	10
SRR12828257	PRJNA242847	SAMN16450792	USDA-FSIS	2020	USA:CA	9	Environmental	Beef	164.198	99.71	0.07	0	52.15	296967	4768812	39	1,9,12[Vi]	g,p	D1	Dublin	Dublin	10
SRR12828258	PRJNA242847	SAMN16450790	USDA-FSIS	2020	USA:CA	9	Environmental	Beef	106.921	99.71	0.07	0	52.1	405538	4823803	42	1,9,12[Vi]	g,p	D1	Dublin	Dublin	10
SRR12828263	PRJNA242847	SAMN16450782	USDA-FSIS	2020	USA:CA	9	Environmental	Beef	65.8433	99.71	0.07	0	52.11	401535	4833187	41	1,9,12[Vi]	g,p	D1	Dublin	Dublin	10
SRR12828266	PRJNA242847	SAMN16450780	USDA-FSIS	2020	USA:CA	9	Environmental	Beef	50.4265	99.71	0.07	0	52.11	322610	4837953	43	1,9,12[Vi]	g,p	D1	Dublin	Dublin	10
SRR12828267	PRJNA242847	SAMN16450778	USDA-FSIS	2020	USA:CA	9	Environmental	Beef	71.2352	99.71	0.07	0	52.11	331705	4836959	38	1,9,12[Vi]	g,p	D1	Dublin	Dublin	10
SRR12828268	PRJNA242847	SAMN16450777	USDA-FSIS	2020	USA:CA	9	Environmental	Beef	88.3056	99.71	0.07	0	52.11	347526	4833018	48	1,9,12[Vi]	g,p	D1	Dublin	Dublin	10
SRR12832783	PRJNA242847	SAMN16452066	USDA-FSIS	2020	USA:CA	9	Environmental	Beef	75.8094	99.71	0.07	0	52.12	401535	4814335	45	1,9,12[Vi]	g,p	D1	Dublin	Dublin	10
SRR12832811	PRJNA242847	SAMN16452063	USDA-FSIS	2020	USA:CA	9	Environmental	Beef	67.3422	99.71	0.15	0	52.12	401523	4830052	43	1,9,12[Vi]	g,p	D1	Dublin	Dublin	10
SRR12832819	PRJNA242847	SAMN16452062	USDA-FSIS	2020	USA:CA	9	Environmental	Beef	62.4495	99.71	0.07	0	52.11	405374	4836016	38	1,9,12[Vi]	g,p	D1	Dublin	Dublin	10
SRR12832830	PRJNA242847	SAMN16452065	USDA-FSIS	2020	USA:CA	9	Environmental	Beef	84.0292	99.71	0.15	0	52.11	351493	4833837	38	1,9,12[Vi]	g,p	D1	Dublin	Dublin	10
SRR12832832	PRJNA242847	SAMN16452067	USDA-FSIS	2020	USA:CA	9	Environmental	Beef	68.1741	99.71	0.15	0	52.12	325466	4842433	46	1,9,12[Vi]	g,p	D1	Dublin	Dublin	10
SRR12832843	PRJNA242847	SAMN16452064	USDA-FSIS	2020	USA:CA	9	Environmental	Beef	66.6333	99.71	0.07	0	52.12	331948	4830776	39	1,9,12[Vi]	g,p	D1	Dublin	Dublin	10
SRR1284696	PRJNA215333	SAMN02646827	CFSAN	2003	USA:WI	5	Clinical Bovine	Lung	104.674	99.71	0.07	0	52.11	405539	4860854	34	1,9,12[Vi]	g,p	D1	Dublin	Dublin	10
SRR12882007	PRJNA242847	SAMN16522218	USDA-FSIS	2017	USA:OK	6	Environmental	Beef	76.841	99.71	0.07	0	52.12	331824	4843386	42	1,9,12[Vi]	g,p	D1	Dublin	Dublin	10
SRR12884622	PRJNA242847	SAMN16532603	USDA-FSIS	2020	USA:CA	9	Environmental	Beef	72.966	99.71	0.07	0	52.22	128423	4771520	77	1,9,12[Vi]	g,p	D1	Dublin	I -:g,p:-	10
SRR12887522	PRJNA242847	SAMN16538553	USDA-FSIS	2020	USA:AZ	9	Environmental	Beef	123.61	99.71	0.07	0	52.15	216970	4841031	54	1,9,12[Vi]	g,p	D1	Dublin	Dublin	10
SRR12905926	PRJNA230403	SAMN16562974	EDLB-CDC	2020	USA	Not Specified	Human Clinical	Not Specified	69.1067	99.41	0.07	0	52.13	405534	4808018	34	1,9,12[Vi]	g,p	D1	Dublin	Dublin	10
SRR12939121	PRJNA242847	SAMN16597466	USDA-FSIS	2020	USA:WI	5	Environmental	Beef	56.0367	99.63	0.07	0	52.26	98865	4801451	93	1,9,12[Vi]	g,p	D1	Dublin	I -:g,p:-	10
SRR12939123	PRJNA242847	SAMN16597465	USDA-FSIS	2020	USA:WI	5	Environmental	Beef	88.6023	99.63	0.07	0	52.18	184876	4823920	64	1,9,12[Vi]	g,p	D1	Dublin	Dublin	10
SRR12967761	PRJNA242847	SAMN16629811	USDA-FSIS	2020	USA:MN	5	Environmental	Beef	126.328	99.71	0.07	0	52.12	401508	4849239	39	1,9,12[Vi]	g,p	D1	Dublin	Dublin	10
SRR12967762	PRJNA242847	SAMN16629809	USDA-FSIS	2020	USA:MN	5	Environmental	Beef	68.7616	99.71	0.07	0	52.14	196106	4832241	61	1,9,12[Vi]	g,p	D1	Dublin	Dublin	10
SRR12967766	PRJNA242847	SAMN16629808	USDA-FSIS	2020	USA:MN	5	Environmental	Beef	129.894	99.71	0.07	0	52.11	401562	4846203	35	1,9,12[Vi]	g,p	D1	Dublin	Dublin	10
SRR12976632	PRJNA242847	SAMN16657000	USDA-FSIS	2020	USA:CA	9	Environmental	Beef	72.8061	99.71	0.07	0	52.04	174481	4863019	66	1,9,12[Vi]	g,p	D1	Dublin	I -:g,p:-	10
SRR12982490	PRJNA242847	SAMN16666773	USDA-FSIS	2020	USA:NE	7	Environmental	Beef	78.3843	99.71	0.15	0	52.18	178949	4822843	61	1,9,12[Vi]	g,p	D1	Dublin	Dublin	10
SRR12982693	PRJNA242847	SAMN16666769	USDA-FSIS	2020	USA:NE	7	Environmental	Beef	68.0474	99.71	0.15	0	52.27	108510	4798340	78	1,9,12[Vi]	g,p	-	Dublin	I -:g,p:-	10
SRR12991092	PRJNA324570	SAMN16662059	VET-LIRN-NY	2020	USA:FL	4	Clinical Bovine	Liver	53.3318	99.63	0.07	0	52.09	282261	4882135	61	1,9,12[Vi]	g,p	D1	Dublin	Dublin	10
SRR1299304	PRJNA215333	SAMN02646787	CFSAN	2003	USA:WI	5	Clinical Bovine	Spleen	73.9812	99.41	0.07	0	52.11	432358	4831769	31	1,9,12[Vi]	g,p	D1	Dublin	Dublin	10
SRR1299365	PRJNA215333	SAMN02646801	CFSAN	2003	USA:MN	5	Clinical Bovine	Feces	122.279	99.71	0.07	0	52.11	405500	4853727	40	1,9,12[Vi]	g,p	D1	Dublin	Dublin	10
SRR13001984	PRJNA292666	SAMN16690221	USDA-FSIS	2020	USA:WI	5	Clinical Bovine	Lymph Node	92.7438	99.71	0.07	0	52.19	145846	4828047	73	1,9,12[Vi]	g,p	D1	Dublin	Dublin	10
SRR1300559	PRJNA186035	SAMN02782338	CFSAN	2006	USA:ID	10	Clinical Bovine	Tissue Pool	77.116	99.71	0.07	0	52.11	338830	4845342	47	1,9,12[Vi]	g,p	D1	Dublin	Dublin	10
SRR1300584	PRJNA215333	SAMN02646781	CFSAN	2003	USA:MN	5	Environmental	Beef	88.6927	99.41	0.07	0	52.11	405539	4853104	39	1,9,12[Vi]	g,p	D1	Dublin	Dublin	10
SRR1300628	PRJNA186035	SAMN02742106	CFSAN	2007	USA:WA	10	Clinical Bovine	Intestine	54.8923	99.71	0.17	0	51.99	281041	4985945	93	1,9,12[Vi]	g,p	D1	Dublin	Dublin	10
SRR1300732	PRJNA186035	SAMN02782325	CFSAN	2006	USA:WA	10	Clinical Bovine	Not Specified	44.4894	99.71	0.45	20	52.27	50065	4933567	189	1,9,12[Vi]	g,p	D1	Dublin	I -:g,p:-	10
SRR1300738	PRJNA186035	SAMN02782329	CFSAN	2006	USA:ID	10	Clinical Bovine	Not Specified	32.5219	99.71	0.12	0	52.13	177915	4845958	74	1,9,12[Vi]	g,p	D1	Dublin	Dublin	10
SRR1302845	PRJNA186035	SAMN02782319	CFSAN	2006	USA:ID	10	Clinical Bovine	Not Specified	40.3711	98.82	0.07	0	52.2	132185	4810571	70	1,9,12[Vi]	g,p	D1	Dublin	Dublin	10
SRR13107635	PRJNA242847	SAMN16871713	USDA-FSIS	2020	USA:CA	9	Environmental	Beef	65.5215	99.71	0.22	0	52.14	73527	4846361	127	1,9,12[Vi]	g,p	D1	Dublin	I -:g,p:-	10
SRR13107636	PRJNA242847	SAMN16871711	USDA-FSIS	2020	USA:CA	9	Environmental	Beef	121.784	99.71	0.07	0	51.97	313568	4889243	47	1,9,12[Vi]	g,p	D1	Dublin	Dublin	10
SRR13111143	PRJNA242847	SAMN16873976	USDA-FSIS	2020	USA:CA	9	Environmental	Beef	83.5421	99.12	0.15	0	52.17	159662	4743054	76	1,9,12[Vi]	g,p	D1	Dublin	I -:g,p:-	10
SRR13111144	PRJNA242847	SAMN16873980	USDA-FSIS	2020	USA:CA	9	Environmental	Beef	123.131	99.71	0.15	0	52.15	286025	4848315	53	1,9,12[Vi]	g,p	D1	Dublin	Dublin	10
SRR13111146	PRJNA242847	SAMN16873979	USDA-FSIS	2020	USA:CA	9	Environmental	Beef	81.5901	99.71	0.15	0	52.24	131279	4805908	84	1,9,12[Vi]	g,p	D1	Dublin	I -:g,p:-	10
SRR13111172	PRJNA242847	SAMN16873987	USDA-FSIS	2020	USA:CA	9	Environmental	Beef	81.1698	99.71	0.07	0	52.12	150673	4823744	75	1,9,12[Vi]	g,p	D1	Dublin	Dublin	10
SRR13111176	PRJNA242847	SAMN16873985	USDA-FSIS	2020	USA:CA	9	Environmental	Beef	76.3639	99.71	0.07	0	52.26	126133	4795863	79	1,9,12[Vi]	g,p	-	Dublin	I -:g,p:-	10
SRR13111177	PRJNA242847	SAMN16873986	USDA-FSIS	2020	USA:CA	9	Environmental	Beef	104.884	99.71	0.07	0	52.18	205009	4830393	47	1,9,12[Vi]	g,p	D1	Dublin	I -:g,p:-	10
SRR13112132	PRJNA242847	SAMN16873993	USDA-FSIS	2020	USA:CA	9	Environmental	Beef	61.7271	99.71	0.07	0	52.13	227651	4835563	44	1,9,12[Vi]	g,p	D1	Dublin	Dublin	10
SRR13112133	PRJNA242847	SAMN16873991	USDA-FSIS	2020	USA:CA	9	Environmental	Beef	83.9763	99.71	0.07	0	52.13	325403	4836415	42	1,9,12[Vi]	g,p	D1	Dublin	Dublin	10
SRR13112134	PRJNA242847	SAMN16873988	USDA-FSIS	2020	USA:CA	9	Environmental	Beef	109.445	99.71	0.07	0	52.1	223003	4826926	55	1,9,12[Vi]	g,p	D1	Dublin	Dublin	10
SRR13112135	PRJNA242847	SAMN16873992	USDA-FSIS	2020	USA:CA	9	Environmental	Beef	73.5375	99.71	0.07	0	52.12	325283	4842047	43	1,9,12[Vi]	g,p	D1	Dublin	Dublin	10
SRR13112138	PRJNA242847	SAMN16873990	USDA-FSIS	2020	USA:CA	9	Environmental	Beef	82.1677	99.71	0.07	0	52.12	325267	4844147	39	1,9,12[Vi]	g,p	D1	Dublin	Dublin	10
SRR13112139	PRJNA242847	SAMN16873998	USDA-FSIS	2020	USA:CA	9	Environmental	Beef	107.992	99.71	0.07	0	52.12	419486	4847664	39	1,9,12[Vi]	g,p	D1	Dublin	Dublin	10
SRR13112143	PRJNA242847	SAMN16873997	USDA-FSIS	2020	USA:CA	9	Environmental	Beef	75.5057	99.71	0.07	0	52.15	167468	4834705	58	1,9,12[Vi]	g,p	D1	Dublin	Dublin	10
SRR13114563	PRJNA325243	SAMN16874504	VET-LIRN-NY	2020	USA:MD	3	Environmental	Milk	44.4682	99.71	0.07	0	52.11	401544	4839228	46	1,9,12[Vi]	g,p	D1	Dublin	Dublin	10
SRR13132352	PRJNA230403	SAMN16912248	PULSENET	2020	USA	3	Human Clinical	Feces	64.8128	99.71	0.07	0	52.11	405536	4846810	39	1,9,12[Vi]	g,p	D1	Dublin	Dublin	10
SRR13142427	PRJNA230403	SAMN16913490	PULSENET	2020	USA	5	Human Clinical	Feces	38.3029	99.71	0.07	0	52.12	405371	4841043	37	1,9,12[Vi]	g,p	D1	Dublin	Dublin	10
SRR13187405	PRJNA242847	SAMN16984698	USDA-FSIS	2020	USA:WI	5	Environmental	Beef	70.9428	99.71	0.07	0	52.21	107645	4819391	80	1,9,12[Vi]	g,p	D1	Dublin	Dublin	10
SRR13187407	PRJNA242847	SAMN16984697	USDA-FSIS	2020	USA:WI	5	Environmental	Beef	55.9615	99.71	0.07	0	52.25	146483	4801956	90	1,9,12[Vi]	g,p	D1	Dublin	I -:g,p:-	10
SRR13187408	PRJNA242847	SAMN16984699	USDA-FSIS	2020	USA:WI	5	Environmental	Beef	146.648	99.71	0.07	0	52.11	325530	4842629	47	1,9,12[Vi]	g,p	D1	Dublin	Dublin	10
SRR13193898	PRJNA242847	SAMN16989326	USDA-FSIS	2020	USA:NE	7	Environmental	Beef	95.56	96.62	0.07	0	52.11	213531	4733197	56	1,9,12[Vi]	g,p	D1	Dublin	Dublin	10
SRR13208408	PRJNA230403	SAMN17016137	PULSENET	2020	USA	5	Human Clinical	Feces	68.963	99.71	0.07	0	52.26	98759	4807762	103	1,9,12[Vi]	g,p	-	Dublin	I -:g,p:-	10
SRR13245352	PRJNA230403	SAMN17086807	EDLB-CDC	2020	USA	Not Specified	Human Clinical	Not Specified	65.2259	99.71	0.15	0	52.12	330905	4848075	45	1,9,12[Vi]	g,p	D1	Dublin	Dublin	10
SRR13246050	PRJNA242847	SAMN17091728	USDA-FSIS	2020	USA:IN	5	Environmental	Beef	45.7205	99.71	0.15	0	52.28	98998	4784378	102	1,9,12[Vi]	g,p	D1	Dublin	Dublin	10
SRR13246829	PRJNA230403	SAMN17104239	EDLB-CDC	2017	USA	9	Human Clinical	Feces	107.091	99.71	0.07	0	52.05	223187	4939258	42	1,9,12[Vi]	g,p	D1	Dublin	Dublin	4619
SRR13246850	PRJNA230403	SAMN17104320	EDLB-CDC	2017	USA	5	Human Clinical	Blood	87.6695	99.71	0.07	0	52.12	432358	4858414	35	1,9,12[Vi]	g,p	D1	Dublin	Dublin	10
SRR13246906	PRJNA230403	SAMN17104307	EDLB-CDC	2017	USA	7	Human Clinical	Urine	157.757	99.71	0.29	0	52.09	277897	4899197	50	1,9,12[Vi]	g,p	D1	Dublin	Dublin	10
SRR13271374	PRJNA242847	SAMN17125808	USDA-FSIS	2020	USA:PA	3	Environmental	Beef	108.12	99.71	0.07	0	52.21	147672	4818212	71	1,9,12[Vi]	g,p	D1	Dublin	Dublin	10
SRR13277420	PRJNA230403	SAMN17128316	EDLB-CDC	2017	USA	7	Human Clinical	Feces	177.296	99.71	0.07	0	52.12	477412	4861075	30	1,9,12[Vi]	g,p	D1	Dublin	Dublin	10
SRR13282187	PRJNA230403	SAMN17130271	PULSENET	2020	USA	9	Human Clinical	Blood	45.8554	99.71	0.07	0	52.12	408622	4839193	35	1,9,12[Vi]	g,p	D1	Dublin	Dublin	10
SRR13282232	PRJNA230403	SAMN17130639	PULSENET	2020	USA	5	Human Clinical	Not Specified	97.4882	99.71	0.07	0	52.11	406866	4850307	40	1,9,12[Vi]	g,p	D1	Dublin	Dublin	10
SRR13284906	PRJNA230403	SAMN17137994	EDLB-CDC	2017	USA	3	Human Clinical	Blood	145.685	99.71	0.07	0	52.11	432358	4861971	33	1,9,12[Vi]	g,p	D1	Dublin	Dublin	10
SRR13292757	PRJNA230403	SAMN17144054	PULSENET	2020	USA	5	Human Clinical	Not Specified	69.9454	99.61	0.07	0	52.11	401395	4853164	37	1,9,12[Vi]	g,p	D1	Dublin	Dublin	10
SRR13292778	PRJNA230403	SAMN17143983	PULSENET	2020	USA	5	Human Clinical	Not Specified	99.7322	99.71	0.07	0	52.12	477413	4811828	27	1,9,12[Vi]	g,p	D1	Dublin	Dublin	10
SRR13295007	PRJNA230403	SAMN17146838	PULSENET	2020	USA	9	Human Clinical	Not Specified	65.0269	99.71	0.07	0	52.05	400211	4919094	41	1,9,12[Vi]	g,p	D1	Dublin	Dublin	10
SRR13295282	PRJNA242847	SAMN17147192	USDA-FSIS	2020	USA:MN	5	Environmental	Beef	85.1968	99.71	0.15	0	52.17	165354	4820537	68	1,9,12[Vi]	g,p	D1	Dublin	Dublin	10
SRR13297812	PRJNA230403	SAMN17150136	PULSENET	2020	USA	9	Human Clinical	Not Specified	74.3314	99.41	0.07	0	52.1	418197	4834249	34	1,9,12[Vi]	g,p	D1	Dublin	Dublin	10
SRR13320523	PRJNA230403	SAMN17138394	PULSENET	2020	USA	6	Human Clinical	Not Specified	58.6393	99.71	0.07	0	52.17	405539	4799924	37	1,9,12[Vi]	g,p	D1	Dublin	Dublin	10
SRR13332084	PRJNA242847	SAMN17187148	USDA-FSIS	2020	USA:CA	9	Environmental	Beef	88.405	99.71	0.07	0	52.19	191704	4828033	50	1,9,12[Vi]	g,p	D1	Dublin	Dublin	10
SRR13332085	PRJNA242847	SAMN17187152	USDA-FSIS	2020	USA:CA	9	Environmental	Beef	87.2895	99.71	0.15	0	52.19	165077	4818287	66	1,9,12[Vi]	g,p	D1	Dublin	Dublin	10
SRR13332087	PRJNA242847	SAMN17187145	USDA-FSIS	2020	USA:CA	9	Environmental	Beef	38.4756	99.71	0.07	0	52.26	82246	4771536	109	1,9,12[Vi]	g,p	D1	Dublin	I -:g,p:-	10
SRR13332088	PRJNA242847	SAMN17187146	USDA-FSIS	2020	USA:CA	9	Environmental	Beef	64.2276	99.71	0.07	0	52.19	158305	4828439	72	1,9,12[Vi]	g,p	D1	Dublin	Dublin	10
SRR13332090	PRJNA242847	SAMN17187151	USDA-FSIS	2020	USA:CA	9	Environmental	Beef	65.8206	99.71	0.07	0	52.17	153577	4833089	65	1,9,12[Vi]	g,p	D1	Dublin	Dublin	10
SRR13332091	PRJNA242847	SAMN17187143	USDA-FSIS	2020	USA:CA	9	Environmental	Beef	110.199	99.71	0.07	0	52.13	317683	4836517	40	1,9,12[Vi]	g,p	D1	Dublin	Dublin	10
SRR13332093	PRJNA242847	SAMN17187142	USDA-FSIS	2020	USA:CA	9	Environmental	Beef	37.7431	99.71	0.07	0	52.33	77532	4776321	114	1,9,12[Vi]	g,p	D1	Dublin	I -:g,p:-	10
SRR13332094	PRJNA242847	SAMN17187161	USDA-FSIS	2020	USA:CA	9	Environmental	Beef	75.9085	99.71	0.07	0	52.04	145463	4863522	73	1,9,12[Vi]	g,p	D1	Dublin	I -:g,p:-	10
SRR13332097	PRJNA242847	SAMN17187163	USDA-FSIS	2020	USA:CA	9	Environmental	Beef	167.421	99.71	0.07	0	52.14	432358	4842480	42	1,9,12[Vi]	g,p	D1	Dublin	Dublin	10
SRR13332102	PRJNA230403	SAMN17187168	PULSENET	2020	USA	7	Human Clinical	Not Specified	68.5881	99.71	0.15	0	52.12	332337	4848721	41	1,9,12[Vi]	g,p	D1	Dublin	Dublin	10
SRR13336700	PRJNA230403	SAMN17190257	PULSENET	2020	USA	3	Human Clinical	Feces	67.8497	99.71	0.07	0	52.12	405536	4838683	38	1,9,12[Vi]	g,p	D1	Dublin	Dublin	10
SRR13336701	PRJNA230403	SAMN17190256	PULSENET	2020	USA	3	Human Clinical	Not Specified	69.3763	99.71	0.07	0	52.12	405539	4854837	39	1,9,12[Vi]	g,p	D1	Dublin	Dublin	10
SRR13338128	PRJNA242847	SAMN17191764	USDA-FSIS	2020	USA:TX	6	Environmental	Beef	83.8866	99.71	0.07	0	52.18	283602	4765711	54	1,9,12[Vi]	g,p	D1	Dublin	Dublin	10
SRR1333867	PRJNA186035	SAMN02782357	CFSAN	2007	USA:WA	10	Clinical Bovine	Feces	49.9842	99.71	0.11	0	52	272748	4930884	76	1,9,12[Vi]	g,p	D1	Dublin	Dublin	10
SRR1333873	PRJNA186035	SAMN02782341	CFSAN	2007	USA:WA	10	Clinical Bovine	Tissue Pool	44.1868	99.71	0.07	0	52.11	405540	4833344	40	1,9,12[Vi]	g,p	D1	Dublin	Dublin	10
SRR1334125	PRJNA186035	SAMN02782361	CFSAN	2007	USA:WA	10	Clinical Bovine	Feces	103.331	99.41	0.07	0	52.11	405539	4839177	40	1,9,12[Vi]	g,p	D1	Dublin	Dublin	10
SRR1334226	PRJNA186035	SAMN02782342	CFSAN	2007	USA:ID	10	Clinical Bovine	Not Specified	55.8469	99.63	0.4	25	51.99	405472	4950272	59	1,9,12[Vi]	g,p	D1	Dublin	Dublin	10
SRR1334561	PRJNA186035	SAMN02782351	CFSAN	2007	USA:ID	10	Clinical Bovine	Intestine	92.6409	99.71	0.07	0	52.1	351485	4880826	45	1,9,12[Vi]	g,p	D1	Dublin	Dublin	10
SRR13347705	PRJNA242847	SAMN17041267	USDA-FSIS	2020	USA:MN	5	Environmental	Beef	68.8825	99.71	0.07	0	52.16	223189	4819046	50	1,9,12[Vi]	g,p	D1	Dublin	I -:g,p:-	10
SRR1334790	PRJNA186035	SAMN02782350	CFSAN	2007	USA:WA	10	Clinical Bovine	Lung	91.8922	99.71	0.07	0	52.12	405538	4833921	39	1,9,12[Vi]	g,p	D1	Dublin	Dublin	10
SRR13370966	PRJNA230403	SAMN17241735	PULSENET	2020	USA	7	Human Clinical	Not Specified	82.9747	99.71	0.07	0	52.12	405539	4853601	37	1,9,12[Vi]	g,p	D1	Dublin	Dublin	10
SRR13377887	PRJNA242847	SAMN17250329	USDA-FSIS	2020	USA:MN	5	Environmental	Beef	99.0464	99.71	0.15	0	52.12	325503	4840668	48	1,9,12[Vi]	g,p	D1	Dublin	Dublin	10
SRR13377889	PRJNA242847	SAMN17250328	USDA-FSIS	2020	USA:MN	5	Environmental	Beef	99.8074	99.71	0.15	0	52.12	325390	4849422	48	1,9,12[Vi]	g,p	D1	Dublin	Dublin	10
SRR13389372	PRJNA230403	SAMN17265933	PULSENET	2020	USA	6	Human Clinical	Not Specified	39.7064	99.71	0.15	0	52.12	325664	4846573	49	1,9,12[Vi]	g,p	D1	Dublin	Dublin	10
SRR13389652	PRJNA230403	SAMN17266297	PULSENET	2020	USA	9	Human Clinical	Not Specified	55.4804	99.71	0.15	0	52.12	401535	4833695	37	1,9,12[Vi]	g,p	D1	Dublin	Dublin	10
SRR13389664	PRJNA230403	SAMN17266298	PULSENET	2020	USA	9	Human Clinical	Not Specified	60.9385	99.71	0.07	0	52.11	405527	4843591	36	1,9,12[Vi]	g,p	D1	Dublin	Dublin	10
SRR13394393	PRJNA230403	SAMN17269245	PULSENET	2020	USA	8	Human Clinical	Not Specified	118.633	99.71	0.07	0	52.11	405539	4846515	37	1,9,12[Vi]	g,p	D1	Dublin	Dublin	10
SRR13403874	PRJNA230403	SAMN17284745	PULSENET	2020	USA	2	Human Clinical	Not Specified	103.386	99.71	0.07	0	52.14	204299	4852200	47	1,9,12[Vi]	g,p	D1	Dublin	Dublin	10
SRR13417578	PRJNA230403	SAMN17295427	PULSENET	2020	USA	9	Human Clinical	Not Specified	77.6658	99.71	0.07	0	52.11	405539	4852912	36	1,9,12[Vi]	g,p	D1	Dublin	Dublin	10
SRR13421831	PRJNA230403	SAMN17300585	PULSENET	2020	USA	3	Human Clinical	Not Specified	120.647	99.71	0.07	0	52.11	401544	4865277	35	1,9,12[Vi]	g,p	D1	Dublin	Dublin	10
SRR13422657	PRJNA230403	SAMN17300655	PULSENET	2020	USA	9	Human Clinical	Not Specified	164.432	99.71	0.15	0	52.11	222503	4942100	57	1,9,12[Vi]	g,p	D1	Dublin	Dublin	10
SRR13425874	PRJNA230403	SAMN17304833	PULSENET	2020	USA	5	Human Clinical	Not Specified	137.698	99.41	0.15	0	52.12	401526	4760543	39	1,9,12[Vi]	g,p	D1	Dublin	Dublin	10
SRR13430969	PRJNA230403	SAMN17310583	PULSENET	2020	USA	5	Human Clinical	Blood	54.138	99.71	0.07	0	52.15	331493	4815444	54	1,9,12[Vi]	g,p	D1	Dublin	Dublin	10
SRR13433412	PRJNA230403	SAMN17311289	PULSENET	2020	USA	3	Human Clinical	Not Specified	101.095	99.71	0.07	0	52.08	432352	4924122	33	1,9,12[Vi]	g,p	D1	Dublin	Dublin	10
SRR13440523	PRJNA230403	SAMN17318414	PULSENET	2020	USA	9	Human Clinical	Not Specified	63.0145	99.71	0.07	0	52.12	401553	4836844	37	1,9,12[Vi]	g,p	D1	Dublin	Dublin	10
SRR13455266	PRJNA230403	SAMN17373727	PULSENET	2020	USA	3	Human Clinical	Not Specified	61.5497	99.71	0.15	0	52.11	225608	4850849	51	1,9,12[Vi]	g,p	D1	Dublin	Dublin	10
SRR13483608	PRJNA230403	SAMN17383799	PULSENET	2020	USA	6	Human Clinical	Not Specified	56.3122	99.71	0.07	0	52.09	320173	4820254	49	1,9,12[Vi]	g,p	D1	Dublin	Dublin	10
SRR13491552	PRJNA230403	SAMN17391239	PULSENET	2021	USA	6	Human Clinical	Not Specified	60.5948	99.71	0.22	0	52.12	331018	4842165	43	1,9,12[Vi]	g,p	D1	Dublin	Dublin	10
SRR13491585	PRJNA230403	SAMN17391246	PULSENET	2020	USA	5	Human Clinical	Not Specified	68.0094	99.71	0.15	0	52.11	401553	4856879	36	1,9,12[Vi]	g,p	D1	Dublin	Dublin	10
SRR13491589	PRJNA230403	SAMN17391267	PULSENET	2020	USA	5	Human Clinical	Not Specified	69.3762	99.71	0.15	0	52.11	419517	4850207	35	1,9,12[Vi]	g,p	D1	Dublin	Dublin	10
SRR13491591	PRJNA230403	SAMN17391254	PULSENET	2021	USA	5	Human Clinical	Not Specified	58.4452	99.71	0.07	0	52.11	401544	4838801	38	1,9,12[Vi]	g,p	D1	Dublin	Dublin	10
SRR13492876	PRJNA230403	SAMN17391757	PULSENET	2020	USA	9	Human Clinical	Not Specified	65.3933	99.71	0.15	0	52.11	203558	4915015	60	1,9,12[Vi]	g,p	D1	Dublin	Dublin	10
SRR13498978	PRJNA242847	SAMN17486931	USDA-FSIS	2020	USA:WI	5	Environmental	Beef	99.6577	99.71	0.07	0	52.17	405539	4823411	39	1,9,12[Vi]	g,p	D1	Dublin	Dublin	10
SRR13498980	PRJNA242847	SAMN17486930	USDA-FSIS	2020	USA:WI	5	Environmental	Beef	103.29	99.71	0.07	0	52.09	401526	4828687	38	1,9,12[Vi]	g,p	D1	Dublin	Dublin	10
SRR13498988	PRJNA242847	SAMN17486942	USDA-FSIS	2020	USA:WI	5	Environmental	Beef	39.5661	99.71	0.07	0	52.11	325355	4853432	56	1,9,12[Vi]	g,p	D1	Dublin	Dublin	10
SRR13500279	PRJNA242847	SAMN17487015	USDA-FSIS	2020	USA:MN	5	Environmental	Beef	75.7591	99.71	0.07	0	52.12	401526	4835246	31	1,9,12[Vi]	g,p	D1	Dublin	Dublin	10
SRR13500281	PRJNA242847	SAMN17487012	USDA-FSIS	2020	USA:WI	5	Environmental	Beef	81.1474	99.71	0.07	0	52.32	140665	4735631	68	1,9,12[Vi]	g,p	D1	Dublin	I -:g,p:-	10
SRR13508651	PRJNA242847	SAMN17496644	USDA-FSIS	2020	USA:AZ	9	Environmental	Beef	90.0385	99.71	0.15	0	52.16	298792	4838629	52	1,9,12[Vi]	g,p	D1	Dublin	Dublin	10
SRR13523220	PRJNA230403	SAMN17531686	PULSENET	2020	USA	10	Human Clinical	Not Specified	62.6902	99.71	0.07	0	52.19	246676	4836248	52	1,9,12[Vi]	g,p	D1	Dublin	I -:g,p:-	10
SRR13531662	PRJNA230403	SAMN17577840	PULSENET	2021	USA	6	Human Clinical	Not Specified	32.8925	99.71	0.15	0	52.11	330855	4831371	41	1,9,12[Vi]	g,p	D1	Dublin	Dublin	10
SRR13535245	PRJNA230403	SAMN17581363	PULSENET	2020	USA	9	Human Clinical	Not Specified	75.9473	99.71	0.07	0	52.11	405539	4849260	39	1,9,12[Vi]	g,p	D1	Dublin	Dublin	10
SRR13562685	PRJNA230403	SAMN17607581	PULSENET	2021	USA	5	Human Clinical	Not Specified	113.038	99.41	0.07	0	52.11	435611	4854372	33	1,9,12[Vi]	g,p	D1	Dublin	Dublin	10
SRR13571388	PRJNA230403	SAMN17615773	PULSENET	2021	USA	9	Human Clinical	Not Specified	52.4614	99.71	0.15	0	52.12	198456	4914952	65	1,9,12[Vi]	g,p	D1	Dublin	Dublin	10
SRR13572408	PRJNA242847	SAMN17616252	USDA-FSIS	2020	USA:TX	6	Environmental	Beef	92.972	99.71	0.07	0	52.16	261076	4827446	55	1,9,12[Vi]	g,p	D1	Dublin	Dublin	10
SRR13572410	PRJNA242847	SAMN17616250	USDA-FSIS	2020	USA:TX	6	Environmental	Beef	80.1406	99.71	0.15	0	52.13	331699	4838082	45	1,9,12[Vi]	g,p	D1	Dublin	Dublin	10
SRR13573601	PRJNA230403	SAMN17618390	PULSENET	2021	USA	9	Human Clinical	Not Specified	75.5194	99.71	0.15	0	52.12	325677	4849340	48	1,9,12[Vi]	g,p	D1	Dublin	Dublin	10
SRR13575014	PRJNA230403	SAMN17619672	PULSENET	2021	USA	2	Human Clinical	Not Specified	52.432	99.71	0.22	0	52.11	401526	4849387	43	1,9,12[Vi]	g,p	D1	Dublin	Dublin	10
SRR13577417	PRJNA230403	SAMN17679406	PULSENET	2021	USA	5	Human Clinical	Not Specified	88.8265	99.71	0.07	0	52.12	401544	4855332	43	1,9,12[Vi]	g,p	D1	Dublin	Dublin	10
SRR13588058	PRJNA230403	SAMN17709034	PULSENET	2021	USA	6	Human Clinical	Blood	118.003	99.71	0.15	0	52.12	405539	4783017	35	1,9,12[Vi]	g,p	D1	Dublin	Dublin	10
SRR13602812	PRJNA230403	SAMN17729509	PULSENET	2020	USA	1	Human Clinical	Not Specified	38.6989	99.71	0.15	0	52.13	325862	4844494	42	1,9,12[Vi]	g,p	D1	Dublin	Dublin	10
SRR13605720	PRJNA230403	SAMN17730212	PULSENET	2021	USA	6	Human Clinical	Not Specified	92.5986	99.71	0.07	0	52.11	405539	4851691	41	1,9,12[Vi]	g,p	D1	Dublin	Dublin	10
SRR13624799	PRJNA230403	SAMN17774407	PULSENET	2020	USA	9	Human Clinical	Not Specified	72.9691	99.41	0.07	0	52.12	405528	4800926	38	1,9,12[Vi]	g,p	D1	Dublin	Dublin	10
SRR1363292	PRJNA186035	SAMN02782407	CFSAN	2007	USA:WA	10	Clinical Bovine	Not Specified	54.0759	99.71	0.12	0	52.12	312795	4840784	44	1,9,12[Vi]	g,p	D1	Dublin	Dublin	10
SRR1363299	PRJNA183851	SAMN02640962	CFSAN	2003	USA:MN	5	Environmental	Beef	111.219	99.41	0.07	0	52.1	405539	4857342	38	1,9,12[Vi]	g,p	D1	Dublin	Dublin	10
SRR13635063	PRJNA230403	SAMN17801779	PULSENET	2020	USA	9	Human Clinical	Not Specified	157.724	99.71	0.07	0	52.11	405539	4857039	37	1,9,12[Vi]	g,p	D1	Dublin	Dublin	10
SRR13641927	PRJNA675624	SAMN17813092	PULSENET	2021	USA:MI	5	Clinical Bovine	Beef	97.7943	99.71	0.07	0	52.12	405539	4852881	35	1,9,12[Vi]	g,p	D1	Dublin	Dublin	10
SRR13641955	PRJNA675624	SAMN17813126	PULSENET	2021	USA:MI	5	Clinical Bovine	Beef	91.1174	99.71	0.07	0	52.12	405539	4862695	36	1,9,12[Vi]	g,p	D1	Dublin	Dublin	10
SRR13643325	PRJNA325243	SAMN17813984	FDA-CVM	2018	USA:PA	3	Clinical Bovine	Feces	78.5471	99.71	0.07	0	52.12	332385	4839562	41	1,9,12[Vi]	g,p	D1	Dublin	Dublin	10
SRR13643354	PRJNA325243	SAMN17813958	FDA-CVM	2018	USA:KY	4	Clinical Bovine	Lung	69.9268	99.71	0.07	0	52.1	405539	4848704	39	1,9,12[Vi]	g,p	D1	Dublin	Dublin	10
SRR13643357	PRJNA325243	SAMN17813955	FDA-CVM	2018	USA:KY	4	Clinical Bovine	Lung	79.8758	99.71	0.07	0	52.11	405539	4846413	36	1,9,12[Vi]	g,p	D1	Dublin	Dublin	10
SRR13643361	PRJNA325243	SAMN17813952	FDA-CVM	2018	USA:KY	4	Clinical Bovine	Lymph Node	70.851	99.71	0.07	0	52.12	405539	4841691	38	1,9,12[Vi]	g,p	D1	Dublin	Dublin	10
SRR13645953	PRJNA230403	SAMN17823224	PULSENET	2021	USA	10	Human Clinical	Not Specified	159.354	99.71	0.07	0	52.12	405527	4853710	39	1,9,12[Vi]	g,p	D1	Dublin	Dublin	10
SRR13651649	PRJNA242847	SAMN17833986	USDA-FSIS	2021	USA:TX	6	Environmental	Beef	99.1652	99.71	0.07	0	52.14	300833	4826443	47	1,9,12[Vi]	g,p	D1	Dublin	Dublin	10
SRR13652137	PRJNA230403	SAMN17834437	PULSENET	2021	USA	4	Human Clinical	Not Specified	76.6985	99.71	0.11	0	52.04	352062	4926194	55	1,9,12[Vi]	g,p	D1	Dublin	Dublin	10
SRR13687525	PRJNA230403	SAMN17866626	PULSENET	2021	USA	4	Human Clinical	Not Specified	115.114	99.71	0.1	0	52.11	405539	4854930	39	1,9,12[Vi]	g,p	D1	Dublin	Dublin	7796
SRR13700256	PRJNA242847	SAMN17900720	USDA-FSIS	2021	USA:TX	6	Environmental	Beef	81.3394	99.41	0.07	0	52.17	297390	4786612	42	1,9,12[Vi]	g,p	D1	Dublin	- 9:g,p:-	10
SRR13729863	PRJNA230403	SAMN17944886	PULSENET	2021	USA	Not Specified	Human Clinical	Not Specified	149.904	99.71	0.07	0	52.12	331982	4785535	40	1,9,12[Vi]	g,p	D1	Dublin	Dublin	10
SRR13729864	PRJNA230403	SAMN17944884	PULSENET	2021	USA	Not Specified	Human Clinical	Not Specified	106.993	99.71	0.07	0	52.12	331953	4828496	41	1,9,12[Vi]	g,p	D1	Dublin	Dublin	10
SRR13733746	PRJNA230403	SAMN17967344	PULSENET	2021	USA	5	Human Clinical	Not Specified	98.1468	99.71	0.15	0	52.11	477413	4865391	27	1,9,12[Vi]	g,p	D1	Dublin	Dublin	10
SRR13734520	PRJNA230403	SAMN17974923	PULSENET	2021	USA	5	Human Clinical	Not Specified	87.2946	99.71	0.15	0	52.11	401508	4861510	33	1,9,12[Vi]	g,p	D1	Dublin	Dublin	10
SRR13762668	PRJNA230403	SAMN18026028	PULSENET	2021	USA	3	Human Clinical	Not Specified	79.995	99.71	0.15	0	52.14	216927	4844274	50	1,9,12[Vi]	g,p	D1	Dublin	Dublin	10
SRR13769915	PRJNA230403	SAMN18037757	PULSENET	2021	USA	9	Human Clinical	Not Specified	125	99.71	0.07	0	52.11	410958	4847009	34	1,9,12[Vi]	g,p	D1	Dublin	Dublin	10
SRR13771182	PRJNA230403	SAMN18038746	PULSENET	2021	USA	1	Human Clinical	Not Specified	86.1892	99.71	0.15	0	52.12	432352	4856384	36	1,9,12[Vi]	g,p	D1	Dublin	Dublin	10
SRR13771183	PRJNA230403	SAMN18038747	PULSENET	2021	USA	1	Human Clinical	Not Specified	77.411	99.71	0.15	0	52.12	432352	4854096	33	1,9,12[Vi]	g,p	D1	Dublin	Dublin	10
SRR13785576	PRJNA230403	SAMN18059303	PULSENET	2021	USA	5	Human Clinical	Not Specified	108	99.71	0.07	0	52.16	419477	4784116	33	1,9,12[Vi]	g,p	D1	Dublin	Dublin	10
SRR1379610	PRJNA186035	SAMN02782414	CFSAN	2007	USA:ID	10	Clinical Bovine	Lung	49.7876	97.94	0.09	0	52.12	299362	4691884	43	1,9,12[Vi]	g,p	D1	Dublin	Dublin	10
SRR13796383	PRJNA230403	SAMN18075798	PULSENET	2021	USA	9	Human Clinical	Not Specified	204.457	99.71	0.07	0	52.15	420360	4838648	36	1,9,12[Vi]	g,p	D1	Dublin	Dublin	10
SRR13811181	PRJNA230403	SAMN18093242	PULSENET	2021	USA	3	Human Clinical	Feces	69.397	99.71	0.07	0	52.13	405536	4840319	37	1,9,12[Vi]	g,p	D1	Dublin	Dublin	10
SRR13811257	PRJNA230403	SAMN18093882	PULSENET	2021	USA	6	Human Clinical	Not Specified	49.4446	99.71	0.15	0	52.11	405539	4844808	40	1,9,12[Vi]	g,p	D1	Dublin	Dublin	10
SRR13842421	PRJNA242847	SAMN18106654	USDA-FSIS	2021	USA:TX	6	Environmental	Beef	84.9457	99.71	0.07	0	52.13	243414	4834887	50	1,9,12[Vi]	g,p	D1	Dublin	Dublin	10
SRR13842424	PRJNA242847	SAMN18106653	USDA-FSIS	2021	USA:TX	6	Environmental	Beef	51.279	99.71	0.07	0	52.18	150594	4808988	69	1,9,12[Vi]	g,p	D1	Dublin	I -:g,p:-	10
SRR13842578	PRJNA242847	SAMN18106655	USDA-FSIS	2021	USA:TX	6	Environmental	Beef	112.85	99.71	0.07	0	52.11	331624	4841799	47	1,9,12[Vi]	g,p	D1	Dublin	Dublin	10
SRR13842579	PRJNA242847	SAMN18106657	USDA-FSIS	2021	USA:TX	6	Environmental	Beef	105.015	99.71	0.07	0	52.14	325354	4841389	38	1,9,12[Vi]	g,p	D1	Dublin	Dublin	10
SRR13842582	PRJNA242847	SAMN18106656	USDA-FSIS	2021	USA:TX	6	Environmental	Beef	114.086	99.71	0.07	0	52.11	262426	4842911	46	1,9,12[Vi]	g,p	D1	Dublin	Dublin	10
SRR13853159	PRJNA230403	SAMN18131435	PULSENET	2021	USA	6	Human Clinical	Not Specified	104.734	99.71	0.07	0	52.11	351431	4829899	39	1,9,12[Vi]	g,p	D1	Dublin	Dublin	10
SRR13858528	PRJNA230403	SAMN18140611	PULSENET	2021	USA	9	Human Clinical	Not Specified	80.7331	99.71	0.07	0	52.12	405531	4847510	38	1,9,12[Vi]	g,p	D1	Dublin	Dublin	10
SRR13858534	PRJNA230403	SAMN18140618	PULSENET	2021	USA	9	Human Clinical	Not Specified	83.4573	99.71	0.15	0	52.08	351473	4934466	46	1,9,12[Vi]	g,p	D1	Dublin	Dublin	10
SRR13859347	PRJNA242847	SAMN18141166	USDA-FSIS	2021	USA:CA	9	Environmental	Beef	94.2946	99.71	0.07	0	52.11	358696	4848913	37	1,9,12[Vi]	g,p	D1	Dublin	Dublin	10
SRR13859350	PRJNA242847	SAMN18141167	USDA-FSIS	2021	USA:CA	9	Environmental	Beef	62.7777	99.71	0.15	0	52.14	217171	4829077	50	1,9,12[Vi]	g,p	D1	Dublin	Dublin	10
SRR13889041	PRJNA230403	SAMN18207244	PULSENET	2021	USA	5	Human Clinical	Not Specified	84.7996	99.71	0.07	0	52.12	477412	4864410	29	1,9,12[Vi]	g,p	D1	Dublin	Dublin	10
SRR13926747	PRJNA242847	SAMN18243656	USDA-FSIS	2021	USA:CA	9	Environmental	Beef	91.6786	99.71	0.15	0	52.12	325366	4843982	38	1,9,12[Vi]	g,p	D1	Dublin	Dublin	10
SRR13926748	PRJNA242847	SAMN18243657	USDA-FSIS	2021	USA:CA	9	Environmental	Beef	63.45	99.71	0.07	0	52.19	146425	4822908	65	1,9,12[Vi]	g,p	D1	Dublin	I -:g,p:-	10
SRR13927108	PRJNA242847	SAMN18243682	USDA-FSIS	2021	USA:TX	6	Environmental	Beef	145.082	99.71	0.15	0	52.13	401526	4794811	37	1,9,12[Vi]	g,p	D1	Dublin	Dublin	10
SRR13927143	PRJNA242847	SAMN18243684	USDA-FSIS	2021	USA:TX	6	Environmental	Beef	43.4339	99.71	0.15	0	52.24	100536	4807371	87	1,9,12[Vi]	g,p	D1	Dublin	I -:g,p:-	10
SRR13927144	PRJNA242847	SAMN18243683	USDA-FSIS	2021	USA:TX	6	Environmental	Beef	122.768	99.71	0.15	0	52.17	331633	4813831	37	1,9,12[Vi]	g,p	D1	Dublin	Dublin	10
SRR13927413	PRJNA242847	SAMN18243690	USDA-FSIS	2021	USA:TX	6	Environmental	Beef	96.8641	99.71	0.07	0	52.15	385234	4824990	40	1,9,12[Vi]	g,p	D1	Dublin	Dublin	10
SRR13927414	PRJNA242847	SAMN18243689	USDA-FSIS	2021	USA:TX	6	Environmental	Beef	50.0674	99.71	0.07	0	52.21	140687	4807321	72	1,9,12[Vi]	g,p	D1	Dublin	I -:g,p:-	10
SRR13927415	PRJNA242847	SAMN18243688	USDA-FSIS	2021	USA:TX	6	Environmental	Beef	87.7117	99.71	0.07	0	52.14	330748	4831878	54	1,9,12[Vi]	g,p	D1	Dublin	Dublin	10
SRR13927434	PRJNA242847	SAMN18243691	USDA-FSIS	2021	USA:TX	6	Environmental	Beef	79.4801	99.71	0.15	0	52.18	141369	4825804	68	1,9,12[Vi]	g,p	D1	Dublin	Dublin	10
SRR13938825	PRJNA230403	SAMN18264417	PULSENET	2021	USA	5	Human Clinical	Not Specified	73.6309	99.71	0.15	0	52.11	405539	4852849	43	1,9,12[Vi]	g,p	D1	Dublin	Dublin	10
SRR13944386	PRJNA242847	SAMN18269997	USDA-FSIS	2021	USA:CA	9	Environmental	Beef	110.09	99.71	0.07	0	52.12	297540	4845765	44	1,9,12[Vi]	g,p	D1	Dublin	Dublin	10
SRR13944746	PRJNA242847	SAMN18269999	USDA-FSIS	2021	USA:CA	9	Environmental	Beef	86.0459	99.71	0.07	0	52.12	313944	4840262	40	1,9,12[Vi]	g,p	D1	Dublin	Dublin	10
SRR13952811	PRJNA230403	SAMN18287176	PULSENET	2021	USA	4	Human Clinical	Not Specified	128.204	99.71	0.07	0	52.11	325659	4857133	39	1,9,12[Vi]	g,p	D1	Dublin	Dublin	10
SRR13956578	PRJNA230403	SAMN18289325	PULSENET	2021	USA	5	Human Clinical	Not Specified	125.179	99.71	0.07	0	52.16	405527	4783714	36	1,9,12[Vi]	g,p	D1	Dublin	Dublin	10
SRR13979422	PRJNA230403	SAMN18321043	PULSENET	2021	USA	8	Human Clinical	Not Specified	68.6599	99.71	0.15	0	52.1	275029	4811874	59	1,9,12[Vi]	g,p	D1	Dublin	Dublin	10
SRR13988230	PRJNA230403	SAMN18332681	PULSENET	2021	USA	Not Specified	Human Clinical	Not Specified	109.516	99.71	0.07	0	52.11	351350	4841310	42	1,9,12[Vi]	g,p	D1	Dublin	Dublin	10
SRR13998197	PRJNA242847	SAMN18350615	USDA-FSIS	2021	USA:TX	6	Environmental	Beef	68.0313	99.71	0.15	0	52.13	325268	4838528	39	1,9,12[Vi]	g,p	D1	Dublin	Dublin	10
SRR13998275	PRJNA242847	SAMN18350656	USDA-FSIS	2021	USA:CA	9	Environmental	Beef	97.0562	99.41	0.07	0	52.15	237022	4829945	57	1,9,12[Vi]	g,p	D1	Dublin	Dublin	10
SRR14029840	PRJNA230403	SAMN18411373	PULSENET	2021	USA	9	Human Clinical	Not Specified	121.449	99.71	0.07	0	52.11	405531	4851642	37	1,9,12[Vi]	g,p	D1	Dublin	Dublin	10
SRR14035977	PRJNA230403	SAMN18430079	PULSENET	2021	USA	3	Human Clinical	Not Specified	71.1031	99.71	0.07	0	52.12	339934	4850710	43	1,9,12[Vi]	g,p	D1	Dublin	Dublin	-
SRR14038127	PRJNA230403	SAMN18434613	PULSENET	2021	USA	9	Human Clinical	Not Specified	103.952	99.71	0.07	0	52.11	432358	4848121	35	1,9,12[Vi]	g,p	D1	Dublin	Dublin	10
SRR14055071	PRJNA242847	SAMN18449523	USDA-FSIS	2021	USA:TX	6	Environmental	Beef	121.269	99.71	0.07	0	52.13	331755	4846279	48	1,9,12[Vi]	g,p	D1	Dublin	Dublin	10
SRR14064564	PRJNA230403	SAMN18476823	PULSENET	2021	USA	5	Human Clinical	Not Specified	34.2789	99.61	0.07	0	52.11	351543	4838775	38	1,9,12[Vi]	g,p	D1	Dublin	Dublin	10
SRR14064565	PRJNA230403	SAMN18476820	PULSENET	2021	USA	5	Human Clinical	Not Specified	39.5574	99.61	0.07	0	52.11	419474	4834325	35	1,9,12[Vi]	g,p	D1	Dublin	Dublin	10
SRR14071084	PRJNA230403	SAMN18492421	PULSENET	2021	USA:WI	5	Environmental	Beef	107.623	99.71	0.07	0	52.11	419499	4865729	36	1,9,12[Vi]	g,p	D1	Dublin	Dublin	10
SRR14073853	PRJNA242847	SAMN18497919	USDA-FSIS	2021	USA:IA	7	Environmental	Beef	105.629	99.71	0.07	0	52.14	330823	4800115	43	1,9,12[Vi]	g,p	D1	Dublin	Dublin	10
SRR14073885	PRJNA242847	SAMN18497955	USDA-FSIS	2021	USA:AZ	9	Environmental	Beef	101.468	99.71	0.07	0	52.22	243370	4793885	63	1,9,12[Vi]	g,p	D1	Dublin	Dublin	10
SRR14073886	PRJNA242847	SAMN18497956	USDA-FSIS	2021	USA:AZ	9	Environmental	Beef	119.375	99.71	0.07	0	52.18	307375	4820858	46	1,9,12[Vi]	g,p	D1	Dublin	Dublin	10
SRR14084280	PRJNA242847	SAMN18511424	USDA-FSIS	2021	USA:IA	7	Environmental	Beef	82.1406	99.71	0.07	0	52.16	301726	4824521	38	1,9,12[Vi]	g,p	D1	Dublin	Dublin	10
SRR14095467	PRJNA324575	SAMN18527827	LOUISIANA ANIMAL DISEASE DIAGNOSTIC LABORATORY	2020	USA:ND	8	Clinical Bovine	Lung	125.907	99.71	0.15	0	52.11	401553	4855910	38	1,9,12[Vi]	g,p	D1	Dublin	Dublin	10
SRR1411125	PRJNA186035	SAMN02782460	CFSAN	2007	USA:WA	10	Clinical Bovine	Feces	68.3058	99.71	0.07	0	52.09	225991	4885874	66	1,9,12[Vi]	g,p	D1	Dublin	Dublin	2829
SRR14128233	PRJNA242847	SAMN18585805	USDA-FSIS	2021	USA:WI	5	Environmental	Beef	72.5838	99.71	0.07	0	52.32	66166	4792639	119	1,9,12[Vi]	g,p	D1	Dublin	I -:g,p:-	10
SRR14137903	PRJNA230403	SAMN18606722	PULSENET	2021	USA	3	Human Clinical	Not Specified	48.3616	99.71	0.07	0	52.17	327361	4756910	37	1,9,12[Vi]	g,p	D1	Dublin	Dublin	10
SRR14160189	PRJNA230403	SAMN18642336	PULSENET	2021	USA	9	Human Clinical	Not Specified	93.829	99.71	0.12	0	52.11	405531	4834534	40	1,9,12[Vi]	g,p	D1	Dublin	Dublin	10
SRR14160190	PRJNA230403	SAMN18642344	PULSENET	2021	USA	9	Human Clinical	Not Specified	83.8606	99.71	0.07	0	52.11	408622	4841866	37	1,9,12[Vi]	g,p	D1	Dublin	Dublin	10
SRR14166967	PRJNA242847	SAMN18649572	USDA-FSIS	2021	USA:CA	9	Environmental	Beef	73.2825	99.71	0.07	0	52.12	325461	4835511	54	1,9,12[Vi]	g,p	D1	Dublin	Dublin	10
SRR14182592	PRJNA230403	SAMN18672912	PULSENET	2021	USA	9	Human Clinical	Not Specified	73.0071	99.71	0.15	0	52.12	301685	4853033	46	1,9,12[Vi]	g,p	D1	Dublin	Dublin	10
SRR14197038	PRJNA242847	SAMN18683282	USDA-FSIS	2021	USA:AZ	9	Environmental	Beef	193.072	99.71	0.07	0	52.12	404939	4844062	37	1,9,12[Vi]	g,p	D1	Dublin	Dublin	10
SRR14197057	PRJNA242847	SAMN18683400	USDA-FSIS	2021	USA:AZ	9	Environmental	Beef	105.609	99.71	0.07	0	52.12	411931	4840462	34	1,9,12[Vi]	g,p	D1	Dublin	Dublin	10
SRR14198814	PRJNA230403	SAMN18685707	PULSENET	2021	USA	6	Human Clinical	Not Specified	65.6341	99.71	0.15	0	52.29	86111	4792642	92	1,9,12[Vi]	g,p	-	Dublin	I -:g,p:-	10
SRR14200992	PRJNA230403	SAMN18687470	PULSENET	2021	USA	9	Human Clinical	Not Specified	71.154	99.71	0.07	0	52.11	401535	4828383	35	1,9,12[Vi]	g,p	D1	Dublin	Dublin	10
SRR1422648	PRJNA215333	SAMN02699470	CFSAN	2002	USA:MN	5	Clinical Bovine	Feces	51.646	99.71	0.07	0	52.12	260269	4839902	48	1,9,12[Vi]	g,p	D1	Dublin	Dublin	10
SRR14240258	PRJNA230403	SAMN18743591	PULSENET	2021	USA	9	Human Clinical	Urine	98.8371	99.71	0.15	0	52.13	405539	4793132	41	1,9,12[Vi]	g,p	D1	Dublin	Dublin	10
SRR14245655	PRJNA230403	SAMN18750856	PULSENET	2021	USA	9	Human Clinical	Not Specified	114.189	99.71	0.07	0	52.08	401526	4853737	44	1,9,12[Vi]	g,p	D1	Dublin	Dublin	10
SRR14245656	PRJNA230403	SAMN18750867	PULSENET	2021	USA	9	Human Clinical	Not Specified	119.327	99.71	0.15	0	52.11	405538	4856810	36	1,9,12[Vi]	g,p	D1	Dublin	Dublin	10
SRR14270321	PRJNA230403	SAMN18794828	PULSENET	2021	USA	3	Human Clinical	Not Specified	73.7363	99.71	0.07	0	52.29	88993	4803749	96	1,9,12[Vi]	g,p	D1	Dublin	I -:g,p:-	10
SRR14272153	PRJNA675624	SAMN18795803	PULSENET	2021	USA:MI	5	Clinical Bovine	Lung	97.5222	99.71	0.07	0	52.11	477405	4858632	33	1,9,12[Vi]	g,p	D1	Dublin	Dublin	10
SRR14272154	PRJNA675624	SAMN18795805	PULSENET	2021	USA:MI	5	Clinical Bovine	Tissue Pool	71.5146	98.38	0.07	0	52.1	432358	4805786	33	1,9,12[Vi]	g,p	D1	Dublin	Dublin	10
SRR14272156	PRJNA675624	SAMN18795802	PULSENET	2021	USA:MI	5	Clinical Bovine	Lung	126.102	99.71	0.07	0	52.11	419509	4843830	36	1,9,12[Vi]	g,p	D1	Dublin	Dublin	10
SRR14272159	PRJNA675624	SAMN18795808	PULSENET	2021	USA:MI	5	Clinical Bovine	Lung	84.2162	99.71	0.15	0	52.11	401517	4858028	36	1,9,12[Vi]	g,p	D1	Dublin	Dublin	10
SRR14276910	PRJNA230403	SAMN18803134	PULSENET	2021	USA	5	Human Clinical	Not Specified	107.099	99.71	0.07	0	52.16	405539	4778749	35	1,9,12[Vi]	g,p	D1	Dublin	Dublin	10
SRR14286873	PRJNA230403	SAMN18811806	PULSENET	2021	USA	5	Human Clinical	Not Specified	78.4735	96.62	0.07	0	52.09	315067	4701354	44	1,9,12[Vi]	g,p	D1	Dublin	Dublin	10
SRR14300124	PRJNA230403	SAMN18831245	PULSENET	2021	USA	6	Human Clinical	Not Specified	80.9197	99.71	0.15	0	52.1	405539	4861256	45	1,9,12[Vi]	g,p	D1	Dublin	Dublin	10
SRR14300311	PRJNA230403	SAMN18834832	PULSENET	2021	USA	5	Human Clinical	Not Specified	69.955	99.71	0.15	0	52.12	331930	4874514	39	1,9,12[Vi]	g,p	D1	Dublin	Dublin	10
SRR14306311	PRJNA242847	SAMN18836823	USDA-FSIS	2021	USA:CA	9	Environmental	Beef	80.7841	99.71	0.15	0	52.21	216860	4813611	56	1,9,12[Vi]	g,p	D1	Dublin	I -:g,p:-	10
SRR14308533	PRJNA230403	SAMN18839288	PULSENET	2021	USA	3	Human Clinical	Not Specified	101.837	99.41	0.07	0	52.11	369069	4839989	41	1,9,12[Vi]	g,p	D1	Dublin	Dublin	10
SRR14308540	PRJNA230403	SAMN18839292	PULSENET	2021	USA	3	Human Clinical	Not Specified	90.3252	99.71	0.07	0	52.21	135740	4820633	63	1,9,12[Vi]	g,p	D1	Dublin	I -:g,p:-	10
SRR14310547	PRJNA230403	SAMN18848976	PULSENET	2021	USA	2	Human Clinical	Not Specified	39.1338	99.71	0.07	0	52.11	401526	4860047	33	1,9,12[Vi]	g,p	D1	Dublin	Dublin	10
SRR14323278	PRJNA230403	SAMN18870540	PULSENET	2021	USA	5	Human Clinical	Blood	70.6805	99.71	0.15	0	52.12	401508	4852689	41	1,9,12[Vi]	g,p	D1	Dublin	Dublin	10
SRR14326413	PRJNA242847	SAMN18872395	USDA-FSIS	2021	USA:CA	9	Environmental	Beef	132.501	99.71	0.07	0	52.15	254853	4831048	51	1,9,12[Vi]	g,p	D1	Dublin	Dublin	10
SRR14326414	PRJNA242847	SAMN18872398	USDA-FSIS	2021	USA:CA	9	Environmental	Beef	120.447	99.71	0.07	0	52.08	331524	4916256	38	1,9,12[Vi]	g,p	D1	Dublin	Dublin	10
SRR14333435	PRJNA230403	SAMN18879979	PULSENET	2021	USA	6	Human Clinical	Not Specified	51.1626	99.71	0.07	0	52.11	405468	4840200	35	1,9,12[Vi]	g,p	D1	Dublin	Dublin	10
SRR14334186	PRJNA242847	SAMN18880459	USDA-FSIS	2021	USA:TX	6	Environmental	Beef	112.383	99.71	0.15	0	52.13	325249	4840699	47	1,9,12[Vi]	g,p	D1	Dublin	Dublin	10
SRR14334187	PRJNA242847	SAMN18880460	USDA-FSIS	2021	USA:TX	6	Environmental	Beef	71.5106	99.71	0.15	0	52.16	176627	4832318	60	1,9,12[Vi]	g,p	D1	Dublin	I -:g,p:-	10
SRR14334188	PRJNA242847	SAMN18880461	USDA-FSIS	2021	USA:TX	6	Environmental	Beef	73.473	99.71	0.15	0	52.17	153577	4828482	64	1,9,12[Vi]	g,p	D1	Dublin	I -:g,p:-	10
SRR14343525	PRJNA230403	SAMN18905906	PULSENET	2021	USA	4	Human Clinical	Not Specified	76.5049	99.71	0.07	0	52.11	401526	4851687	44	1,9,12[Vi]	g,p	D1	Dublin	Dublin	10
SRR14344206	PRJNA242847	SAMN18912773	USDA-FSIS	2021	USA:TX	6	Environmental	Beef	90.1081	99.41	0.15	0	52.19	235958	4811238	58	1,9,12[Vi]	g,p	D1	Dublin	Dublin	10
SRR14345228	PRJNA230403	SAMN18907418	PULSENET	2021	USA	9	Human Clinical	Not Specified	79.0315	99.71	0.15	0	52.11	304647	4848987	44	1,9,12[Vi]	g,p	D1	Dublin	Dublin	10
SRR14420542	PRJNA230403	SAMN19011760	PULSENET	2022	USA	6	Human Clinical	Not Specified	60.9545	99.71	0.18	0	52.3	132577	4794034	83	1,9,12[Vi]	g,p	D1	Dublin	I -:g,p:-	10
SRR14435530	PRJNA230403	SAMN19026075	PULSENET	2021	USA	9	Human Clinical	Not Specified	98.3623	99.71	0.07	0	52.12	432358	4851984	28	1,9,12[Vi]	g,p	D1	Dublin	Dublin	10
SRR14439268	PRJNA230403	SAMN19026534	PULSENET	2021	USA	5	Human Clinical	Not Specified	124.028	99.41	0.07	0	52.1	401544	4854837	42	1,9,12[Vi]	g,p	D1	Dublin	Dublin	10
SRR14498227	PRJNA230403	SAMN19108921	PULSENET	2021	USA	4	Human Clinical	Blood	30.5316	99.71	0.15	0	52.2	84177	4790740	109	1,9,12[Vi]	g,p	D1	Dublin	Dublin	7796
SRR14511768	PRJNA230403	SAMN19108865	PULSENET	2021	USA	8	Human Clinical	Not Specified	69.7479	99.71	0.22	0	52.12	432359	4801207	28	1,9,12[Vi]	g,p	D1	Dublin	Dublin	10
SRR14525658	PRJNA230403	SAMN19160413	PULSENET	2021	USA	5	Human Clinical	Not Specified	88.3576	99.71	0.07	0	52.1	296878	4823729	50	1,9,12[Vi]	g,p	D1	Dublin	Dublin	10
SRR14547574	PRJNA230403	SAMN19190421	PULSENET	2021	USA	9	Human Clinical	Not Specified	61.1764	99.71	0.15	0	52.12	351506	4835825	40	1,9,12[Vi]	g,p	D1	Dublin	Dublin	10
SRR14552116	PRJNA242847	SAMN19195817	USDA-FSIS	2021	USA:GA	4	Environmental	Beef	104.826	99.71	0.07	0	52.19	174462	4823115	74	1,9,12[Vi]	g,p	D1	Dublin	Dublin	10
SRR14554336	PRJNA230403	SAMN19222192	PULSENET	2021	USA	8	Human Clinical	Not Specified	83.7653	99.71	0.29	0	52.12	332311	4853029	38	1,9,12[Vi]	g,p	D1	Dublin	Dublin	10
SRR14565486	PRJNA242847	SAMN19230001	USDA-FSIS	2021	USA:MI	5	Environmental	Beef	65.962	99.71	0.15	0	52.19	112064	4829202	81	1,9,12[Vi]	g,p	D1	Dublin	Dublin	10
SRR14573511	PRJNA230403	SAMN19235163	PULSENET	2021	USA	9	Human Clinical	Not Specified	76.5798	99.71	0.15	0	52.11	405539	4850403	44	1,9,12[Vi]	g,p	D1	Dublin	Dublin	10
SRR14582107	PRJNA230403	SAMN19245931	PULSENET	2021	USA	5	Human Clinical	Not Specified	90.7799	99.71	0.07	0	52.11	405539	4856724	40	1,9,12[Vi]	g,p	D1	Dublin	Dublin	10
SRR1461785	PRJNA215333	SAMN02699514	CFSAN	2002	USA:WI	5	Clinical Bovine	Spleen	69.0666	99.71	0.07	0	52.11	405539	4852968	44	1,9,12[Vi]	g,p	D1	Dublin	Dublin	10
SRR14634656	PRJNA543815	SAMN19316940	EDLB-CDC	2015	USA	Not Specified	Human Clinical	Not Specified	119.889	99.71	0.07	0	52.11	477399	4862378	24	1,9,12[Vi]	g,p	D1	Dublin	Dublin	10
SRR14634883	PRJNA230403	SAMN19319780	PULSENET	2021	USA	5	Human Clinical	Not Specified	114.803	99.71	0.15	0	52.11	405539	4846118	37	1,9,12[Vi]	g,p	D1	Dublin	Dublin	10
SRR14664065	PRJNA230403	SAMN19364932	PULSENET	2021	USA	8	Human Clinical	Not Specified	38.3079	99.71	0.07	0	52.13	237273	4773636	46	1,9,12[Vi]	g,p	D1	Dublin	Dublin	10
SRR14705830	PRJNA230403	SAMN19490045	PULSENET	2021	USA	5	Human Clinical	Not Specified	60.5693	99.71	0.07	0	52.21	236476	4752972	50	1,9,12[Vi]	g,p	D1	Dublin	Dublin	10
SRR14707920	PRJNA230403	SAMN19490647	PULSENET	2021	USA	8	Human Clinical	Not Specified	94.188	99.71	0.15	0	52.14	405539	4819931	36	1,9,12[Vi]	g,p	D1	Dublin	Dublin	10
SRR14711885	PRJNA230403	SAMN19494319	PULSENET	2021	USA	3	Human Clinical	Not Specified	109.763	99.71	0.15	0	52.13	401526	4846614	45	1,9,12[Vi]	g,p	D1	Dublin	Dublin	10
SRR14712573	PRJNA230403	SAMN19514106	PULSENET	2021	USA	2	Human Clinical	Not Specified	102.907	99.71	0.15	0	52.11	405638	4834989	37	1,9,12[Vi]	g,p	D1	Dublin	Dublin	10
SRR14718963	PRJNA230403	SAMN19515344	PULSENET	2021	USA	6	Human Clinical	Not Specified	52.4288	99.71	0.18	0	52.26	99074	4820093	97	1,9,12[Vi]	g,p	D1	Dublin	I -:g,p:-	10
SRR14727711	PRJNA242847	SAMN19549425	USDA-FSIS	2021	USA:CO	8	Environmental	Beef	121.26	99.71	0.15	0	52.12	279914	4843826	48	1,9,12[Vi]	g,p	D1	Dublin	Dublin	10
SRR14736578	PRJNA230403	SAMN19572875	PULSENET	2021	USA	5	Human Clinical	Not Specified	43.6554	99.71	0.22	0	52.11	331727	4859600	41	1,9,12[Vi]	g,p	D1	Dublin	Dublin	10
SRR14738801	PRJNA230403	SAMN19573031	PULSENET	2021	USA	2	Human Clinical	Not Specified	38.9054	99.71	0.22	0	52.12	331997	4863874	40	1,9,12[Vi]	g,p	D1	Dublin	Dublin	10
SRR14767694	PRJNA316457	SAMN19641914	VET-LIRN-SD	2020	USA:OH	5	Clinical Bovine	Liver	86.6213	99.71	0.07	0	52.22	104599	4818237	101	1,9,12[Vi]	g,p	D1	Dublin	Dublin	10
SRR14767695	PRJNA316457	SAMN19641913	VET-LIRN-SD	2020	USA:MI	5	Clinical Bovine	Intestine	75.5924	99.71	0.22	0	52.22	111013	4837558	89	1,9,12[Vi]	g,p	D1	Dublin	Dublin	10
SRR14767703	PRJNA316457	SAMN19641907	VET-LIRN-SD	2020	USA:OH	5	Clinical Bovine	Lung	76.8559	99.12	0.07	0	52.12	195627	4778502	62	1,9,12[Vi]	g,p	D1	Dublin	Dublin	-
SRR14792117	PRJNA242847	SAMN19672987	USDA-FSIS	2021	USA:MN	5	Environmental	Beef	73.7257	99.71	0.15	0	52.31	109587	4776415	79	1,9,12[Vi]	g,p	-	Dublin	I -:g,p:-	10
SRR14807104	PRJNA230403	SAMN19694006	PULSENET	2021	USA	5	Human Clinical	Not Specified	56.5376	99.71	0.29	0	52.11	477420	4864923	35	1,9,12[Vi]	g,p	D1	Dublin	Dublin	10
SRR14821643	PRJNA230403	SAMN19713264	EDLB-CDC	2021	USA	2	Human Clinical	Not Specified	94.6469	99.71	0.15	0	52.11	332066	4842722	42	1,9,12[Vi]	g,p	D1	Dublin	Dublin	10
SRR14832437	PRJNA230403	SAMN19731424	PULSENET	2021	USA	5	Human Clinical	Not Specified	78.0844	99.71	0.07	0	52.12	332100	4850755	41	1,9,12[Vi]	g,p	D1	Dublin	Dublin	10
SRR14872306	PRJNA230403	SAMN19796976	PULSENET	2021	USA	3	Human Clinical	Not Specified	95.422	99.71	0.12	33.33	52.19	403206	4733259	33	1,9,12[Vi]	g,p	D1	Dublin	Dublin	10
SRR14875557	PRJNA230403	SAMN19801331	PULSENET	2021	USA	6	Human Clinical	Not Specified	45.853	99.71	0.07	0	52.11	405468	4832973	33	1,9,12[Vi]	g,p	D1	Dublin	Dublin	10
SRR14883317	PRJNA230403	SAMN19817411	PULSENET	2021	USA	5	Human Clinical	Not Specified	83.2334	99.71	0.15	0	52.11	320059	4843347	46	1,9,12[Vi]	g,p	D1	Dublin	Dublin	10
SRR14883374	PRJNA230403	SAMN19817444	PULSENET	2021	USA	5	Human Clinical	Not Specified	72.9911	99.71	0.15	0	52.15	477412	4772880	36	1,9,12[Vi]	g,p	D1	Dublin	Dublin	10
SRR14916433	PRJNA242847	SAMN19960798	USDA-FSIS	2021	USA:CO	8	Environmental	Beef	158.668	99.71	0.15	0	52.13	323037	4838201	42	1,9,12[Vi]	g,p	D1	Dublin	Dublin	10
SRR14934385	PRJNA230403	SAMN19918451	PULSENET	2021	USA	1	Human Clinical	Not Specified	67.2347	99.71	0.07	0	52.13	303131	4830763	44	1,9,12[Vi]	g,p	D1	Dublin	Dublin	10
SRR14965943	PRJNA230403	SAMN19926112	PULSENET	2021	USA	7	Human Clinical	Not Specified	53.6103	99.71	0.07	0	52.12	477426	4846533	30	1,9,12[Vi]	g,p	D1	Dublin	Dublin	10
SRR14970081	PRJNA230403	SAMN19924447	PULSENET	2021	USA	9	Human Clinical	Not Specified	53.9239	99.61	0.07	0	52.12	326319	4836667	43	1,9,12[Vi]	g,p	D1	Dublin	Dublin	10
SRR14977889	PRJNA230403	SAMN19924441	PULSENET	2021	USA	9	Human Clinical	Not Specified	104.365	99.71	0.07	0	52.12	401534	4852895	44	1,9,12[Vi]	g,p	D1	Dublin	Dublin	10
SRR14995692	PRJNA230403	SAMN19945799	PULSENET	2021	USA	5	Human Clinical	Not Specified	51.011	99.71	0.07	0	52.11	325520	4848560	39	1,9,12[Vi]	g,p	D1	Dublin	Dublin	10
SRR14996301	PRJNA230403	SAMN19954446	PULSENET	2021	USA	5	Human Clinical	Not Specified	99.0483	99.71	0.07	0	52.12	405539	4845198	36	1,9,12[Vi]	g,p	D1	Dublin	Dublin	10
SRR14996303	PRJNA230403	SAMN19954465	PULSENET	2021	USA	5	Human Clinical	Not Specified	53.685	99.71	0.07	0	52.1	432246	4845373	33	1,9,12[Vi]	g,p	D1	Dublin	Dublin	10
SRR1501457	PRJNA186035	SAMN02849793	CFSAN	2007	USA:WA	10	Clinical Bovine	Liver	44.862	99.71	0.07	0	52.11	317143	4909393	46	1,9,12[Vi]	g,p	D1	Dublin	Dublin	10
SRR1501493	PRJNA186035	SAMN02849799	CFSAN	2007	USA:WA	10	Clinical Bovine	Tissue Pool	39.674	99.71	0.12	0	52.12	260262	4864599	53	1,9,12[Vi]	g,p	D1	Dublin	Dublin	10
SRR1501496	PRJNA186035	SAMN02849758	CFSAN	2007	USA:ID	10	Environmental	Bovine	49.9475	99.41	0.11	0	52.61	36320	4675335	245	1,9,12[Vi]	g,p	-	Dublin	I -:g,p:-	10
SRR1501621	PRJNA186035	SAMN02849759	CFSAN	2007	USA:ID	10	Environmental	Not Specified	53.7728	99.41	0.12	0	52.06	301676	4914818	49	1,9,12[Vi]	g,p	D1	Dublin	Dublin	10
SRR1501633	PRJNA186035	SAMN02849761	CFSAN	2007	USA:ID	10	Environmental	Not Specified	45.3056	99.41	0.07	0	52.1	260270	4815812	54	1,9,12[Vi]	g,p	D1	Dublin	Dublin	10
SRR1501663	PRJNA186035	SAMN02849825	CFSAN	2007	USA:WA	10	Clinical Bovine	Lung	91.1113	99.71	0.07	0	52.09	325720	4827254	44	1,9,12[Vi]	g,p	D1	Dublin	Dublin	10
SRR1501666	PRJNA186035	SAMN02849764	CFSAN	2007	USA:WA	10	Environmental	Not Specified	73.9361	99.71	0.07	0	52.09	325846	4867787	47	1,9,12[Vi]	g,p	D1	Dublin	Dublin	10
SRR1501680	PRJNA186035	SAMN02849791	CFSAN	2007	USA:ID	10	Clinical Bovine	Tissue Pool	33.6738	99.71	0.07	0	52.11	325705	4828467	43	1,9,12[Vi]	g,p	D1	Dublin	Dublin	10
SRR1501685	PRJNA186035	SAMN02849771	CFSAN	2007	USA:ID	10	Environmental	Not Specified	108.285	99.71	0.07	0	52.09	401517	4833706	44	1,9,12[Vi]	g,p	D1	Dublin	Dublin	10
SRR15027079	PRJNA230403	SAMN20006428	PULSENET	2021	USA	5	Human Clinical	Not Specified	85.4541	99.71	0.22	0	52.12	432358	4855379	34	1,9,12[Vi]	g,p	D1	Dublin	Dublin	10
SRR15031017	PRJNA230403	SAMN20013934	PULSENET	2021	USA	9	Human Clinical	Not Specified	62.6684	99.71	0.15	0	52.11	431403	4842680	35	1,9,12[Vi]	g,p	D1	Dublin	Dublin	10
SRR15048033	PRJNA242847	SAMN20066121	USDA-FSIS	2021	USA:TX	6	Environmental	Beef	103.288	99.71	0.07	0	52.2	302719	4801878	51	1,9,12[Vi]	g,p	D1	Dublin	Dublin	10
SRR15050559	PRJNA230403	SAMN20080876	PULSENET	2021	USA	2	Human Clinical	Not Specified	79.583	99.71	0.07	0	52.11	401526	4853169	45	1,9,12[Vi]	g,p	D1	Dublin	Dublin	10
SRR15050579	PRJNA230403	SAMN20080891	PULSENET	2021	USA	2	Human Clinical	Feces	41.5125	99.71	0.07	0	52.11	432358	4860357	38	1,9,12[Vi]	g,p	D1	Dublin	Dublin	10
SRR15050788	PRJNA324575	SAMN20079288	LOUISIANA ANIMAL DISEASE DIAGNOSTIC LABORATORY	2021	USA:KS	7	Clinical Bovine	Lung	122.49	99.71	0.07	0	52.13	325867	4832009	45	1,9,12[Vi]	g,p	D1	Dublin	Dublin	10
SRR15064717	PRJNA230403	SAMN20109501	PULSENET	2021	USA	9	Human Clinical	Not Specified	115.42	99.71	0.07	0	52.11	402668	4845240	37	1,9,12[Vi]	g,p	D1	Dublin	Dublin	10
SRR15093396	PRJNA230403	SAMN20156363	PULSENET	2021	USA	9	Human Clinical	Not Specified	115.466	99.71	0.15	0	52.11	432358	4848957	39	1,9,12[Vi]	g,p	D1	Dublin	Dublin	10
SRR15096241	PRJNA324570	SAMN20163946	VET-LIRN-NY	2020	USA:GA	4	Clinical Bovine	Liver	48.339	99.71	0.22	0	52.14	432358	4800074	34	1,9,12[Vi]	g,p	D1	Dublin	Dublin	10
SRR15096242	PRJNA324570	SAMN20163945	VET-LIRN-NY	2020	USA:GA	4	Clinical Bovine	Lung	45.6138	99.71	0.07	0	52.11	405539	4855490	37	1,9,12[Vi]	g,p	D1	Dublin	Dublin	10
SRR15108082	PRJNA230403	SAMN20177189	PULSENET	2021	USA	5	Human Clinical	Not Specified	58.8959	99.71	0.07	0	52.11	320057	4843949	47	1,9,12[Vi]	g,p	D1	Dublin	Dublin	10
SRR15108090	PRJNA230403	SAMN20177199	PULSENET	2021	USA	5	Human Clinical	Not Specified	94.8844	99.71	0.07	0	51.99	405528	4915039	40	1,9,12[Vi]	g,p	D1	Dublin	Dublin	10
SRR1511527	PRJNA186035	SAMN02849893	CFSAN	2007	USA:OR	10	Clinical Bovine	Lung	87.298	99.71	0.07	0	52.09	262197	4827386	54	1,9,12[Vi]	g,p	D1	Dublin	Dublin	10
SRR1511542	PRJNA186035	SAMN02849914	CFSAN	2007	USA:WA	10	Clinical Bovine	Intestine	72.8026	99.71	0.07	0	52.23	153576	4817495	63	1,9,12[Vi]	g,p	D1	Dublin	I -:g,p:-	10
SRR1511548	PRJNA186035	SAMN02849876	CFSAN	2007	USA:UT	8	Clinical Bovine	Lung	64.1486	99.71	0.13	0	52.02	228651	4950932	72	1,9,12[Vi]	g,p	D1	Dublin	I -:g,p:-	10
SRR1511549	PRJNA186035	SAMN02849883	CFSAN	2007	USA:WA	10	Clinical Bovine	Feces	76.0809	99.71	0.07	0	52.1	303173	4841190	49	1,9,12[Vi]	g,p	D1	Dublin	Dublin	10
SRR1511568	PRJNA186035	SAMN02849867	CFSAN	2007	USA:WA	10	Clinical Bovine	Blood	56.4972	99.71	0.12	0	52.16	175065	4856978	64	1,9,12[Vi]	g,p	D1	Dublin	I -:g,p:-	10
SRR1511581	PRJNA186035	SAMN02849887	CFSAN	2007	USA:ID	10	Clinical Bovine	Lung	70.9142	99.41	0.11	0	52.13	195344	4853661	65	1,9,12[Vi]	g,p	D1	Dublin	Dublin	10
SRR15128288	PRJNA230403	SAMN20203547	PULSENET	2021	USA	5	Human Clinical	Not Specified	32.8293	99.65	0.15	0	52.17	405538	4762989	31	1,9,12[Vi]	g,p	D1	Dublin	Dublin	10
SRR15139295	PRJNA230403	SAMN20218606	PULSENET	2021	USA	9	Human Clinical	Not Specified	79.2007	99.71	0.07	0	52.12	432350	4837160	36	1,9,12[Vi]	g,p	D1	Dublin	Dublin	10
SRR15139300	PRJNA230403	SAMN20218613	PULSENET	2021	USA	9	Human Clinical	Not Specified	60.0131	99.71	0.07	0	52.1	405539	4845783	37	1,9,12[Vi]	g,p	D1	Dublin	Dublin	10
SRR15146530	PRJNA316452	SAMN20219159	VET-LIRN-OH	2020	USA:WA	10	Clinical Bovine	Tissue Pool	73.296	99.71	0.15	0	52.11	405539	4845684	39	1,9,12[Vi]	g,p	D1	Dublin	Dublin	10
SRR15146531	PRJNA316452	SAMN20219158	VET-LIRN-OH	2020	USA:OR	10	Clinical Bovine	Tissue Pool	67.1859	99.71	0.15	0	52.11	405539	4843932	42	1,9,12[Vi]	g,p	D1	Dublin	Dublin	10
SRR15146532	PRJNA316452	SAMN20219157	VET-LIRN-OH	2020	USA:WA	10	Clinical Bovine	Lung	68.1054	99.71	0.15	0	52.11	331982	4851874	42	1,9,12[Vi]	g,p	D1	Dublin	Dublin	10
SRR15146533	PRJNA316452	SAMN20219156	VET-LIRN-OH	2020	USA:OR	10	Clinical Bovine	Feces	67.2429	99.71	0.07	0	52.11	331855	4844649	41	1,9,12[Vi]	g,p	D1	Dublin	Dublin	10
SRR15146537	PRJNA316452	SAMN20219153	VET-LIRN-OH	2020	USA:UT	8	Clinical Bovine	Lung	80.9465	99.71	0.07	0	52.12	405538	4837992	40	1,9,12[Vi]	g,p	D1	Dublin	Dublin	10
SRR15146542	PRJNA316452	SAMN20219148	VET-LIRN-OH	2020	USA:PA	3	Clinical Bovine	Tissue Pool	66.1975	99.71	0.22	0	52.12	405431	4842164	39	1,9,12[Vi]	g,p	D1	Dublin	Dublin	10
SRR15146546	PRJNA316452	SAMN20219144	VET-LIRN-OH	2020	USA:PA	3	Clinical Bovine	Liver	72.3562	99.71	0.07	0	52.13	332053	4779846	37	1,9,12[Vi]	g,p	D1	Dublin	Dublin	10
SRR15146548	PRJNA316452	SAMN20219143	VET-LIRN-OH	2020	USA:PA	3	Clinical Bovine	Lung	70.1208	99.71	0.07	0	52.12	477411	4780846	33	1,9,12[Vi]	g,p	D1	Dublin	Dublin	10
SRR1514770	PRJNA186035	SAMN02849916	CFSAN	2007	USA:OR	10	Clinical Bovine	Tissue Pool	81.0498	98.41	0.07	0	52.16	116840	4776897	95	1,9,12[Vi]	g,p	D1	Dublin	I -:g,p:-	-
SRR1515020	PRJNA186035	SAMN02849940	CFSAN	2009	USA:WA	10	Clinical Bovine	Feces	133.173	99.41	0.07	0	52.12	405539	4842419	34	1,9,12[Vi]	g,p	D1	Dublin	Dublin	10
SRR1515023	PRJNA186035	SAMN02849943	CFSAN	2007	USA:ID	10	Clinical Bovine	Lung	64.8826	99.71	0.07	0	52.12	261119	4835679	54	1,9,12[Vi]	g,p	D1	Dublin	Dublin	10
SRR1515953	PRJNA186035	SAMN02849968	CFSAN	2007	USA:WA	10	Clinical Bovine	Lung	52.8914	99.56	0.07	0	52.12	161175	4806491	72	1,9,12[Vi]	g,p	D1	Dublin	Dublin	10
SRR1515961	PRJNA186035	SAMN02849953	CFSAN	2009	USA:WA	10	Environmental	Environmental	54.0932	99.41	0.07	0	52.17	162250	4828103	68	1,9,12[Vi]	g,p	D1	Dublin	Dublin	10
SRR1515962	PRJNA186035	SAMN02849954	CFSAN	2007	USA:WA	10	Clinical Bovine	Feces	80.7144	99.71	0.07	0	52.22	81053	4791702	109	1,9,12[Vi]	g,p	D1	Dublin	I -:g,p:-	10
SRR15178486	PRJNA230403	SAMN20286224	EDLB-CDC	2021	USA	1	Human Clinical	Not Specified	83.4881	99.71	0.07	0	52.29	132070	4790560	72	1,9,12[Vi]	g,p	D1	Dublin	Dublin	10
SRR15178488	PRJNA230403	SAMN20286227	EDLB-CDC	2021	USA	1	Human Clinical	Not Specified	73.042	99.56	0.07	0	52.16	175085	4836692	60	1,9,12[Vi]	g,p	D1	Dublin	Dublin	10
SRR15201973	PRJNA230403	SAMN20330947	PULSENET	2021	USA	5	Human Clinical	Not Specified	61.7373	99.71	0.15	0	52.1	401435	4848656	40	1,9,12[Vi]	g,p	D1	Dublin	Dublin	10
SRR15202857	PRJNA230403	SAMN20332782	PULSENET	2021	USA	8	Human Clinical	Not Specified	104.451	99.71	0.15	0	52.09	349147	4831911	43	1,9,12[Vi]	g,p	D1	Dublin	Dublin	10
SRR15204295	PRJNA230403	SAMN20335813	PULSENET	2021	USA	9	Human Clinical	Not Specified	39.0338	99.71	0.15	0	52.11	401525	4859050	45	1,9,12[Vi]	g,p	D1	Dublin	Dublin	10
SRR15217993	PRJNA242847	SAMN20351616	USDA-FSIS	2021	USA:KY	4	Environmental	Beef	90.8818	99.71	0.07	0	52.25	151316	4748612	61	1,9,12[Vi]	g,p	D1	Dublin	I -:g,p:-	10
SRR15238030	PRJNA230403	SAMN20370544	PULSENET	2021	USA	8	Human Clinical	Not Specified	57.3703	99.71	0.07	0	52.13	405210	4787164	38	1,9,12[Vi]	g,p	D1	Dublin	Dublin	10
SRR15248551	PRJNA242847	SAMN20398912	USDA-FSIS	2021	USA:CA	9	Environmental	Beef	81.5048	99.71	0.07	0	52.25	156058	4783404	66	1,9,12[Vi]	g,p	D1	Dublin	I -:g,p:-	10
SRR15307652	PRJNA230403	SAMN20505780	PULSENET	2021	USA	5	Human Clinical	Not Specified	59.8743	99.71	0.07	0	52.15	172372	4841684	63	1,9,12[Vi]	g,p	D1	Dublin	Dublin	10
SRR15307660	PRJNA230403	SAMN20505681	PULSENET	2021	USA	2	Human Clinical	Not Specified	88.9346	99.71	0.07	0	52.11	405541	4856664	35	1,9,12[Vi]	g,p	D1	Dublin	Dublin	10
SRR15326500	PRJNA230403	SAMN20521820	PULSENET	2021	USA	6	Human Clinical	Not Specified	45.9403	99.71	0.15	0	52.12	331906	4844926	41	1,9,12[Vi]	g,p	D1	Dublin	Dublin	10
SRR15327792	PRJNA230403	SAMN20521993	PULSENET	2021	USA	4	Human Clinical	Not Specified	81.7679	99.71	0.07	0	52.12	405535	4834529	40	1,9,12[Vi]	g,p	D1	Dublin	Dublin	10
SRR15328418	PRJNA230403	SAMN20523542	PULSENET	2021	USA	8	Human Clinical	Not Specified	86.5217	99.71	0.07	0	52.17	351568	4766986	37	1,9,12[Vi]	g,p	D1	Dublin	Dublin	10
SRR15342164	PRJNA230403	SAMN20558638	PULSENET	2021	USA	9	Human Clinical	Not Specified	36.7492	99.71	0.15	0	52.13	432358	4841382	30	1,9,12[Vi]	g,p	D1	Dublin	Dublin	10
SRR15356087	PRJNA230403	SAMN20593695	PULSENET	2021	USA	8	Human Clinical	Not Specified	60.1202	99.71	0.07	0	52.11	405539	4842607	48	1,9,12[Vi]	g,p	D1	Dublin	Dublin	10
SRR15357266	PRJNA324570	SAMN20585111	VET-LIRN-NY	2020	USA:FL	4	Clinical Bovine	Liver	66.5624	99.63	0.07	0	52.09	331652	4903608	52	1,9,12[Vi]	g,p	D1	Dublin	Dublin	10
SRR15357283	PRJNA324570	SAMN20585114	VET-LIRN-NY	2020	USA:FL	4	Clinical Bovine	Liver	52.697	99.71	0.15	0	52.12	401553	4842153	37	1,9,12[Vi]	g,p	D1	Dublin	Dublin	10
SRR15361698	PRJNA230403	SAMN20603114	PULSENET	2021	USA	5	Human Clinical	Not Specified	88.2951	99.71	0.07	0	52.16	477425	4773173	36	1,9,12[Vi]	g,p	D1	Dublin	Dublin	10
SRR15361793	PRJNA230403	SAMN20522427	PULSENET	2021	USA	7	Human Clinical	Not Specified	58.0024	99.71	0.22	0	52.12	405473	4860471	40	1,9,12[Vi]	g,p	D1	Dublin	Dublin	-
SRR15373531	PRJNA230403	SAMN20669807	PULSENET	2021	USA	4	Human Clinical	Not Specified	67.5696	99.71	0.07	0	52.12	405536	4848539	38	1,9,12[Vi]	g,p	D1	Dublin	Dublin	10
SRR15406747	PRJNA230403	SAMN20698065	PULSENET	2021	USA	4	Human Clinical	Not Specified	131.374	99.71	0.15	0	52.12	218152	4859043	49	1,9,12[Vi]	g,p	D1	Dublin	Dublin	10
SRR15406749	PRJNA230403	SAMN20698059	PULSENET	2021	USA	4	Human Clinical	Not Specified	164.754	99.71	0.15	0	52.12	384506	4860602	41	1,9,12[Vi]	g,p	D1	Dublin	Dublin	10
SRR15419037	PRJNA230403	SAMN20716570	PULSENET	2021	USA	9	Human Clinical	Not Specified	119.406	99.71	0.15	0	52.14	262278	4842882	48	1,9,12[Vi]	g,p	D1	Dublin	Dublin	10
SRR15465832	PRJNA242847	SAMN20834770	USDA-FSIS	2021	USA:WA	10	Environmental	Beef	80.704	99.71	0.15	0	52.26	167901	4798367	64	1,9,12[Vi]	g,p	D1	Dublin	I -:g,p:-	10
SRR15466004	PRJNA230403	SAMN20835051	PULSENET	2021	USA	6	Human Clinical	Not Specified	58.762	99.71	0.07	0	52.12	405539	4847263	42	1,9,12[Vi]	g,p	D1	Dublin	Dublin	10
SRR1548423	PRJNA186035	SAMN02645790	CFSAN	2012	USA:PA	3	Environmental	Beef	48.8277	99.71	0.15	0	52.11	401526	4848208	31	1,9,12[Vi]	g,p	D1	Dublin	Dublin	10
SRR15539430	PRJNA242847	SAMN20887895	USDA-FSIS	2021	USA:ID	10	Environmental	Beef	85.0731	99.71	0.15	0	52.12	248320	4847918	47	1,9,12[Vi]	g,p	D1	Dublin	Dublin	10
SRR15539446	PRJNA242847	SAMN20887883	USDA-FSIS	2021	USA:ID	10	Environmental	Beef	78.9072	99.71	0.15	0	52.2	215629	4818521	61	1,9,12[Vi]	g,p	D1	Dublin	I -:g,p:-	10
SRR15539451	PRJNA242847	SAMN20887890	USDA-FSIS	2021	USA:ID	10	Environmental	Beef	108.15	99.71	0.15	0	52.18	289425	4830896	59	1,9,12[Vi]	g,p	D1	Dublin	I -:g,p:-	10
SRR15539457	PRJNA242847	SAMN20887912	USDA-FSIS	2021	USA:ID	10	Environmental	Beef	81.6387	99.71	0.15	0	52.28	161453	4797346	76	1,9,12[Vi]	g,p	-	Dublin	I -:g,p:-	10
SRR15539462	PRJNA242847	SAMN20887892	USDA-FSIS	2021	USA:ID	10	Environmental	Beef	82.8616	99.71	0.15	0	52.18	162595	4836423	67	1,9,12[Vi]	g,p	D1	Dublin	I -:g,p:-	10
SRR15539644	PRJNA242847	SAMN20887885	USDA-FSIS	2021	USA:ID	10	Environmental	Beef	109.105	99.71	0.15	0	52.11	401526	4847130	42	1,9,12[Vi]	g,p	D1	Dublin	Dublin	10
SRR15539651	PRJNA242847	SAMN20887887	USDA-FSIS	2021	USA:ID	10	Environmental	Beef	90.176	99.71	0.15	0	52.21	153572	4821262	74	1,9,12[Vi]	g,p	D1	Dublin	I -:g,p:-	10
SRR15539655	PRJNA242847	SAMN20887899	USDA-FSIS	2021	USA:ID	10	Environmental	Beef	92.3772	99.71	0.07	0	52.14	276492	4840383	50	1,9,12[Vi]	g,p	D1	Dublin	Dublin	10
SRR15539657	PRJNA242847	SAMN20887894	USDA-FSIS	2021	USA:ID	10	Environmental	Beef	79.502	99.71	0.15	0	52.32	92018	4787656	99	1,9,12[Vi]	g,p	D1	Dublin	I -:g,p:-	10
SRR15539663	PRJNA242847	SAMN20887917	USDA-FSIS	2021	USA:ID	10	Environmental	Beef	83.1717	99.71	0.15	0	52.22	150551	4811911	64	1,9,12[Vi]	g,p	D1	Dublin	I -:g,p:-	10
SRR15539666	PRJNA242847	SAMN20887914	USDA-FSIS	2021	USA:ID	10	Environmental	Beef	60.6212	99.71	0.15	0	52.33	96939	4779104	95	1,9,12[Vi]	g,p	D1	Dublin	I -:g,p:-	10
SRR15539681	PRJNA242847	SAMN20887908	USDA-FSIS	2021	USA:ID	10	Environmental	Beef	128.282	99.71	0.15	0	52.11	351522	4842753	41	1,9,12[Vi]	g,p	D1	Dublin	Dublin	10
SRR15540612	PRJNA242847	SAMN20888939	USDA-FSIS	2021	USA:ID	10	Environmental	Beef	65.3744	99.71	0.15	0	52.32	119225	4781215	79	1,9,12[Vi]	g,p	D1	Dublin	I -:g,p:-	10
SRR15540691	PRJNA242847	SAMN20888943	USDA-FSIS	2021	USA:ID	10	Environmental	Beef	113.198	99.71	0.15	0	52.16	301726	4832488	48	1,9,12[Vi]	g,p	D1	Dublin	Dublin	10
SRR15540697	PRJNA242847	SAMN20888947	USDA-FSIS	2021	USA:ID	10	Environmental	Beef	108.186	99.71	0.15	0	52.11	419469	4851042	37	1,9,12[Vi]	g,p	D1	Dublin	Dublin	10
SRR15540727	PRJNA242847	SAMN20888945	USDA-FSIS	2021	USA:ID	10	Environmental	Beef	67.0144	99.71	0.15	0	52.28	145069	4794518	71	1,9,12[Vi]	g,p	D1	Dublin	I -:g,p:-	10
SRR15540731	PRJNA242847	SAMN20888938	USDA-FSIS	2021	USA:ID	10	Environmental	Beef	43.3157	98.53	0.15	0	52.38	76889	4701664	119	1,9,12[Vi]	g,p	D1	Dublin	I -:g,p:-	10
SRR15540744	PRJNA242847	SAMN20888949	USDA-FSIS	2021	USA:ID	10	Environmental	Beef	59.6157	99.71	0.15	0	52.32	79824	4788929	109	1,9,12[Vi]	g,p	D1	Dublin	I -:g,p:-	10
SRR15559132	PRJNA230403	SAMN20923991	PULSENET	2021	USA	8	Human Clinical	Not Specified	46.241	99.71	0.15	0	52.12	405539	4851155	39	1,9,12[Vi]	g,p	D1	Dublin	Dublin	10
SRR15566028	PRJNA230403	SAMN20931084	PULSENET	2021	USA	6	Human Clinical	Not Specified	48.1928	99.71	0.07	0	52.12	405539	4839136	42	1,9,12[Vi]	g,p	D1	Dublin	Dublin	10
SRR1556962	PRJNA215333	SAMN02699616	CFSAN	2003	USA:MN	5	Clinical Bovine	Liver	63.5418	99.71	0.42	20	51.99	432358	4954316	52	1,9,12[Vi]	g,p	D1	Dublin	Dublin	10
SRR1556977	PRJNA215333	SAMN02699617	CFSAN	2003	USA:MN	5	Clinical Bovine	Spleen	95.3253	99.71	0.11	0	52	379071	4953336	51	1,9,12[Vi]	g,p	D1	Dublin	Dublin	10
SRR15593878	PRJNA242847	SAMN20958571	USDA-FSIS	2021	USA:TX	6	Environmental	Beef	148.432	99.71	0.15	0	52.11	419491	4844960	36	1,9,12[Vi]	g,p	D1	Dublin	Dublin	10
SRR15611006	PRJNA230403	SAMN20972496	PULSENET	2021	USA	8	Human Clinical	Not Specified	30.5602	99.71	0.07	0	52.11	310441	4775006	33	1,9,12[Vi]	g,p	D1	Dublin	Dublin	10
SRR15613191	PRJNA242847	SAMN20977361	USDA-FSIS	2021	USA:ID	10	Environmental	Beef	85.3786	99.71	0.15	0	52.29	106998	4794968	81	1,9,12[Vi]	g,p	D1	Dublin	I -:g,p:-	10
SRR15613574	PRJNA242847	SAMN20977357	USDA-FSIS	2021	USA:ID	10	Environmental	Beef	77.27	99.71	0.15	0	52.27	97739	4795050	82	1,9,12[Vi]	g,p	-	Dublin	I -:g,p:-	10
SRR15613577	PRJNA242847	SAMN20977359	USDA-FSIS	2021	USA:ID	10	Environmental	Beef	72.3505	99.71	0.15	0	52.29	135877	4797184	82	1,9,12[Vi]	g,p	D1	Dublin	I -:g,p:-	10
SRR15613583	PRJNA242847	SAMN20977360	USDA-FSIS	2021	USA:ID	10	Environmental	Beef	93.924	99.71	0.15	0	52.2	248178	4816786	61	1,9,12[Vi]	g,p	D1	Dublin	I -:g,p:-	10
SRR15613588	PRJNA242847	SAMN20977358	USDA-FSIS	2021	USA:ID	10	Environmental	Beef	78.6736	99.71	0.15	0	52.29	100974	4790829	85	1,9,12[Vi]	g,p	-	Dublin	I -:g,p:-	10
SRR15613601	PRJNA242847	SAMN20977362	USDA-FSIS	2021	USA:ID	10	Environmental	Beef	68.811	99.71	0.15	0	52.3	95090	4796871	102	1,9,12[Vi]	g,p	D1	Dublin	I -:g,p:-	10
SRR15660227	PRJNA242847	SAMN21027365	USDA-FSIS	2021	USA:CA	9	Environmental	Beef	122.086	99.71	0.07	0	52.15	325503	4835476	53	1,9,12[Vi]	g,p	D1	Dublin	I -:g,p:-	10
SRR15669582	PRJNA230403	SAMN21040150	PULSENET	2021	USA	6	Human Clinical	Not Specified	30.9692	99.71	0.07	0	52.13	232605	4811564	50	1,9,12[Vi]	g,p	D1	Dublin	Dublin	10
SRR15671249	PRJNA242847	SAMN21040787	USDA-FSIS	2021	USA:CA	9	Environmental	Beef	93.1089	99.71	0.15	0	52.13	246548	4839406	53	1,9,12[Vi]	g,p	D1	Dublin	Dublin	10
SRR15671269	PRJNA230403	SAMN21040811	PULSENET	2021	USA	10	Human Clinical	Not Specified	83.1024	99.71	0.15	0	52.14	254845	4855128	57	1,9,12[Vi]	g,p	D1	Dublin	Dublin	10
SRR15692430	PRJNA242847	SAMN21173801	USDA-FSIS	2021	USA:MN	5	Environmental	Beef	51.2484	99.56	0.07	0	52.23	96263	4805729	80	1,9,12[Vi]	g,p	D1	Dublin	I -:g,p:-	10
SRR15712217	PRJNA324570	SAMN21215537	VET-LIRN-NY	2020	USA:GA	4	Clinical Bovine	Urine	54.571	99.71	0.29	0	52.11	401517	4854579	46	1,9,12[Vi]	g,p	D1	Dublin	Dublin	10
SRR15712222	PRJNA324570	SAMN21215524	VET-LIRN-NY	2021	USA:FL	4	Clinical Bovine	Kidney	60.4764	99.71	0.15	0	52.12	405539	4850941	38	1,9,12[Vi]	g,p	D1	Dublin	Dublin	10
SRR1576556	PRJNA215333	SAMN02699586	CFSAN	2003	USA:MN	5	Clinical Bovine	Liver	75.0658	99.71	0.07	0	52.12	373216	4847968	41	1,9,12[Vi]	g,p	D1	Dublin	Dublin	10
SRR15782971	PRJNA242847	SAMN21335671	USDA-FSIS	2021	USA:ID	10	Environmental	Beef	143.841	99.71	0.15	0	52.12	405539	4854879	40	1,9,12[Vi]	g,p	D1	Dublin	Dublin	10
SRR1578511	PRJNA215333	SAMN02699679	CFSAN	2003	USA:MN	5	Clinical Bovine	Liver	93.5122	99.71	0.11	0	51.98	432358	5043275	58	1,9,12[Vi]	g,p	D1	Dublin	Dublin	10
SRR15829475	PRJNA230403	SAMN21367296	PULSENET	2021	USA	6	Human Clinical	Not Specified	89.8287	99.71	0.15	0	52.11	405539	4862356	41	1,9,12[Vi]	g,p	D1	Dublin	Dublin	10
SRR15832925	PRJNA230403	SAMN21370470	PULSENET	2021	USA	4	Human Clinical	Not Specified	69.832	99.41	0.07	0	52.14	419993	4835849	36	1,9,12[Vi]	g,p	D1	Dublin	Dublin	10
SRR15877834	PRJNA230403	SAMN21415671	PULSENET	2021	USA	5	Human Clinical	Not Specified	71.1529	99.71	0.07	0	52.11	405539	4834530	34	1,9,12[Vi]	g,p	D1	Dublin	Dublin	10
SRR15893405	PRJNA242847	SAMN21434857	USDA-FSIS	2021	USA:MN	5	Environmental	Beef	96.2429	99.71	0.07	0	52.22	249342	4799121	54	1,9,12[Vi]	g,p	D1	Dublin	Dublin	10
SRR15926926	PRJNA230403	SAMN21465355	PULSENET	2021	USA	9	Human Clinical	Not Specified	78.5469	99.71	0.07	0	52.12	405539	4847698	37	1,9,12[Vi]	g,p	D1	Dublin	Dublin	10
SRR1593389	PRJNA215333	SAMN02699704	CFSAN	2003	USA:WI	5	Clinical Bovine	Lung	92.0714	99.71	0.07	0	52.11	405539	4855014	39	1,9,12[Vi]	g,p	D1	Dublin	Dublin	10
SRR15942385	PRJNA230403	SAMN21481140	PULSENET	2021	USA	1	Human Clinical	Not Specified	93.3356	99.71	0.15	0	52.26	98244	4815100	93	1,9,12[Vi]	g,p	D1	Dublin	I -:g,p:-	10
SRR15948998	PRJNA230403	SAMN21496392	PULSENET	2021	USA	5	Human Clinical	Not Specified	95.238	99.71	0.22	0	52.16	405539	4811008	32	1,9,12[Vi]	g,p	D1	Dublin	Dublin	10
SRR15972681	PRJNA242847	SAMN21523768	USDA-FSIS	2021	USA:AZ	9	Environmental	Beef	77.3937	99.41	0.07	0	52.22	93567	4746570	79	1,9,12[Vi]	g,p	D1	Dublin	I -:g,p:-	10
SRR15972785	PRJNA230403	SAMN21521745	PULSENET	2021	USA	8	Human Clinical	Not Specified	89.1473	99.71	0.07	0	52.11	401535	4839578	34	1,9,12[Vi]	g,p	D1	Dublin	Dublin	10
SRR15988132	PRJNA242847	SAMN21528572	USDA-FSIS	2021	USA:CA	9	Environmental	Beef	101.351	99.71	0.07	0	52.12	331953	4838738	38	1,9,12[Vi]	g,p	D1	Dublin	Dublin	10
SRR1598881	PRJNA183851	SAMN02782627	CFSAN	2005	USA:CA	9	Environmental	Beef	50.8875	99.41	0.15	0	52.15	140667	4918570	77	1,9,12[Vi]	g,p	D1	Dublin	I -:g,p:-	10
SRR15998141	PRJNA230403	SAMN21540750	PULSENET	2021	USA	6	Human Clinical	Not Specified	60.0631	99.71	0.07	0	52.33	79891	4778970	106	1,9,12[Vi]	g,p	D1	Dublin	I -:g,p:-	10
SRR15998191	PRJNA230403	SAMN21540983	PULSENET	2021	USA	9	Human Clinical	Not Specified	98.0716	99.71	0.15	0	52.11	373842	4851569	41	1,9,12[Vi]	g,p	D1	Dublin	Dublin	10
SRR16007000	PRJNA230403	SAMN21553518	PULSENET	2021	USA	4	Human Clinical	Not Specified	76.3751	99.71	0.07	0	52.12	303144	4833175	42	1,9,12[Vi]	g,p	D1	Dublin	Dublin	10
SRR16028420	PRJNA230403	SAMN21582146	PULSENET	2021	USA	9	Human Clinical	Not Specified	105.601	99.71	0.07	0	52.14	262374	4847490	50	1,9,12[Vi]	g,p	D1	Dublin	Dublin	10
SRR16038389	PRJNA242847	SAMN21591023	USDA-FSIS	2021	USA:ID	10	Environmental	Beef	90.0557	99.71	0.15	0	52.22	170281	4810306	65	1,9,12[Vi]	g,p	D1	Dublin	I -:g,p:-	10
SRR16047921	PRJNA230403	SAMN21601361	PULSENET	2021	USA	2	Human Clinical	Not Specified	57.1364	99.71	0.15	0	52.12	331945	4840840	45	1,9,12[Vi]	g,p	D1	Dublin	Dublin	10
SRR16089886	PRJNA230403	SAMN21857732	PULSENET	2021	USA	6	Human Clinical	Not Specified	52.1129	99.71	0.07	0	52.12	223262	4825888	51	1,9,12[Vi]	g,p	D1	Dublin	Dublin	10
SRR16097295	PRJNA230403	SAMN21879961	PULSENET	2021	USA	Not Specified	Human Clinical	Not Specified	122.199	99.71	0.22	0	52.12	370976	4799909	43	1,9,12[Vi]	g,p	D1	Dublin	Dublin	10
SRR16100696	PRJNA242847	SAMN21882764	USDA-FSIS	2021	USA:ID	10	Environmental	Beef	94.2009	99.71	0.43	25	52.12	223174	4835365	53	1,9,12[Vi]	g,p	D1	Dublin	Dublin	10
SRR1612307	PRJNA215333	SAMN02699731	CFSAN	2003	USA:MN	5	Clinical Bovine	Liver	113.498	99.71	0.11	0	52	354288	4957550	56	1,9,12[Vi]	g,p	D1	Dublin	Dublin	10
SRR16134651	PRJNA230403	SAMN21924285	PULSENET	2021	USA	5	Human Clinical	Feces	88.6073	99.71	0.15	0	52.17	351504	4765704	37	1,9,12[Vi]	g,p	D1	Dublin	Dublin	10
SRR16134711	PRJNA230403	SAMN21924287	PULSENET	2021	USA	5	Human Clinical	Not Specified	86.7697	99.71	0.15	0	52.12	405539	4852304	39	1,9,12[Vi]	g,p	D1	Dublin	Dublin	10
SRR16143820	PRJNA230403	SAMN21924291	PULSENET	2021	USA	5	Human Clinical	Not Specified	84.8696	99.71	0.15	0	52.11	327376	4834600	42	1,9,12[Vi]	g,p	D1	Dublin	Dublin	10
SRR16148197	PRJNA230403	SAMN21929292	PULSENET	2021	USA	5	Human Clinical	Not Specified	51.1153	99.71	0.07	0	52.12	405538	4835676	38	1,9,12[Vi]	g,p	D1	Dublin	Dublin	10
SRR16151816	PRJNA230403	SAMN21974433	PULSENET	2021	USA	5	Human Clinical	Not Specified	126.09	99.71	0.07	0	52.12	405539	4854041	38	1,9,12[Vi]	g,p	D1	Dublin	Dublin	10
SRR16155722	PRJNA230403	SAMN21980148	PULSENET	2021	USA	8	Human Clinical	Not Specified	43.5911	99.71	0.07	0	52.11	325742	4828430	37	1,9,12[Vi]	g,p	D1	Dublin	Dublin	10
SRR16206617	PRJNA230403	SAMN22064613	PULSENET	2021	USA	6	Human Clinical	Not Specified	57.193	99.71	0.22	0	52.11	405539	4849412	44	1,9,12[Vi]	g,p	D1	Dublin	Dublin	10
SRR16264682	PRJNA230403	SAMN22168524	PULSENET	2021	USA	1	Human Clinical	Not Specified	99.7302	99.71	0.15	0	52.12	401535	4858055	36	1,9,12[Vi]	g,p	D1	Dublin	Dublin	10
SRR16264684	PRJNA242847	SAMN22168556	USDA-FSIS	2021	USA:WI	5	Environmental	Beef	62.9914	99.63	0.07	0	52.21	145170	4771862	69	1,9,12[Vi]	g,p	D1	Dublin	Dublin	10
SRR16296743	PRJNA230403	SAMN22224246	PULSENET	2021	USA	3	Human Clinical	Not Specified	64.8734	99.71	0.07	0	52.1	419519	4845538	38	1,9,12[Vi]	g,p	D1	Dublin	Dublin	10
SRR16296840	PRJNA230403	SAMN22224956	PULSENET	2021	USA	1	Human Clinical	Not Specified	116.541	99.71	0.07	0	52.12	327362	4842429	44	1,9,12[Vi]	g,p	D1	Dublin	Dublin	10
SRR16297813	PRJNA316457	SAMN22183999	VET-LIRN-SD	2020	USA:IN	5	Clinical Bovine	Liver	83.2483	99.71	0.07	0	52.11	351485	4837568	38	1,9,12[Vi]	g,p	D1	Dublin	Dublin	10
SRR16297815	PRJNA316457	SAMN22183997	VET-LIRN-SD	2020	USA:MI	5	Clinical Bovine	Feces	62.9889	99.71	0.15	0	52.11	405539	4836791	37	1,9,12[Vi]	g,p	D1	Dublin	Dublin	10
SRR16297816	PRJNA316457	SAMN22183996	VET-LIRN-SD	2020	USA:WI	5	Clinical Bovine	Lung	83.4065	99.71	0.07	0	52.11	405539	4834286	38	1,9,12[Vi]	g,p	D1	Dublin	Dublin	10
SRR16300011	PRJNA242847	SAMN22228230	USDA-FSIS	2021	USA:CA	9	Environmental	Beef	94.5229	96.62	0.07	0	52.15	158844	4721844	80	1,9,12[Vi]	g,p	D1	Dublin	Dublin	10
SRR16300012	PRJNA242847	SAMN22228235	USDA-FSIS	2021	USA:CA	9	Environmental	Beef	83.4838	99.71	0.15	0	52.23	112024	4816340	74	1,9,12[Vi]	g,p	D1	Dublin	I -:g,p:-	10
SRR16300013	PRJNA242847	SAMN22228226	USDA-FSIS	2021	USA:CA	9	Environmental	Beef	97.7304	99.71	0.15	0	52.31	96876	4791257	89	1,9,12[Vi]	g,p	-	Dublin	I -:g,p:-	10
SRR16301457	PRJNA230403	SAMN22228472	PULSENET	2021	USA	9	Human Clinical	Not Specified	55.847	99.71	0.15	0	52.13	405539	4793309	37	1,9,12[Vi]	g,p	D1	Dublin	Dublin	10
SRR16313019	PRJNA230403	SAMN22245481	PULSENET	2021	USA	2	Human Clinical	Not Specified	126.227	99.71	0.15	0	52.11	332135	4837833	39	1,9,12[Vi]	g,p	D1	Dublin	Dublin	10
SRR16314412	PRJNA230403	SAMN22246848	PULSENET	2021	USA	2	Human Clinical	Not Specified	99.0979	99.71	0.07	0	52.13	281798	4785338	44	1,9,12[Vi]	g,p	D1	Dublin	Dublin	10
SRR16315919	PRJNA230403	SAMN22248177	PULSENET	2021	USA:WI	5	Environmental	Beef	75.6721	99.71	0.07	0	52.09	401553	4857112	39	1,9,12[Vi]	g,p	D1	Dublin	Dublin	10
SRR16346360	PRJNA242847	SAMN22309098	USDA-FSIS	2021	USA:CA	9	Environmental	Beef	102.975	99.71	0.15	0	52.23	127658	4813875	73	1,9,12[Vi]	g,p	D1	Dublin	I -:g,p:-	10
SRR16351765	PRJNA242847	SAMN22314559	USDA-FSIS	2021	USA:MA	1	Environmental	Beef	130.508	99.71	0.07	0	52.11	324954	4836397	44	1,9,12[Vi]	g,p	D1	Dublin	Dublin	10
SRR16465803	PRJNA230403	SAMN22369439	PULSENET	2021	USA	5	Human Clinical	Not Specified	69.5376	99.71	0.07	0	52.11	405472	4841471	40	1,9,12[Vi]	g,p	D1	Dublin	Dublin	10
SRR16474327	PRJNA230403	SAMN22374355	PULSENET	2021	USA	9	Human Clinical	Not Specified	138.794	99.71	0.07	0	52.14	406866	4829848	39	1,9,12[Vi]	g,p	D1	Dublin	Dublin	10
SRR16491265	PRJNA230403	SAMN22416712	PULSENET	2021	USA	3	Human Clinical	Not Specified	90.0942	99.71	0.07	0	52.1	404555	4842317	36	1,9,12[Vi]	g,p	D1	Dublin	Dublin	10
SRR16499285	PRJNA242847	SAMN22426678	USDA-FSIS	2021	USA:TX	6	Environmental	Beef	63.118	99.71	0.15	0	52.22	155713	4765292	67	1,9,12[Vi]	g,p	D1	Dublin	Dublin	10
SRR16499286	PRJNA242847	SAMN22426677	USDA-FSIS	2021	USA:TX	6	Environmental	Beef	94.0047	99.71	0.15	0	52.26	162504	4778760	62	1,9,12[Vi]	g,p	D1	Dublin	Dublin	10
SRR16499289	PRJNA242847	SAMN22426687	USDA-FSIS	2021	USA:TX	6	Environmental	Beef	37.6593	99.71	0.07	0	52.29	82734	4778674	112	1,9,12[Vi]	g,p	D1	Dublin	I -:g,p:-	10
SRR16499293	PRJNA242847	SAMN22426685	USDA-FSIS	2021	USA:TX	6	Environmental	Beef	77.8461	99.56	0.07	0	52.31	131922	4785955	73	1,9,12[Vi]	g,p	D1	Dublin	I -:g,p:-	7796
SRR16499294	PRJNA242847	SAMN22426684	USDA-FSIS	2021	USA:TX	6	Environmental	Beef	43.0516	99.41	0.15	0	52.19	96667	4787750	94	1,9,12[Vi]	g,p	D1	Dublin	Dublin	10
SRR16499296	PRJNA242847	SAMN22426691	USDA-FSIS	2021	USA:TX	6	Environmental	Beef	64.7215	99.71	0.07	0	52.21	128580	4814189	75	1,9,12[Vi]	g,p	D1	Dublin	Dublin	10
SRR16499298	PRJNA242847	SAMN22426689	USDA-FSIS	2021	USA:TX	6	Environmental	Beef	62.3023	99.71	0.07	0	52.25	104742	4800028	80	1,9,12[Vi]	g,p	D1	Dublin	I -:g,p:-	10
SRR16499299	PRJNA242847	SAMN22426682	USDA-FSIS	2021	USA:TX	6	Environmental	Beef	48.562	99.71	0.07	0	52.23	110185	4806860	80	1,9,12[Vi]	g,p	D1	Dublin	I -:g,p:-	10
SRR16501701	PRJNA242847	SAMN22426761	USDA-FSIS	2021	USA:TX	6	Environmental	Beef	84.1672	99.71	0.07	0	52.15	248196	4828780	53	1,9,12[Vi]	g,p	D1	Dublin	Dublin	10
SRR16501707	PRJNA242847	SAMN22426756	USDA-FSIS	2021	USA:WI	5	Environmental	Beef	117.003	99.71	0.07	0	52.11	325554	4860547	43	1,9,12[Vi]	g,p	D1	Dublin	Dublin	10
SRR16502243	PRJNA242847	SAMN22427101	USDA-FSIS	2021	USA:CA	9	Environmental	Beef	86.9916	99.71	0.15	0	52.2	129419	4789362	75	1,9,12[Vi]	g,p	D1	Dublin	I -:g,p:-	10
SRR16502245	PRJNA242847	SAMN22427097	USDA-FSIS	2021	USA:CA	9	Environmental	Beef	80.3722	99.71	0.15	0	52.22	107410	4816743	82	1,9,12[Vi]	g,p	D1	Dublin	I -:g,p:-	10
SRR16506851	PRJNA316457	SAMN22208260	VET-LIRN-SD	2021	USA:MI	5	Clinical Bovine	Liver	85.8857	99.71	0.07	0	52.12	405538	4839030	38	1,9,12[Vi]	g,p	D1	Dublin	Dublin	10
SRR16506855	PRJNA316457	SAMN22208256	VET-LIRN-SD	2021	USA:MI	5	Clinical Bovine	Lung	88.4771	99.71	0.07	0	52.08	405539	4928130	40	1,9,12[Vi]	g,p	D1	Dublin	Dublin	10
SRR16526349	PRJNA230403	SAMN22487415	PULSENET	2021	USA	5	Human Clinical	Not Specified	55.2387	99.71	0.07	0	52.11	477370	4845396	34	1,9,12[Vi]	g,p	D1	Dublin	Dublin	10
SRR16541706	PRJNA242847	SAMN22513217	USDA-FSIS	2021	USA:WI	5	Environmental	Beef	102.302	99.71	0.07	0	52.23	140556	4824258	77	1,9,12[Vi]	g,p	D1	Dublin	I -:g,p:-	10
SRR16541713	PRJNA242847	SAMN22513224	USDA-FSIS	2021	USA:TX	6	Environmental	Beef	86.1631	99.71	0.07	0	52.3	152344	4786234	69	1,9,12[Vi]	g,p	-	Dublin	I -:g,p:-	10
SRR16541714	PRJNA242847	SAMN22513222	USDA-FSIS	2021	USA:TX	6	Environmental	Beef	65.1994	99.71	0.07	0	52.29	104629	4793559	92	1,9,12[Vi]	g,p	D1	Dublin	I -:g,p:-	10
SRR16541716	PRJNA242847	SAMN22513223	USDA-FSIS	2021	USA:TX	6	Environmental	Beef	94.9583	99.71	0.07	0	52.23	167000	4806033	61	1,9,12[Vi]	g,p	D1	Dublin	Dublin	10
SRR16553250	PRJNA242847	SAMN22549309	USDA-FSIS	2021	USA:TN	4	Environmental	Beef	122.149	99.71	0.15	0	52.13	312763	4794828	40	1,9,12[Vi]	g,p	D1	Dublin	Dublin	10
SRR16561948	PRJNA242847	SAMN22560598	USDA-FSIS	2021	USA:CA	9	Environmental	Beef	59.8859	99.71	0.15	0	52.25	123422	4801556	83	1,9,12[Vi]	g,p	D1	Dublin	I -:g,p:-	10
SRR16562263	PRJNA230403	SAMN22561273	PULSENET	2021	USA	3	Human Clinical	Not Specified	61.1166	99.71	0.07	0	52.12	401535	4848003	39	1,9,12[Vi]	g,p	D1	Dublin	Dublin	10
SRR16563004	PRJNA242847	SAMN22560393	USDA-FSIS	2021	USA:CA	9	Environmental	Beef	82.7108	99.71	0.15	0	52.2	197975	4824061	59	1,9,12[Vi]	g,p	D1	Dublin	Dublin	10
SRR16578258	PRJNA242847	SAMN22574803	USDA-FSIS	2021	USA:CA	9	Environmental	Beef	71.636	99.71	0.07	0	52.27	139695	4793535	77	1,9,12[Vi]	g,p	D1	Dublin	I -:g,p:-	10
SRR16578262	PRJNA242847	SAMN22574804	USDA-FSIS	2021	USA:CA	9	Environmental	Beef	99.411	99.71	0.07	0	52.21	153576	4823206	66	1,9,12[Vi]	g,p	D1	Dublin	I -:g,p:-	10
SRR16578263	PRJNA242847	SAMN22574802	USDA-FSIS	2021	USA:CA	9	Environmental	Beef	63.5784	99.71	0.15	0	52.29	126716	4791771	81	1,9,12[Vi]	g,p	D1	Dublin	I -:g,p:-	10
SRR16578265	PRJNA242847	SAMN22574824	USDA-FSIS	2021	USA:CA	9	Environmental	Beef	80.2752	99.71	0.07	0	52.15	246516	4830741	61	1,9,12[Vi]	g,p	D1	Dublin	Dublin	10
SRR16578266	PRJNA242847	SAMN22574820	USDA-FSIS	2021	USA:CA	9	Environmental	Beef	78.2362	99.71	0.07	0	52.19	139835	4823861	70	1,9,12[Vi]	g,p	D1	Dublin	Dublin	10
SRR16599385	PRJNA230403	SAMN22608324	PULSENET	2021	USA	10	Human Clinical	Not Specified	135.483	99.71	0.15	0	52.14	261037	4854815	51	1,9,12[Vi]	g,p	D1	Dublin	Dublin	10
SRR16683927	PRJNA230403	SAMN22824364	PULSENET	2021	USA	6	Human Clinical	Not Specified	63.794	99.71	0.07	0	52.1	405539	4849587	38	1,9,12[Vi]	g,p	D1	Dublin	Dublin	7796
SRR16706304	PRJNA230403	SAMN22842865	PULSENET	2021	USA	9	Human Clinical	Not Specified	72.9901	99.71	0.15	0	52.12	332383	4847318	40	1,9,12[Vi]	g,p	D1	Dublin	Dublin	10
SRR16764825	PRJNA230403	SAMN22867203	PULSENET	2021	USA	9	Human Clinical	Not Specified	69.1208	99.71	0.15	0	52.13	261031	4840592	51	1,9,12[Vi]	g,p	D1	Dublin	Dublin	10
SRR16770564	PRJNA230403	SAMN22883252	PULSENET	2021	USA	5	Human Clinical	Not Specified	58.4093	99.71	0.15	0	52.14	477413	4826987	26	1,9,12[Vi]	g,p	D1	Dublin	Dublin	10
SRR16774935	PRJNA230403	SAMN22894365	PULSENET	2021	USA	5	Human Clinical	Not Specified	108.983	99.71	0.22	0	52.11	301670	4858650	46	1,9,12[Vi]	g,p	D1	Dublin	Dublin	10
SRR16811924	PRJNA230403	SAMN22930277	PULSENET	2021	USA	9	Human Clinical	Not Specified	91.7729	99.41	0.07	0	52.12	405539	4845096	36	1,9,12[Vi]	g,p	D1	Dublin	Dublin	10
SRR16848671	PRJNA230403	SAMN22974475	PULSENET	2021	USA	3	Human Clinical	Not Specified	69.3678	99.71	0.15	0	52.12	405539	4847764	36	1,9,12[Vi]	g,p	D1	Dublin	Dublin	10
SRR1686502	PRJNA254816	SAMN02908534	ARS	2004	USA	Not Specified	Clinical Bovine	Not Specified	69.188	99.71	0.07	0	52.09	227250	4780646	48	1,9,12[Vi]	g,p	D1	Dublin	Dublin	10
SRR1686614	PRJNA254816	SAMN02908646	ARS	2007	USA	Not Specified	Environmental	Beef	67.3299	99.71	0.07	0	52.14	237319	4798704	47	1,9,12[Vi]	g,p	D1	Dublin	Dublin	10
SRR1686623	PRJNA254816	SAMN02908655	ARS	2007	USA	Not Specified	Clinical Bovine	Swab	64.8593	99.71	0.24	20	52.04	131278	4851860	96	1,9,12[Vi]	g,p	D1	Dublin	Dublin	10
SRR1686624	PRJNA254816	SAMN02908656	ARS	2008	USA	Not Specified	Environmental	Beef	63.2079	99.63	0.07	0	52.1	208932	4798132	53	1,9,12[Vi]	g,p	D1	Dublin	Dublin	10
SRR16881822	PRJNA242847	SAMN22990325	USDA-FSIS	2021	USA:MN	5	Environmental	Beef	156.142	99.71	0.15	0	52.11	405538	4854783	40	1,9,12[Vi]	g,p	D1	Dublin	Dublin	10
SRR16889635	PRJNA230403	SAMN23008186	PULSENET	2021	USA	10	Human Clinical	Not Specified	160.846	99.71	0.15	0	52.18	176687	4841765	55	1,9,12[Vi]	g,p	D1	Dublin	I -:g,p:-	10
SRR16946738	PRJNA230403	SAMN23151222	PULSENET	2021	USA	5	Human Clinical	Not Specified	87.4576	99.71	0.07	0	52.12	405569	4839638	38	1,9,12[Vi]	g,p	D1	Dublin	Dublin	10
SRR16948567	PRJNA230403	SAMN23166774	PULSENET	2021	USA	7	Human Clinical	Not Specified	48.6268	99.71	0.07	0	52.11	420610	4855510	42	1,9,12[Vi]	g,p	D1	Dublin	Dublin	10
SRR16951791	PRJNA230403	SAMN23167904	PULSENET	2021	USA	10	Human Clinical	Not Specified	156.88	99.71	0.07	0	52.16	401535	4828064	38	1,9,12[Vi]	g,p	D1	Dublin	Dublin	10
SRR16951870	PRJNA230403	SAMN23167955	PULSENET	2021	USA	9	Human Clinical	Not Specified	131.278	99.71	0.15	0	52.11	419517	4872309	37	1,9,12[Vi]	g,p	D1	Dublin	Dublin	10
SRR16956553	PRJNA230403	SAMN23181283	PULSENET	2018	USA	10	Human Clinical	Not Specified	123.904	99.71	0.07	0	52.09	298209	4847207	43	1,9,12[Vi]	g,p	D1	Dublin	Dublin	10
SRR16956554	PRJNA230403	SAMN23181274	PULSENET	2018	USA	10	Human Clinical	Not Specified	103.777	99.71	0.07	0	52.09	297600	4846182	48	1,9,12[Vi]	g,p	D1	Dublin	Dublin	10
SRR16956555	PRJNA230403	SAMN23181279	PULSENET	2018	USA	10	Human Clinical	Feces	75.5461	99.71	0.07	0	52.08	274198	4848046	49	1,9,12[Vi]	g,p	D1	Dublin	Dublin	10
SRR16956556	PRJNA230403	SAMN23181287	PULSENET	2018	USA	10	Human Clinical	Not Specified	89.9028	99.71	0.07	0	52.09	297600	4847239	43	1,9,12[Vi]	g,p	D1	Dublin	Dublin	10
SRR16956559	PRJNA230403	SAMN23181332	PULSENET	2018	USA	10	Human Clinical	Not Specified	40.4517	99.71	0.07	0	52.08	265268	4838710	49	1,9,12[Vi]	g,p	D1	Dublin	Dublin	10
SRR16956594	PRJNA230403	SAMN23181333	PULSENET	2018	USA	10	Human Clinical	Not Specified	78.5573	99.71	0.07	0	52.08	274198	4888381	50	1,9,12[Vi]	g,p	D1	Dublin	Dublin	10
SRR16962744	PRJNA242847	SAMN23235421	USDA-FSIS	2021	USA:TX	6	Environmental	Beef	94.0094	99.71	0.15	0	52.19	225382	4766616	47	1,9,12[Vi]	g,p	D1	Dublin	I -:g,p:-	10
SRR16964384	PRJNA230403	SAMN23242066	PULSENET	2021	USA	5	Human Clinical	Not Specified	80.5967	99.71	0.07	0	52.18	405539	4768656	36	1,9,12[Vi]	g,p	D1	Dublin	Dublin	10
SRR16966793	PRJNA242847	SAMN23243403	USDA-FSIS	2021	USA:CA	9	Environmental	Beef	75.9034	99.71	0.07	0	52.24	145048	4816758	70	1,9,12[Vi]	g,p	D1	Dublin	I -:g,p:-	10
SRR16966794	PRJNA242847	SAMN23243402	USDA-FSIS	2021	USA:CA	9	Environmental	Beef	147.82	99.71	0.07	0	52.14	201327	4853036	50	1,9,12[Vi]	g,p	D1	Dublin	I -:g,p:-	10
SRR16966795	PRJNA242847	SAMN23243405	USDA-FSIS	2021	USA:CA	9	Environmental	Beef	114.918	99.71	0.07	0	52.18	180368	4837463	55	1,9,12[Vi]	g,p	D1	Dublin	I -:g,p:-	10
SRR16969595	PRJNA242847	SAMN23244602	USDA-FSIS	2021	USA:CA	9	Environmental	Beef	50.7385	99.71	0.07	0	52.21	115560	4784048	89	1,9,12[Vi]	g,p	D1	Dublin	Dublin	10
SRR16969596	PRJNA242847	SAMN23244605	USDA-FSIS	2021	USA:CA	9	Environmental	Beef	96.4726	99.71	0.07	0	52.22	176782	4806222	66	1,9,12[Vi]	g,p	D1	Dublin	I -:g,p:-	10
SRR16976049	PRJNA230403	SAMN23284063	PULSENET	2021	USA	7	Human Clinical	Not Specified	108.123	99.71	0.07	0	52.11	332032	4824653	45	1,9,12[Vi]	g,p	D1	Dublin	Dublin	10
SRR16976147	PRJNA324575	SAMN23213227	LOUISIANA ANIMAL DISEASE DIAGNOSTIC LABORATORY	2021	USA:MN	5	Clinical Bovine	Lung	59.5481	99.56	0.15	0	52.21	91845	4813909	95	1,9,12[Vi]	g,p	D1	Dublin	Dublin	10
SRR16976148	PRJNA324575	SAMN23213226	LOUISIANA ANIMAL DISEASE DIAGNOSTIC LABORATORY	2021	USA:MN	5	Clinical Bovine	Intestine	41.667	99.71	0.15	0	52.12	405539	4843601	37	1,9,12[Vi]	g,p	D1	Dublin	Dublin	10
SRR16983676	PRJNA230403	SAMN23307596	PULSENET	2021	USA	5	Human Clinical	Not Specified	94.5631	99.71	0.15	0	52.11	405539	4856004	38	1,9,12[Vi]	g,p	D1	Dublin	Dublin	10
SRR17000775	PRJNA230403	SAMN23384184	PULSENET	2021	USA	7	Human Clinical	Not Specified	88.465	99.71	0.15	0	52.12	331908	4849666	48	1,9,12[Vi]	g,p	D1	Dublin	Dublin	10
SRR17006584	PRJNA230403	SAMN23390373	PULSENET	2021	USA	8	Human Clinical	Not Specified	88.4205	99.71	0.15	0	52.11	401526	4845383	35	1,9,12[Vi]	g,p	D1	Dublin	Dublin	10
SRR17006590	PRJNA230403	SAMN23390372	PULSENET	2021	USA	8	Human Clinical	Not Specified	80.7201	99.71	0.15	0	52.13	401538	4828005	39	1,9,12[Vi]	g,p	D1	Dublin	Dublin	10
SRR17017804	PRJNA230403	SAMN23410236	PULSENET	2021	USA	5	Human Clinical	Not Specified	82.3813	99.71	0.07	0	52.11	432358	4859037	35	1,9,12[Vi]	g,p	D1	Dublin	Dublin	-
SRR17042235	PRJNA242847	SAMN23451844	USDA-FSIS	2021	USA:WI	5	Environmental	Beef	93.3439	99.71	0.15	0	52.2	187243	4797576	58	1,9,12[Vi]	g,p	D1	Dublin	I -:g,p:-	10
SRR17042236	PRJNA242847	SAMN23451843	USDA-FSIS	2021	USA:WI	5	Environmental	Beef	87.1355	99.71	0.15	0	52.2	352520	4808186	50	1,9,12[Vi]	g,p	D1	Dublin	Dublin	10
SRR17044632	PRJNA230403	SAMN23455585	PULSENET	2021	USA	5	Human Clinical	Not Specified	90.5637	99.41	0.11	0	52.21	401553	4790546	40	1,9,12[Vi]	g,p	D1	Dublin	Dublin	10
SRR17066804	PRJNA242847	SAMN23492793	USDA-FSIS	2021	USA:CA	9	Environmental	Beef	112.346	99.41	0.07	0	52.23	213192	4799572	54	1,9,12[Vi]	g,p	D1	Dublin	I -:g,p:-	10
SRR17066815	PRJNA242847	SAMN23492803	USDA-FSIS	2021	USA:CA	9	Environmental	Beef	116.698	99.41	0.07	0	52.13	375708	4839979	41	1,9,12[Vi]	g,p	D1	Dublin	Dublin	10
SRR17066820	PRJNA242847	SAMN23492807	USDA-FSIS	2021	USA	Not Specified	Environmental	Beef	111.961	99.71	0.07	0	52.11	319398	4847594	43	1,9,12[Vi]	g,p	D1	Dublin	Dublin	10
SRR17066821	PRJNA242847	SAMN23492805	USDA-FSIS	2021	USA:CA	9	Environmental	Beef	127.661	99.71	0.07	0	52.15	248206	4838199	47	1,9,12[Vi]	g,p	D1	Dublin	Dublin	10
SRR17066822	PRJNA230403	SAMN23492806	PULSENET	2021	USA	6	Human Clinical	Not Specified	83.9921	99.71	0.15	0	52.11	405539	4858016	39	1,9,12[Vi]	g,p	D1	Dublin	Dublin	10
SRR17066824	PRJNA242847	SAMN23492812	USDA-FSIS	2021	USA:CA	9	Environmental	Beef	79.8259	99.71	0.07	0	52.19	158357	4835453	71	1,9,12[Vi]	g,p	D1	Dublin	I -:g,p:-	10
SRR17066826	PRJNA242847	SAMN23492810	USDA-FSIS	2021	USA:CA	9	Environmental	Beef	67.2029	99.56	0.07	0	52.2	223893	4770544	65	1,9,12[Vi]	g,p	D1	Dublin	Dublin	10
SRR17066828	PRJNA242847	SAMN23492819	USDA-FSIS	2021	USA:CA	9	Environmental	Beef	113.699	99.41	0.07	0	52.2	401544	4777914	48	1,9,12[Vi]	g,p	D1	Dublin	Dublin	10
SRR17066831	PRJNA242847	SAMN23492822	USDA-FSIS	2021	USA:CA	9	Environmental	Beef	126.604	99.41	0.07	0	52.18	315306	4813507	54	1,9,12[Vi]	g,p	D1	Dublin	Dublin	10
SRR17066833	PRJNA242847	SAMN23492826	USDA-FSIS	2021	USA:CA	9	Environmental	Beef	117.239	99.41	0.07	0	52.18	337330	4812122	40	1,9,12[Vi]	g,p	D1	Dublin	Dublin	10
SRR17066834	PRJNA242847	SAMN23492825	USDA-FSIS	2021	USA:CA	9	Environmental	Beef	100.304	99.41	0.07	0	52.25	177272	4787745	57	1,9,12[Vi]	g,p	D1	Dublin	I -:g,p:-	10
SRR17066835	PRJNA242847	SAMN23492824	USDA-FSIS	2021	USA:CA	9	Environmental	Beef	125.333	99.41	0.07	0	52.21	235959	4807525	52	1,9,12[Vi]	g,p	D1	Dublin	Dublin	10
SRR17067704	PRJNA230403	SAMN23497055	PULSENET	2021	USA	9	Human Clinical	Not Specified	70.2715	99.71	0.07	0	52.11	331906	4857668	41	1,9,12[Vi]	g,p	D1	Dublin	Dublin	10
SRR17074264	PRJNA230403	SAMN23520864	PULSENET	2021	USA	9	Human Clinical	Not Specified	69.9673	99.71	0.15	0	52.11	331897	4860024	39	1,9,12[Vi]	g,p	D1	Dublin	Dublin	10
SRR17079116	PRJNA230403	SAMN23525676	PULSENET	2021	USA	9	Human Clinical	Not Specified	154.124	99.71	0.07	0	52.12	405538	4853309	35	1,9,12[Vi]	g,p	D1	Dublin	Dublin	10
SRR17084792	PRJNA230403	SAMN23550883	PULSENET	2021	USA	3	Human Clinical	Not Specified	102.15	99.71	0.07	0	52.12	405539	4848005	39	1,9,12[Vi]	g,p	D1	Dublin	Dublin	10
SRR17106607	PRJNA230403	SAMN23574359	PULSENET	2021	USA	8	Human Clinical	Not Specified	47.421	99.71	0.29	0	52.12	325843	4852579	42	1,9,12[Vi]	g,p	D1	Dublin	Dublin	10
SRR17115139	PRJNA242847	SAMN23584184	USDA-FSIS	2021	USA:NV	9	Environmental	Beef	140.965	99.71	0.15	0	52.16	325596	4825730	38	1,9,12[Vi]	g,p	D1	Dublin	Dublin	10
SRR17125439	PRJNA230403	SAMN23610977	PULSENET	2021	USA	9	Human Clinical	Not Specified	88.7177	99.71	0.07	0	52.12	401535	4842172	34	1,9,12[Vi]	g,p	D1	Dublin	Dublin	10
SRR17143607	PRJNA230403	SAMN23705358	PULSENET	2021	USA	3	Human Clinical	Not Specified	33.9273	99.71	0.15	0	52.11	332244	4854071	45	1,9,12[Vi]	g,p	D1	Dublin	Dublin	10
SRR17144838	PRJNA675624	SAMN23708101	PULSENET	2021	USA:MI	5	Clinical Bovine	Bovine	76.9051	99.71	0.15	0	52.11	477419	4867920	35	1,9,12[Vi]	g,p	D1	Dublin	Dublin	10
SRR17157366	PRJNA242847	SAMN23741756	USDA-FSIS	2021	USA:NE	7	Environmental	Beef	89.833	99.41	0.07	0	52.13	302848	4832462	50	1,9,12[Vi]	g,p	D1	Dublin	Dublin	10
SRR17157370	PRJNA242847	SAMN23741956	USDA-FSIS	2021	USA:TX	6	Environmental	Beef	70.717	99.71	0.07	0	52.18	167343	4822643	65	1,9,12[Vi]	g,p	D1	Dublin	Dublin	10
SRR17181351	PRJNA230403	SAMN23827647	PULSENET	2021	USA	8	Human Clinical	Not Specified	102.099	99.71	0.15	0	52.11	330388	4857711	45	1,9,12[Vi]	g,p	D1	Dublin	Dublin	10
SRR17188696	PRJNA242847	SAMN23839464	USDA-FSIS	2021	USA:TX	6	Environmental	Beef	111.944	99.71	0.07	0	52.14	322993	4799581	46	1,9,12[Vi]	g,p	D1	Dublin	Dublin	10
SRR17188697	PRJNA242847	SAMN23839466	USDA-FSIS	2021	USA:TX	6	Environmental	Beef	125.444	99.71	0.07	0	52.19	220252	4813166	45	1,9,12[Vi]	g,p	D1	Dublin	Dublin	10
SRR17188698	PRJNA242847	SAMN23839462	USDA-FSIS	2021	USA:TX	6	Environmental	Beef	107.669	99.71	0.07	0	52.24	174756	4792398	52	1,9,12[Vi]	g,p	D1	Dublin	Dublin	10
SRR17188700	PRJNA242847	SAMN23839461	USDA-FSIS	2021	USA:TX	6	Environmental	Beef	73.5656	99.71	0.07	0	52.28	121732	4795269	74	1,9,12[Vi]	g,p	D1	Dublin	I -:g,p:-	10
SRR17188789	PRJNA242847	SAMN23839575	USDA-FSIS	2021	USA:NJ	2	Environmental	Beef	73.8936	99.71	0.07	0	52.32	92190	4755842	98	1,9,12[Vi]	g,p	D1	Dublin	I -:g,p:-	10
SRR17194365	PRJNA230403	SAMN23848888	PULSENET	2021	USA	3	Human Clinical	Not Specified	195.344	99.71	0.15	0	52.11	405539	4861581	38	1,9,12[Vi]	g,p	D1	Dublin	Dublin	10
SRR17212472	PRJNA230403	SAMN23968466	PULSENET	2021	USA	6	Human Clinical	Not Specified	62.5689	99.71	0.15	0	52.11	401534	4862037	42	1,9,12[Vi]	g,p	D1	Dublin	Dublin	10
SRR17220748	PRJNA230403	SAMN24010026	PULSENET	2021	USA	6	Human Clinical	Not Specified	58.4531	99.41	0.22	0	52.11	405539	4821229	41	1,9,12[Vi]	g,p	D1	Dublin	Dublin	10
SRR17221635	PRJNA230403	SAMN24010403	PULSENET	2021	USA	9	Human Clinical	Not Specified	79.3347	99.71	0.07	0	52.12	401526	4840551	37	1,9,12[Vi]	g,p	D1	Dublin	Dublin	10
SRR17221697	PRJNA230403	SAMN24010386	PULSENET	2021	USA	9	Human Clinical	Not Specified	66.0755	99.71	0.07	0	52.16	401526	4789536	40	1,9,12[Vi]	g,p	D1	Dublin	Dublin	10
SRR17237682	PRJNA242847	SAMN24088773	USDA-FSIS	2021	USA:ID	10	Environmental	Beef	80.6914	99.71	0.07	0	52.23	153782	4812577	74	1,9,12[Vi]	g,p	D1	Dublin	I -:g,p:-	10
SRR17237690	PRJNA242847	SAMN24094051	USDA-FSIS	2021	USA:ID	10	Environmental	Beef	98.4164	99.71	0.07	0	52.2	158227	4829373	76	1,9,12[Vi]	g,p	D1	Dublin	Dublin	10
SRR17240418	PRJNA230403	SAMN24106092	PULSENET	2021	USA	3	Human Clinical	Not Specified	83.2054	99.71	0.07	0	52.11	405539	4830789	37	1,9,12[Vi]	g,p	D1	Dublin	Dublin	10
SRR17248105	PRJNA242847	SAMN24119021	USDA-FSIS	2021	USA:CA	9	Environmental	Beef	76.5755	99.71	0.07	0	52.2	161389	4809977	60	1,9,12[Vi]	g,p	D1	Dublin	Dublin	10
SRR17249614	PRJNA230403	SAMN24144404	PULSENET	2021	USA	5	Human Clinical	Not Specified	102.389	99.71	0.07	0	52.1	401553	4859722	42	1,9,12[Vi]	g,p	D1	Dublin	Dublin	10
SRR17276289	PRJNA230403	SAMN24243903	PULSENET	2021	USA	5	Human Clinical	Not Specified	93.0454	99.71	0.15	0	52.12	432358	4855485	35	1,9,12[Vi]	g,p	D1	Dublin	Dublin	10
SRR17278138	PRJNA230403	SAMN24246894	PULSENET	2021	USA	3	Human Clinical	Not Specified	111.576	99.71	0.07	0	52.12	405275	4847802	38	1,9,12[Vi]	g,p	D1	Dublin	Dublin	10
SRR17279312	PRJNA242847	SAMN24248204	USDA-FSIS	2021	USA:CA	9	Environmental	Beef	106.52	99.71	0.07	0	52.16	298724	4767612	40	1,9,12[Vi]	g,p	D1	Dublin	Dublin	10
SRR17281348	PRJNA230403	SAMN24252176	PULSENET	2021	USA	4	Human Clinical	Not Specified	68.586	99.71	0.07	0	52.23	116830	4764698	78	1,9,12[Vi]	g,p	D1	Dublin	Dublin	10
SRR17282674	PRJNA230403	SAMN24253014	PULSENET	2021	USA	5	Human Clinical	Not Specified	81.6823	99.71	0.15	0	52.11	332169	4834926	44	1,9,12[Vi]	g,p	D1	Dublin	Dublin	10
SRR17282702	PRJNA230403	SAMN24253036	PULSENET	2021	USA	5	Human Clinical	Not Specified	105.378	99.61	0.07	0	52.11	405539	4843548	39	1,9,12[Vi]	g,p	D1	Dublin	Dublin	10
SRR17295731	PRJNA242847	SAMN24280598	USDA-FSIS	2021	USA:CA	9	Environmental	Beef	84.0994	99.71	0.15	0	52.15	262130	4832415	52	1,9,12[Vi]	g,p	D1	Dublin	I -:g,p:-	10
SRR17295752	PRJNA242847	SAMN24280640	USDA-FSIS	2021	USA:TX	6	Environmental	Beef	57.1594	99.71	0.07	0	52.11	419488	4838729	40	1,9,12[Vi]	g,p	D1	Dublin	Dublin	10
SRR17296092	PRJNA242847	SAMN24281617	USDA-FSIS	2021	USA:TX	6	Environmental	Beef	70.1059	99.71	0.07	0	52.17	220990	4841284	63	1,9,12[Vi]	g,p	D1	Dublin	I -:g,p:-	10
SRR17301395	PRJNA242847	SAMN24290953	USDA-FSIS	2021	USA:TX	6	Environmental	Beef	73.3507	99.71	0.07	0	52.11	419486	4851034	39	1,9,12[Vi]	g,p	D1	Dublin	Dublin	10
SRR17301402	PRJNA242847	SAMN24290961	USDA-FSIS	2021	USA:TX	6	Environmental	Beef	122.679	99.71	0.07	0	52.11	401535	4843656	40	1,9,12[Vi]	g,p	D1	Dublin	Dublin	10
SRR17312233	PRJNA230403	SAMN24320422	PULSENET	2021	USA	4	Human Clinical	Not Specified	48.7143	99.71	0.22	0	52.12	405539	4847684	41	1,9,12[Vi]	g,p	D1	Dublin	Dublin	10
SRR17313175	PRJNA242847	SAMN24320451	USDA-FSIS	2021	USA:NE	7	Environmental	Beef	50.4125	99.71	0.07	0	52.26	92492	4793368	92	1,9,12[Vi]	g,p	D1	Dublin	I -:g,p:-	10
SRR17321393	PRJNA242847	SAMN24368955	USDA-FSIS	2021	USA:ID	10	Environmental	Beef	62.7226	99.71	0.07	0	52.12	325517	4848851	45	1,9,12[Vi]	g,p	D1	Dublin	Dublin	10
SRR17321631	PRJNA242847	SAMN24369047	USDA-FSIS	2021	USA:ID	10	Environmental	Beef	52.289	99.71	0.07	0	52.16	201878	4835227	61	1,9,12[Vi]	g,p	D1	Dublin	Dublin	10
SRR17334025	PRJNA230403	SAMN24433763	PULSENET	2021	USA	5	Human Clinical	Not Specified	58.4192	99.71	0.15	0	52.09	405539	4838766	35	1,9,12[Vi]	g,p	D1	Dublin	Dublin	10
SRR17336055	PRJNA230403	SAMN24441074	PULSENET	2021	USA	5	Human Clinical	Not Specified	70.3689	99.71	0.15	0	52.11	326989	4835914	42	1,9,12[Vi]	g,p	D1	Dublin	Dublin	10
SRR17336068	PRJNA230403	SAMN24441123	PULSENET	2021	USA:WI	5	Environmental	Beef	52.0965	99.71	0.07	0	52.12	405539	4820783	36	1,9,12[Vi]	g,p	D1	Dublin	Dublin	10
SRR17338268	PRJNA242847	SAMN24442307	USDA-FSIS	2021	USA:ID	10	Environmental	Beef	86.2258	99.71	0.07	0	52.29	111249	4789439	86	1,9,12[Vi]	g,p	D1	Dublin	I -:g,p:-	10
SRR17377294	PRJNA230403	SAMN24498090	PULSENET	2021	USA	9	Human Clinical	Not Specified	55.9038	99.71	0.15	0	52.11	405526	4846134	36	1,9,12[Vi]	g,p	D1	Dublin	Dublin	10
SRR17382577	PRJNA230403	SAMN24518689	PULSENET	2021	USA	1	Human Clinical	Not Specified	61.4441	99.71	0.07	0	52.17	123353	4834102	70	1,9,12[Vi]	g,p	D1	Dublin	Dublin	10
SRR17400123	PRJNA230403	SAMN24563882	PULSENET	2021	USA	9	Human Clinical	Not Specified	112.274	99.71	0.15	0	52.11	405539	4854779	37	1,9,12[Vi]	g,p	D1	Dublin	Dublin	10
SRR17408797	PRJNA230403	SAMN24585635	PULSENET	2021	USA	2	Human Clinical	Not Specified	97.6072	97.65	0.15	0	52.09	378248	4726240	35	1,9,12[Vi]	g,p	D1	Dublin	Dublin	10
SRR17408818	PRJNA230403	SAMN24585641	PULSENET	2021	USA	2	Human Clinical	Not Specified	84.1264	99.71	0.07	0	52.12	432358	4860833	39	1,9,12[Vi]	g,p	D1	Dublin	Dublin	10
SRR17412969	PRJNA230403	SAMN24588086	PULSENET	2021	USA	2	Human Clinical	Not Specified	78.1668	99.71	0.22	0	52.12	432094	4861235	37	1,9,12[Vi]	g,p	D1	Dublin	Dublin	10
SRR17413430	PRJNA230403	SAMN24592087	PULSENET	2021	USA	7	Human Clinical	Not Specified	82.1831	99.41	0.07	0	52.15	403424	4806679	36	1,9,12[Vi]	g,p	D1	Dublin	Dublin	10
SRR17413587	PRJNA230403	SAMN24592051	PULSENET	2021	USA	8	Human Clinical	Not Specified	79.0477	99.71	0.15	0	52.11	332001	4852393	42	1,9,12[Vi]	g,p	D1	Dublin	Dublin	10
SRR17426284	PRJNA230403	SAMN24610904	PULSENET	2021	USA	4	Human Clinical	Not Specified	90.0964	99.71	0.15	0	52.11	401526	4856207	41	1,9,12[Vi]	g,p	D1	Dublin	Dublin	10
SRR17468265	PRJNA316457	SAMN23009189	VET-LIRN-SD	2021	USA:MI	5	Clinical Bovine	Liver	87.3482	99.71	0.07	0	52.12	405538	4842768	40	1,9,12[Vi]	g,p	D1	Dublin	Dublin	10
SRR17468281	PRJNA316457	SAMN23009185	VET-LIRN-SD	2021	USA:IA	7	Clinical Bovine	Lymph Node	40.2919	99.71	0.15	0	52.12	327331	4833037	41	1,9,12[Vi]	g,p	D1	Dublin	Dublin	10
SRR17500073	PRJNA230403	SAMN24746889	PULSENET	2021	USA	7	Human Clinical	Not Specified	80.6776	99.71	0.07	0	52.12	405528	4853264	41	1,9,12[Vi]	g,p	D1	Dublin	Dublin	10
SRR17518181	PRJNA316457	SAMN24745579	VET-LIRN-SD	2021	USA:MI	5	Clinical Bovine	Lung	93.921	99.71	0.15	0	52.11	359601	4834946	42	1,9,12[Vi]	g,p	D1	Dublin	Dublin	10
SRR17518186	PRJNA316457	SAMN24745574	VET-LIRN-SD	2021	USA:OH	5	Clinical Bovine	Lung	93.6743	99.71	0.07	0	52.12	351531	4836119	38	1,9,12[Vi]	g,p	D1	Dublin	Dublin	10
SRR17541375	PRJNA230403	SAMN24812275	PULSENET	2021	USA	2	Human Clinical	Not Specified	120.265	99.71	0.07	0	52.11	405539	4840974	47	1,9,12[Vi]	g,p	D1	Dublin	Dublin	10
SRR17553086	PRJNA230403	SAMN24839136	PULSENET	2021	USA	2	Human Clinical	Not Specified	119.22	99.71	0.07	0	52.12	331135	4894706	42	1,9,12[Vi]	g,p	D1	Dublin	Dublin	10
SRR17563075	PRJNA230403	SAMN24849548	PULSENET	2021	USA:WI	5	Human Clinical	Not Specified	49.9878	99.71	0.07	0	52.11	351489	4855822	46	1,9,12[Vi]	g,p	D1	Dublin	Dublin	10
SRR17585407	PRJNA675624	SAMN24893605	PULSENET	2013	USA:MI	5	Clinical Bovine	Feces	58.9237	99.71	0.07	0	52.12	405539	4844145	37	1,9,12[Vi]	g,p	D1	Dublin	Dublin	10
SRR17655102	PRJNA230403	SAMN25068398	PULSENET	2022	USA	5	Human Clinical	Not Specified	113.684	99.71	0.15	0	52.11	432358	4853908	32	1,9,12[Vi]	g,p	D1	Dublin	Dublin	10
SRR17655845	PRJNA230403	SAMN25068403	PULSENET	2021	USA	9	Human Clinical	Not Specified	84.2402	99.71	0.15	0	52.12	405538	4850770	39	1,9,12[Vi]	g,p	D1	Dublin	Dublin	10
SRR17656820	PRJNA230403	SAMN25076416	PULSENET	2021	USA	2	Human Clinical	Not Specified	93.9425	99.71	0.07	0	52.11	401500	4916930	37	1,9,12[Vi]	g,p	D1	Dublin	Dublin	10
SRR17656873	PRJNA230403	SAMN25076476	PULSENET	2022	USA	2	Human Clinical	Not Specified	102.39	99.71	0.07	0	52.12	405526	4842922	37	1,9,12[Vi]	g,p	D1	Dublin	Dublin	-
SRR17657081	PRJNA230403	SAMN25076570	PULSENET	2022	USA	4	Human Clinical	Not Specified	67.368	99.71	0.07	0	52.13	405539	4839752	38	1,9,12[Vi]	g,p	D1	Dublin	Dublin	10
SRR17660648	PRJNA230403	SAMN25087752	PULSENET	2021	USA	2	Human Clinical	Not Specified	104.607	99.71	0.07	0	52.17	370847	4754557	36	1,9,12[Vi]	g,p	D1	Dublin	Dublin	10
SRR17662942	PRJNA230403	SAMN25122647	PULSENET	2021	USA	9	Human Clinical	Not Specified	48.9478	99.71	0.07	0	52.11	405531	4835948	38	1,9,12[Vi]	g,p	D1	Dublin	Dublin	10
SRR17695945	PRJNA230403	SAMN25159898	PULSENET	2022	USA	10	Human Clinical	Not Specified	89.7833	99.71	0.07	0	52.16	301637	4824890	50	1,9,12[Vi]	g,p	D1	Dublin	Dublin	10
SRR17721093	PRJNA230403	SAMN25227429	PULSENET	2022	USA	9	Human Clinical	Not Specified	81.8616	99.71	0.07	0	52.12	401536	4845562	35	1,9,12[Vi]	g,p	D1	Dublin	Dublin	10
SRR17721900	PRJNA230403	SAMN25228497	PULSENET	2021	USA	5	Human Clinical	Not Specified	84.0055	99.71	0.07	0	52.13	432357	4838969	29	1,9,12[Vi]	g,p	D1	Dublin	Dublin	10
SRR17721921	PRJNA230403	SAMN25228500	PULSENET	2021	USA	5	Human Clinical	Not Specified	80.2505	99.71	0.07	0	52.12	401544	4857256	34	1,9,12[Vi]	g,p	D1	Dublin	Dublin	10
SRR17722946	PRJNA230403	SAMN25228526	PULSENET	2022	USA	5	Human Clinical	Not Specified	77.0986	99.71	0.07	0	52.12	419498	4853740	34	1,9,12[Vi]	g,p	D1	Dublin	Dublin	10
SRR17724588	PRJNA230403	SAMN25232255	PULSENET	2022	USA	9	Human Clinical	Not Specified	65.8934	99.71	0.15	0	52.11	405538	4856773	38	1,9,12[Vi]	g,p	D1	Dublin	Dublin	10
SRR17724589	PRJNA230403	SAMN25232257	PULSENET	2022	USA	9	Human Clinical	Not Specified	68.2294	98.38	0.07	0	52.09	383510	4791251	39	1,9,12[Vi]	g,p	D1	Dublin	Dublin	10
SRR17735554	PRJNA230403	SAMN25243067	PULSENET	2022	USA	4	Human Clinical	Not Specified	66.5728	99.71	0.07	0	52.17	405421	4825892	41	1,9,12[Vi]	g,p	D1	Dublin	Dublin	10
SRR17772822	PRJNA230403	SAMN25287830	PULSENET	2021	USA	9	Human Clinical	Not Specified	70.044	99.66	0.09	0	52.12	340016	4850105	49	1,9,12[Vi]	g,p	D1	Dublin	Dublin	10
SRR17773990	PRJNA230403	SAMN25287291	PULSENET	2022	USA	5	Human Clinical	Not Specified	63.0676	99.71	0.07	0	52.21	180634	4806557	69	1,9,12[Vi]	g,p	D1	Dublin	Dublin	10
SRR17783228	PRJNA230403	SAMN25334078	PULSENET	2022	USA	4	Human Clinical	Not Specified	82.6137	99.71	0.07	0	52.12	405538	4845261	40	1,9,12[Vi]	g,p	D1	Dublin	Dublin	10
SRR17783234	PRJNA230403	SAMN25334074	PULSENET	2022	USA	4	Human Clinical	Not Specified	63.3678	99.71	0.07	0	52.12	401517	4846607	41	1,9,12[Vi]	g,p	D1	Dublin	Dublin	10
SRR17784447	PRJNA230403	SAMN25334964	PULSENET	2022	USA:WI	5	Human Clinical	Not Specified	145.92	99.71	0.07	0	52.12	405539	4867349	40	1,9,12[Vi]	g,p	D1	Dublin	Dublin	10
SRR17784681	PRJNA230403	SAMN25335142	PULSENET	2021	USA	5	Human Clinical	Not Specified	90.7624	99.71	0.15	0	52.11	405539	4842380	38	1,9,12[Vi]	g,p	D1	Dublin	Dublin	10
SRR17805942	PRJNA230403	SAMN25367546	PULSENET	2022	USA	10	Human Clinical	Not Specified	134.212	99.71	0.15	0	52.11	325883	4854769	47	1,9,12[Vi]	g,p	D1	Dublin	Dublin	10
SRR17818671	PRJNA242847	SAMN25408089	USDA-FSIS	2021	USA:CA	9	Environmental	Beef	75.0419	99.71	0.15	0	52.22	147625	4822525	69	1,9,12[Vi]	g,p	D1	Dublin	Dublin	10
SRR17837076	PRJNA230403	SAMN25519069	PULSENET	2022	USA	5	Human Clinical	Not Specified	71.6093	99.71	0.07	0	52.11	423774	4848088	36	1,9,12[Vi]	g,p	D1	Dublin	Dublin	10
SRR17838861	PRJNA230403	SAMN25524632	PULSENET	2022	USA	6	Human Clinical	Not Specified	88.0617	99.71	0.15	0	52.13	419516	4849642	33	1,9,12[Vi]	g,p	D1	Dublin	Dublin	10
SRR17843518	PRJNA230403	SAMN25553413	PULSENET	2022	USA	5	Human Clinical	Not Specified	60.6033	99.71	0.07	0	52.1	405539	4834286	36	1,9,12[Vi]	g,p	D1	Dublin	Dublin	10
SRR17870644	PRJNA230403	SAMN25611469	PULSENET	2021	USA	3	Human Clinical	Not Specified	44.4214	99.71	0.15	0	52.11	405539	4845780	35	1,9,12[Vi]	g,p	D1	Dublin	Dublin	10
SRR17886770	PRJNA230403	SAMN25653826	PULSENET	2022	USA	5	Human Clinical	Not Specified	41.6782	99.71	0.15	0	52.17	137170	4816359	76	1,9,12[Vi]	g,p	D1	Dublin	Dublin	10
SRR17905988	PRJNA230403	SAMN25695596	PULSENET	2021	USA	3	Human Clinical	Not Specified	51.0776	99.71	0.07	0	52.12	405431	4824042	38	1,9,12[Vi]	g,p	D1	Dublin	Dublin	10
SRR17905989	PRJNA230403	SAMN25695606	PULSENET	2021	USA	3	Human Clinical	Not Specified	74.7931	99.71	0.07	0	52.12	401535	4848442	42	1,9,12[Vi]	g,p	D1	Dublin	Dublin	10
SRR17918679	PRJNA230403	SAMN25717161	PULSENET	2022	USA	9	Human Clinical	Not Specified	72.4769	99.71	0.07	0	52.12	351485	4837099	34	1,9,12[Vi]	g,p	D1	Dublin	Dublin	10
SRR17922808	PRJNA230403	SAMN25717196	PULSENET	2021	USA	9	Human Clinical	Not Specified	61.1023	99.71	0.15	0	52.02	351504	4871411	37	1,9,12[Vi]	g,p	D1	Dublin	Dublin	10
SRR1793247	PRJNA183850	SAMN02777814	CFSAN	2004	USA:CA	9	Environmental	Beef	51.2051	99.71	0.07	0	52.12	405539	4836637	40	1,9,12[Vi]	g,p	D1	Dublin	Dublin	10
SRR17957661	PRJNA230403	SAMN25811331	PULSENET	2022	USA	4	Human Clinical	Not Specified	96.2247	99.71	0.07	0	52.1	325889	4846692	43	1,9,12[Vi]	g,p	D1	Dublin	Dublin	10
SRR17957662	PRJNA230403	SAMN25811335	PULSENET	2022	USA	4	Human Clinical	Not Specified	59.5067	99.71	0.07	0	52.12	401544	4833475	35	1,9,12[Vi]	g,p	D1	Dublin	Dublin	10
SRR17967446	PRJNA242847	SAMN25820205	USDA-FSIS	2021	USA:TX	6	Environmental	Beef	96.3232	99.71	0.07	0	52.19	261061	4782353	51	1,9,12[Vi]	g,p	D1	Dublin	I -:g,p:-	10
SRR17967459	PRJNA242847	SAMN25820283	USDA-FSIS	2021	USA:TX	6	Environmental	Beef	94.8042	99.71	0.07	0	52.14	262195	4835325	54	1,9,12[Vi]	g,p	D1	Dublin	Dublin	10
SRR17982494	PRJNA230403	SAMN25860439	PULSENET	2022	USA	3	Human Clinical	Not Specified	119.151	99.71	0.07	0	52.11	384518	4862747	35	1,9,12[Vi]	g,p	D1	Dublin	Dublin	10
SRR17983482	PRJNA230403	SAMN25861478	PULSENET	2022	USA	5	Human Clinical	Not Specified	67.9799	99.41	0.07	0	52.1	325615	4822246	49	1,9,12[Vi]	g,p	D1	Dublin	Dublin	10
SRR17988630	PRJNA230403	SAMN25867838	PULSENET	2022	USA	10	Human Clinical	Not Specified	82.3518	99.71	0.07	0	52.13	260994	4850971	47	1,9,12[Vi]	g,p	D1	Dublin	Dublin	10
SRR18015832	PRJNA230403	SAMN25937077	PULSENET	2022	USA	6	Human Clinical	Not Specified	58.178	99.71	0.15	0	52.11	351467	4851843	43	1,9,12[Vi]	g,p	D1	Dublin	Dublin	10
SRR18017657	PRJNA230403	SAMN25941445	PULSENET	2022	USA:WI	5	Human Clinical	Not Specified	45.647	99.71	0.07	0	52.16	477433	4779493	36	1,9,12[Vi]	g,p	D1	Dublin	Dublin	10
SRR18018981	PRJNA292666	SAMN25943257	USDA-FSIS	2022	USA:PA	3	Clinical Bovine	Cecal	120.76	99.71	0.15	0	52.14	291062	4838790	50	1,9,12[Vi]	g,p	D1	Dublin	Dublin	10
SRR18021225	PRJNA242847	SAMN25943300	USDA-FSIS	2022	USA:NE	7	Environmental	Beef	82.3888	99.71	0.07	0	52.29	102792	4779602	84	1,9,12[Vi]	g,p	D1	Dublin	I -:g,p:-	10
SRR18021338	PRJNA230403	SAMN25941650	PULSENET	2022	USA	3	Human Clinical	Not Specified	94.344	99.71	0.29	0	52.12	401525	4866637	40	1,9,12[Vi]	g,p	D1	Dublin	Dublin	10
SRR18051882	PRJNA242847	SAMN25997383	USDA-FSIS	2022	USA:OH	5	Environmental	Beef	90.0978	99.71	0.07	0	52.12	405539	4836287	42	1,9,12[Vi]	g,p	D1	Dublin	Dublin	10
SRR18052323	PRJNA230403	SAMN25997722	PULSENET	2022	USA	7	Human Clinical	Not Specified	76.9851	99.71	0.15	0	52.11	401526	4835196	40	1,9,12[Vi]	g,p	D1	Dublin	Dublin	10
SRR18087933	PRJNA230403	SAMN26135815	PULSENET	2022	USA	7	Human Clinical	Not Specified	57.2887	99.71	0.07	0	52.12	405539	4846118	37	1,9,12[Vi]	g,p	D1	Dublin	Dublin	10
SRR18098560	PRJNA230403	SAMN26171691	PULSENET	2022	USA	8	Human Clinical	Not Specified	33.1239	99.71	0.15	0	52.09	277836	4833575	55	1,9,12[Vi]	g,p	D1	Dublin	Dublin	10
SRR18101285	PRJNA230403	SAMN26177249	PULSENET	2022	USA	2	Human Clinical	Not Specified	87.9854	99.71	0.22	0	52.14	331930	4819148	45	1,9,12[Vi]	g,p	D1	Dublin	Dublin	10
SRR18122731	PRJNA230403	SAMN26211221	PULSENET	2022	USA	3	Human Clinical	Not Specified	47.1087	99.71	0.07	0	52.13	331996	4781662	36	1,9,12[Vi]	g,p	D1	Dublin	Dublin	10
SRR18128643	PRJNA242847	SAMN26229249	USDA-FSIS	2022	USA:NE	7	Environmental	Beef	96.9629	99.71	0.07	0	52.12	401535	4834851	36	1,9,12[Vi]	g,p	D1	Dublin	Dublin	10
SRR18128651	PRJNA242847	SAMN26229248	USDA-FSIS	2022	USA:NE	7	Environmental	Beef	98.9395	99.71	0.07	0	52.13	325600	4825165	42	1,9,12[Vi]	g,p	D1	Dublin	Dublin	10
SRR18128661	PRJNA242847	SAMN26230227	USDA-FSIS	2022	USA:NE	7	Environmental	Beef	50.1656	99.71	0.07	0	52.12	301463	4824799	47	1,9,12[Vi]	g,p	D1	Dublin	Dublin	10
SRR18128662	PRJNA242847	SAMN26230232	USDA-FSIS	2022	USA:NE	7	Environmental	Beef	107.185	99.71	0.07	0	52.12	401535	4842000	46	1,9,12[Vi]	g,p	D1	Dublin	Dublin	10
SRR18128669	PRJNA242847	SAMN26230229	USDA-FSIS	2022	USA:NE	7	Environmental	Beef	98.291	99.71	0.07	0	52.12	325493	4838355	47	1,9,12[Vi]	g,p	D1	Dublin	Dublin	10
SRR18131794	PRJNA230403	SAMN26234494	PULSENET	2022	USA	2	Human Clinical	Not Specified	64.9265	99.71	0.07	0	52.12	419496	4851684	37	1,9,12[Vi]	g,p	D1	Dublin	Dublin	10
SRR18171545	PRJNA230403	SAMN26314396	PULSENET	2022	USA	8	Human Clinical	Not Specified	57.7972	99.71	0.15	0	52.13	405539	4846792	39	1,9,12[Vi]	g,p	D1	Dublin	Dublin	10
SRR18174726	PRJNA230403	SAMN26317484	PULSENET	2022	USA	10	Human Clinical	Not Specified	90.5597	99.71	0.15	0	52.11	405539	4845512	37	1,9,12[Vi]	g,p	D1	Dublin	Dublin	10
SRR18191695	PRJNA230403	SAMN26365524	PULSENET	2022	USA	5	Human Clinical	Not Specified	57.1056	99.71	0.07	0	52.11	401517	4839363	38	1,9,12[Vi]	g,p	D1	Dublin	Dublin	10
SRR18208211	PRJNA242847	SAMN26367941	USDA-FSIS	2022	USA:NE	7	Environmental	Beef	90.9792	99.71	0.07	0	52.19	158358	4818440	72	1,9,12[Vi]	g,p	D1	Dublin	I -:g,p:-	10
SRR18219607	PRJNA230403	SAMN26434192	PULSENET	2022	USA	5	Human Clinical	Not Specified	88.7212	99.71	0.4	25	52.02	407151	4942136	41	1,9,12[Vi]	g,p	D1	Dublin	Dublin	10
SRR18230186	PRJNA230403	SAMN26441110	PULSENET	2022	USA	3	Human Clinical	Not Specified	89.7531	99.71	0.07	0	52.11	405538	4848784	37	1,9,12[Vi]	g,p	D1	Dublin	Dublin	10
SRR18233380	PRJNA805200	SAMN26443821	USDA-NVSL-DBPL	2020	USA:WI	5	Clinical Bovine	Lung	84.0347	99.71	0.07	0	52.12	405539	4835174	39	1,9,12[Vi]	g,p	D1	Dublin	Dublin	10
SRR18233381	PRJNA805200	SAMN26443820	USDA-NVSL-DBPL	2020	USA:WI	5	Clinical Bovine	Lung	56.0481	99.71	0.07	0	52.14	401534	4776239	40	1,9,12[Vi]	g,p	D1	Dublin	Dublin	10
SRR18233382	PRJNA805200	SAMN26443819	USDA-NVSL-DBPL	2020	USA:SD	8	Clinical Bovine	Lung	74.5207	99.71	0.15	0	52.17	157207	4837383	69	1,9,12[Vi]	g,p	D1	Dublin	Dublin	10
SRR18233384	PRJNA805200	SAMN26443817	USDA-NVSL-DBPL	2020	USA:NY	2	Clinical Bovine	Bile	72.8074	99.71	0.15	0	52.16	332082	4819614	45	1,9,12[Vi]	g,p	D1	Dublin	Dublin	10
SRR18233385	PRJNA805200	SAMN26443816	USDA-NVSL-DBPL	2020	USA:NY	2	Clinical Bovine	Feces	100.709	99.71	0.07	0	52.11	401535	4849536	37	1,9,12[Vi]	g,p	D1	Dublin	Dublin	10
SRR18233386	PRJNA805200	SAMN26443815	USDA-NVSL-DBPL	2020	USA:NY	2	Clinical Bovine	Lung	91.1652	99.71	0.07	0	52.15	405539	4830532	36	1,9,12[Vi]	g,p	D1	Dublin	Dublin	10
SRR18233388	PRJNA805200	SAMN26443813	USDA-NVSL-DBPL	2020	USA:MI	5	Clinical Bovine	Lung	78.0936	99.71	0.07	0	52.11	405539	4831562	36	1,9,12[Vi]	g,p	D1	Dublin	Dublin	10
SRR18233389	PRJNA805200	SAMN26443812	USDA-NVSL-DBPL	2020	USA:FL	4	Clinical Bovine	Liver	39.4769	99.63	0.07	0	52.09	310143	4882025	56	1,9,12[Vi]	g,p	D1	Dublin	Dublin	10
SRR18233392	PRJNA805200	SAMN26443810	USDA-NVSL-DBPL	2019	USA:WI	5	Clinical Bovine	Lung	60.4464	99.71	0.07	0	52.12	304703	4836505	46	1,9,12[Vi]	g,p	D1	Dublin	Dublin	10
SRR18233394	PRJNA805200	SAMN26443808	USDA-NVSL-DBPL	2019	USA:OH	5	Clinical Bovine	Lung	72.1901	99.71	0.07	0	52.16	214333	4838720	57	1,9,12[Vi]	g,p	D1	Dublin	I -:g,p:-	10
SRR18233395	PRJNA805200	SAMN26443807	USDA-NVSL-DBPL	2019	USA:NY	2	Clinical Bovine	Kidney	74.2612	98.82	0.07	0	52.15	201172	4774101	55	1,9,12[Vi]	g,p	D1	Dublin	Dublin	10
SRR18233397	PRJNA805200	SAMN26443805	USDA-NVSL-DBPL	2019	USA:NY	2	Clinical Bovine	Lung	81.7673	99.71	0.07	0	52.14	223187	4835563	58	1,9,12[Vi]	g,p	D1	Dublin	Dublin	10
SRR18256179	PRJNA230403	SAMN26506865	PULSENET	2022	USA	9	Human Clinical	Not Specified	67.4623	99.71	0.07	0	52.11	401526	4835627	34	1,9,12[Vi]	g,p	D1	Dublin	Dublin	10
SRR18257048	PRJNA230403	SAMN26507391	PULSENET	2022	USA	10	Human Clinical	Not Specified	94.9448	99.71	0.15	0	52.11	332211	4844497	41	1,9,12[Vi]	g,p	D1	Dublin	Dublin	10
SRR18258964	PRJNA230403	SAMN26508422	PULSENET	2022	USA	5	Human Clinical	Not Specified	49.6113	99.71	0.07	0	52.11	432289	4833988	32	1,9,12[Vi]	g,p	D1	Dublin	Dublin	10
SRR18260761	PRJNA230403	SAMN26510734	PULSENET	2022	USA	2	Human Clinical	Not Specified	103.83	99.71	0.07	0	52.15	401535	4805827	39	1,9,12[Vi]	g,p	D1	Dublin	Dublin	10
SRR18271431	PRJNA230403	SAMN26526446	PULSENET	2022	USA	5	Human Clinical	Not Specified	76.4358	99.71	0.07	0	52.12	432358	4855300	36	1,9,12[Vi]	g,p	D1	Dublin	Dublin	10
SRR18271747	PRJNA230403	SAMN26526744	PULSENET	2022	USA	9	Human Clinical	Not Specified	71.9483	99.71	0.07	0	52.14	401535	4833365	40	1,9,12[Vi]	g,p	D1	Dublin	Dublin	10
SRR18297514	PRJNA242847	SAMN26580642	USDA-FSIS	2022	USA:ID	10	Environmental	Beef	108.003	99.41	0.07	0	52.28	115363	4767849	82	1,9,12[Vi]	g,p	D1	Dublin	I -:g,p:-	10
SRR18302086	PRJNA230403	SAMN26584421	PULSENET	2022	USA	1	Human Clinical	Not Specified	53.7994	99.71	0.07	0	52.42	57988	4827238	178	1,9,12[Vi]	g,p	-	Dublin	I -:g,p:-	10
SRR18319677	PRJNA242847	SAMN26666080	USDA-FSIS	2022	USA:TX	6	Environmental	Beef	65.5683	99.71	0.15	0	52.23	148823	4815044	77	1,9,12[Vi]	g,p	D1	Dublin	I -:g,p:-	10
SRR18319678	PRJNA242847	SAMN26666081	USDA-FSIS	2022	USA:TX	6	Environmental	Beef	62.3415	99.71	0.15	0	52.24	149211	4792499	74	1,9,12[Vi]	g,p	D1	Dublin	I -:g,p:-	10
SRR18323335	PRJNA230403	SAMN26655231	PULSENET	2022	USA	5	Human Clinical	Not Specified	142.831	99.71	0.07	0	52.09	475903	4888360	33	1,9,12[Vi]	g,p	D1	Dublin	Dublin	10
SRR18324853	PRJNA242847	SAMN26732446	USDA-FSIS	2022	USA:WI	5	Environmental	Beef	80.2527	99.71	0.07	0	52.2	196107	4754583	55	1,9,12[Vi]	g,p	D1	Dublin	Dublin	10
SRR18328934	PRJNA242847	SAMN26753378	USDA-FSIS	2022	USA:CA	9	Environmental	Beef	102.998	99.71	0.07	0	52.13	273518	4938385	55	1,9,12[Vi]	g,p	D1	Dublin	I -:g,p:-	3734
SRR18337558	PRJNA230403	SAMN26722651	PULSENET	2022	USA	2	Human Clinical	Not Specified	30.9554	99.71	0.22	0	52.12	405539	4833782	38	1,9,12[Vi]	g,p	D1	Dublin	Dublin	10
SRR18339335	PRJNA230403	SAMN26729673	PULSENET	2022	USA	10	Human Clinical	Not Specified	93.2449	99.71	0.15	0	52.12	401526	4854917	40	1,9,12[Vi]	g,p	D1	Dublin	Dublin	10
SRR18435165	PRJNA230403	SAMN26874489	PULSENET	2022	USA	5	Human Clinical	Not Specified	177.988	99.67	0.15	0	52.16	401535	4778084	41	1,9,12[Vi]	g,p	D1	Dublin	Dublin	10
SRR18453030	PRJNA230403	SAMN26896701	PULSENET	2022	USA	3	Human Clinical	Not Specified	223.45	99.71	0.15	0	52.11	401526	4849598	37	1,9,12[Vi]	g,p	D1	Dublin	Dublin	10
SRR18458722	PRJNA242847	SAMN26900679	USDA-FSIS	2022	USA:PA	3	Environmental	Beef	79.3634	99.71	0.07	0	52.34	104492	4781551	100	1,9,12[Vi]	g,p	D1	Dublin	I -:g,p:-	10
SRR18484622	PRJNA230403	SAMN26948411	PULSENET	2022	USA:WI	5	Human Clinical	Not Specified	82.8096	99.71	0.07	0	52.12	405526	4851041	36	1,9,12[Vi]	g,p	D1	Dublin	Dublin	10
SRR18518922	PRJNA242847	SAMN27059377	USDA-FSIS	2022	USA:TX	6	Environmental	Beef	97.0235	99.71	0.15	0	52.25	157244	4737394	63	1,9,12[Vi]	g,p	D1	Dublin	I -:g,p:-	10
SRR18518923	PRJNA242847	SAMN27059376	USDA-FSIS	2022	USA:TX	6	Environmental	Beef	92.3616	99.71	0.15	0	52.26	162515	4786658	65	1,9,12[Vi]	g,p	D1	Dublin	Dublin	10
SRR18528955	PRJNA242847	SAMN27063192	USDA-FSIS	2022	USA:TX	6	Environmental	Beef	98.9861	99.71	0.15	0	52.25	217799	4797631	56	1,9,12[Vi]	g,p	D1	Dublin	I -:g,p:-	10
SRR18528958	PRJNA242847	SAMN27063191	USDA-FSIS	2022	USA:TX	6	Environmental	Beef	73.8081	99.71	0.15	0	52.2	212693	4802013	52	1,9,12[Vi]	g,p	D1	Dublin	Dublin	10
SRR18529516	PRJNA230403	SAMN27063507	PULSENET	2022	USA	9	Human Clinical	Not Specified	68.8363	99.71	0.07	0	52.12	401526	4852936	43	1,9,12[Vi]	g,p	D1	Dublin	Dublin	10
SRR18536557	PRJNA230403	SAMN27104283	PULSENET	2022	USA	5	Human Clinical	Not Specified	114.672	99.71	0.07	0	52.12	432289	4857395	28	1,9,12[Vi]	g,p	D1	Dublin	Dublin	10
SRR18556922	PRJNA230403	SAMN27122695	PULSENET	2022	USA	7	Human Clinical	Not Specified	88.6861	99.71	0.07	0	52.13	401543	4838905	47	1,9,12[Vi]	g,p	D1	Dublin	Dublin	10
SRR18574018	PRJNA230403	SAMN27186153	PULSENET	2022	USA	9	Human Clinical	Not Specified	102.537	99.71	0.07	0	52.1	477412	4868294	32	1,9,12[Vi]	g,p	D1	Dublin	Dublin	-
SRR18583995	PRJNA230403	SAMN27179095	PULSENET	2022	USA	10	Human Clinical	Not Specified	126.496	99.71	0.07	0	52.12	384430	4872599	46	1,9,12[Vi]	g,p	D1	Dublin	Dublin	10
SRR18595273	PRJNA230403	SAMN27288372	PULSENET	2022	USA	9	Human Clinical	Not Specified	67.5611	99.71	0.07	0	52.11	282109	4823307	45	1,9,12[Vi]	g,p	D1	Dublin	Dublin	10
SRR18604255	PRJNA230403	SAMN27292791	PULSENET	2022	USA	5	Human Clinical	Not Specified	62.835	99.41	0.07	0	52.12	223187	4817664	59	1,9,12[Vi]	g,p	D1	Dublin	Dublin	10
SRR18605002	PRJNA230403	SAMN27293547	PULSENET	2022	USA	6	Human Clinical	Not Specified	91.1873	99.71	0.07	0	52.11	405539	4846450	39	1,9,12[Vi]	g,p	D1	Dublin	Dublin	10
SRR18645723	PRJNA230403	SAMN27352501	PULSENET	2022	USA	5	Human Clinical	Not Specified	176.244	99.71	0.07	0	52.11	405470	4842489	34	1,9,12[Vi]	g,p	D1	Dublin	Dublin	10
SRR18673871	PRJNA230403	SAMN27403030	PULSENET	2022	USA	3	Human Clinical	Not Specified	53.5469	99.71	0.07	0	52.12	401535	4839870	37	1,9,12[Vi]	g,p	D1	Dublin	Dublin	10
SRR18688516	PRJNA242847	SAMN27482839	USDA-FSIS	2022	USA:WI	5	Environmental	Beef	88.7515	99.71	0.07	0	52.15	218783	4784005	63	1,9,12[Vi]	g,p	D1	Dublin	Dublin	10
SRR18688566	PRJNA242847	SAMN27482837	USDA-FSIS	2022	USA:WI	5	Environmental	Beef	63.2841	99.71	0.07	0	52.16	174726	4813938	55	1,9,12[Vi]	g,p	D1	Dublin	Dublin	10
SRR18712258	PRJNA230403	SAMN27518077	PULSENET	2022	USA	4	Human Clinical	Not Specified	54.2363	99.61	0.15	0	52.12	401530	4853165	35	1,9,12[Vi]	g,p	D1	Dublin	Dublin	10
SRR18739223	PRJNA242847	SAMN27552974	USDA-FSIS	2022	USA:TX	6	Environmental	Beef	55.0847	98.53	0.15	0	52.24	140711	4728197	72	1,9,12[Vi]	g,p	D1	Dublin	Dublin	-
SRR18750793	PRJNA242847	SAMN27582429	USDA-FSIS	2022	USA:TX	6	Environmental	Beef	73.9657	99.71	0.15	0	52.19	177283	4762142	51	1,9,12[Vi]	g,p	D1	Dublin	Dublin	10
SRR18856489	PRJNA230403	SAMN27725312	PULSENET	2021	USA	7	Human Clinical	Not Specified	98.1732	99.71	0.07	0	52.13	405383	4784075	37	1,9,12[Vi]	g,p	D1	Dublin	Dublin	10
SRR18859034	PRJNA230403	SAMN27729706	PULSENET	2022	USA	9	Human Clinical	Not Specified	30.2684	99.41	0.07	0	52.13	401526	4778921	36	1,9,12[Vi]	g,p	D1	Dublin	Dublin	10
SRR18888900	PRJNA230403	SAMN27738761	PULSENET	2022	USA	8	Human Clinical	Not Specified	63.9529	99.71	0.15	0	52.13	401508	4789924	35	1,9,12[Vi]	g,p	D1	Dublin	Dublin	10
SRR18901321	PRJNA230403	SAMN27748836	PULSENET	2022	USA	10	Human Clinical	Not Specified	64.5191	99.71	0.15	0	52.13	287659	4858146	54	1,9,12[Vi]	g,p	D1	Dublin	Dublin	10
SRR18914151	PRJNA230403	SAMN27765480	PULSENET	2022	USA	2	Human Clinical	Not Specified	77.5634	99.71	0.07	0	52.11	401535	4836729	39	1,9,12[Vi]	g,p	D1	Dublin	Dublin	10
SRR18920761	PRJNA230403	SAMN27777740	PULSENET	2022	USA	6	Human Clinical	Not Specified	68.3946	99.71	0.07	0	52.11	401517	4843604	38	1,9,12[Vi]	g,p	D1	Dublin	Dublin	10
SRR18936618	PRJNA230403	SAMN27868347	PULSENET	2022	USA	3	Human Clinical	Not Specified	66.0964	99.71	0.15	0	52.12	401553	4842869	39	1,9,12[Vi]	g,p	D1	Dublin	Dublin	10
SRR18944328	PRJNA230403	SAMN27921635	PULSENET	2022	USA	9	Human Clinical	Not Specified	118.146	99.71	0.15	0	52.1	314003	4788683	46	1,9,12[Vi]	g,p	D1	Dublin	Dublin	10
SRR18957666	PRJNA230403	SAMN27921826	PULSENET	2022	USA	9	Human Clinical	Not Specified	50.1224	99.71	0.07	0	52.11	401535	4847146	39	1,9,12[Vi]	g,p	D1	Dublin	Dublin	10
SRR18963229	PRJNA230403	SAMN27958068	PULSENET	2022	USA	4	Human Clinical	Not Specified	98.9042	99.71	0.07	0	52.12	401508	4850909	42	1,9,12[Vi]	g,p	D1	Dublin	Dublin	10
SRR18964609	PRJNA230403	SAMN27959447	PULSENET	2022	USA	10	Human Clinical	Not Specified	138.278	99.71	0.15	0	52.12	261087	4858348	53	1,9,12[Vi]	g,p	D1	Dublin	Dublin	10
SRR19032677	PRJNA230403	SAMN28028379	PULSENET	2022	USA	5	Human Clinical	Not Specified	120.051	99.71	0.15	0	52.1	272301	4855570	47	1,9,12[Vi]	g,p	D1	Dublin	Dublin	10
SRR19087053	PRJNA230403	SAMN28093735	PULSENET	2022	USA	5	Human Clinical	Not Specified	76.648	99.71	0.15	0	52.11	405539	4846159	35	1,9,12[Vi]	g,p	D1	Dublin	Dublin	10
SRR19087284	PRJNA230403	SAMN28093678	PULSENET	2022	USA	9	Human Clinical	Not Specified	120.474	96.62	0.07	0	52.11	299408	4735592	42	1,9,12[Vi]	g,p	D1	Dublin	Dublin	10
SRR19087685	PRJNA230403	SAMN28094456	PULSENET	2022	USA	7	Human Clinical	Not Specified	82.894	99.71	0.07	0	52.12	405539	4842014	39	1,9,12[Vi]	g,p	D1	Dublin	Dublin	10
SRR19093987	PRJNA230403	SAMN28100823	PULSENET	2022	USA	5	Human Clinical	Not Specified	80.3382	99.71	0.15	0	52.15	476849	4774168	31	1,9,12[Vi]	g,p	D1	Dublin	Dublin	10
SRR19118081	PRJNA230403	SAMN28109520	PULSENET	2022	USA	1	Human Clinical	Not Specified	100.127	97.06	0.15	0	52.11	225152	4753551	56	1,9,12[Vi]	g,p	D1	Dublin	I -:g,p:-	10
SRR19142004	PRJNA230403	SAMN28159768	PULSENET	2022	USA	3	Human Clinical	Not Specified	64.378	99.71	0.15	0	52.1	477412	4865733	34	1,9,12[Vi]	g,p	D1	Dublin	Dublin	10
SRR19146831	PRJNA230403	SAMN28162774	PULSENET	2022	USA	9	Human Clinical	Not Specified	152.369	99.71	0.07	0	52.11	401535	4836105	36	1,9,12[Vi]	g,p	D1	Dublin	Dublin	10
SRR19180634	PRJNA230403	SAMN28215603	PULSENET	2022	USA	8	Human Clinical	Not Specified	103.999	99.71	0.07	0	52.11	478740	4857067	27	1,9,12[Vi]	g,p	D1	Dublin	Dublin	10
SRR19198032	PRJNA230403	SAMN28235314	PULSENET	2022	USA	4	Human Clinical	Not Specified	45.9518	99.71	0.07	0	52.16	405539	4813782	37	1,9,12[Vi]	g,p	D1	Dublin	Dublin	10
SRR19237556	PRJNA230403	SAMN28456635	PULSENET	2022	USA	3	Human Clinical	Not Specified	92.957	99.71	0.15	0	52.1	405539	4857098	37	1,9,12[Vi]	g,p	D1	Dublin	Dublin	10
SRR19317097	PRJNA324575	SAMN28522340	VET-LIRN-LA	2022	USA:MN	5	Clinical Bovine	Lung	83.9069	99.71	0.09	0	52.17	130154	4832137	70	1,9,12[Vi]	g,p	D1	Dublin	Dublin	10
SRR19329953	PRJNA242847	SAMN28560929	USDA-FSIS	2022	USA:CA	9	Environmental	Beef	53.8577	99.71	0.07	0	52.25	91860	4800465	97	1,9,12[Vi]	g,p	D1	Dublin	I -:g,p:-	10
SRR19334615	PRJNA230403	SAMN28568475	PULSENET	2022	USA	1	Human Clinical	Not Specified	60.3261	99.71	0.07	0	52.25	121226	4814984	96	1,9,12[Vi]	g,p	D1	Dublin	I -:g,p:-	10
SRR19387718	PRJNA230403	SAMN28642932	PULSENET	2022	USA	9	Human Clinical	Not Specified	71.512	99.71	0.07	0	52.12	405539	4844436	40	1,9,12[Vi]	g,p	D1	Dublin	Dublin	10
SRR19397115	PRJNA675624	SAMN28658279	PULSENET	2021	USA:MI	5	Clinical Bovine	Placenta	65.3101	99.71	0.15	0	52.12	432358	4858502	31	1,9,12[Vi]	g,p	D1	Dublin	Dublin	10
SRR19397116	PRJNA675624	SAMN28658062	PULSENET	2021	USA:MI	5	Clinical Bovine	Liver	58.8832	99.71	0.15	0	52.15	477412	4825137	33	1,9,12[Vi]	g,p	D1	Dublin	Dublin	10
SRR19397118	PRJNA675624	SAMN28658284	PULSENET	2021	USA:MI	5	Environmental	Intestine	90.3028	99.71	0.07	0	52.12	419550	4850104	38	1,9,12[Vi]	g,p	D1	Dublin	Dublin	10
SRR19397121	PRJNA675624	SAMN28658272	PULSENET	2021	USA:MI	5	Clinical Bovine	Liver	64.0517	99.71	0.07	0	52.12	405539	4854553	37	1,9,12[Vi]	g,p	D1	Dublin	Dublin	10
SRR19397124	PRJNA675624	SAMN28658235	PULSENET	2021	USA:MI	5	Clinical Bovine	Liver	106.485	99.71	0.07	0	52.12	405539	4853894	36	1,9,12[Vi]	g,p	D1	Dublin	Dublin	10
SRR19397284	PRJNA675624	SAMN28658239	PULSENET	2021	USA:MI	5	Clinical Bovine	Lung	80.7483	99.71	0.07	0	52.13	330487	4823546	46	1,9,12[Vi]	g,p	D1	Dublin	Dublin	10
SRR19401784	PRJNA230403	SAMN28660660	PULSENET	2022	USA	5	Human Clinical	Not Specified	76.283	99.71	0.07	0	52.12	401535	4844093	41	1,9,12[Vi]	g,p	D1	Dublin	Dublin	10
SRR19416163	PRJNA230403	SAMN28680896	PULSENET	2022	USA	2	Human Clinical	Not Specified	52.9742	99.63	0.15	0	52.1	401418	4853527	36	1,9,12[Vi]	g,p	D1	Dublin	Dublin	10
SRR19418346	PRJNA230403	SAMN28683322	PULSENET	2022	USA	1	Human Clinical	Not Specified	111.585	99.71	0.07	0	52.09	432370	4858350	31	1,9,12[Vi]	g,p	D1	Dublin	Dublin	10
SRR19418354	PRJNA230403	SAMN28552972	PULSENET	2022	USA	1	Human Clinical	Not Specified	186.943	99.71	0.07	0	52.11	405539	4857127	40	1,9,12[Vi]	g,p	D1	Dublin	Dublin	10
SRR19418386	PRJNA230403	SAMN28552973	PULSENET	2022	USA	1	Human Clinical	Not Specified	108.8	99.71	0.07	0	52.12	405539	4857660	37	1,9,12[Vi]	g,p	D1	Dublin	Dublin	10
SRR19431269	PRJNA675624	SAMN28700366	PULSENET	2021	USA:MI	5	Clinical Bovine	Tissue Pool	88.3454	99.71	0.07	0	52.12	432357	4853400	35	1,9,12[Vi]	g,p	D1	Dublin	Dublin	10
SRR19431275	PRJNA675624	SAMN28700365	PULSENET	2022	USA:MI	5	Clinical Bovine	Lung	72.9622	99.71	0.15	0	52.09	301475	4836689	50	1,9,12[Vi]	g,p	D1	Dublin	Dublin	10
SRR19511778	PRJNA230403	SAMN28815944	PULSENET	2022	USA	2	Human Clinical	Not Specified	105.421	99.71	0.07	0	52.11	396451	4827358	43	1,9,12[Vi]	g,p	D1	Dublin	Dublin	10
SRR19512134	PRJNA675624	SAMN28816544	PULSENET	2022	USA:MI	5	Clinical Bovine	Lung	74.8729	99.71	0.07	0	52.12	419518	4845403	35	1,9,12[Vi]	g,p	D1	Dublin	Dublin	10
SRR19512149	PRJNA230403	SAMN28816097	PULSENET	2022	USA	3	Human Clinical	Not Specified	86.8613	99.71	0.07	0	52.11	401553	4859668	39	1,9,12[Vi]	g,p	D1	Dublin	Dublin	10
SRR19512161	PRJNA675624	SAMN28816545	PULSENET	2019	USA:MI	5	Clinical Bovine	Liver	70.6305	99.71	0.15	0	52.13	419514	4831844	37	1,9,12[Vi]	g,p	D1	Dublin	Dublin	10
SRR19512927	PRJNA230403	SAMN28816995	PULSENET	2022	USA	6	Human Clinical	Not Specified	59.4985	99.71	0.07	0	52.16	401526	4819497	45	1,9,12[Vi]	g,p	D1	Dublin	Dublin	10
SRR19513351	PRJNA675624	SAMN28817733	PULSENET	2022	USA:MI	5	Clinical Bovine	Lung	81.7766	99.71	0.15	0	52.12	405538	4851729	37	1,9,12[Vi]	g,p	D1	Dublin	Dublin	10
SRR19513358	PRJNA675624	SAMN28817761	PULSENET	2022	USA:MI	5	Clinical Bovine	Intestine	75.2913	99.71	0.22	0	52.11	401535	4855465	38	1,9,12[Vi]	g,p	D1	Dublin	Dublin	10
SRR1953054	PRJNA230403	SAMN03460316	PULSENET	2014	USA	Not Specified	Human Clinical	Blood	62.2203	99.71	0.07	0	52.09	325677	4831904	48	1,9,12[Vi]	g,p	D1	Dublin	Dublin	10
SRR19571258	PRJNA230509	SAMN28898949	PULSENET	2022	USA	5	Human Clinical	Not Specified	52.6741	99.71	0.15	0	52.11	477413	4854102	38	1,9,12[Vi]	g,p	D1	Dublin	Dublin	10
SRR19572341	PRJNA675624	SAMN28900541	PULSENET	2022	USA:MI	5	Clinical Bovine	Feces	83.9036	99.71	0.22	0	52.11	343022	4858799	42	1,9,12[Vi]	g,p	D1	Dublin	Dublin	10
SRR19582025	PRJNA230403	SAMN28922490	PULSENET	2022	USA	5	Environmental	Beef	66.7318	99.71	0.07	0	52.08	401571	4903830	40	1,9,12[Vi]	g,p	D1	Dublin	Dublin	10
SRR19595377	PRJNA230403	SAMN28938140	PULSENET	2022	USA	3	Human Clinical	Not Specified	48.6973	99.71	0.07	0	52.11	327353	4831134	40	1,9,12[Vi]	g,p	D1	Dublin	Dublin	10
SRR19612807	PRJNA230403	SAMN28956725	PULSENET	2022	USA	3	Human Clinical	Not Specified	58.4256	99.71	0.07	0	52.12	405539	4838794	34	1,9,12[Vi]	g,p	D1	Dublin	Dublin	10
SRR19753070	PRJNA230403	SAMN29207587	PULSENET	2022	USA	2	Human Clinical	Not Specified	53.0609	99.71	0.15	0	52.1	325820	4865202	47	1,9,12[Vi]	g,p	D1	Dublin	Dublin	10
SRR19772266	PRJNA230403	SAMN29228909	PULSENET	2022	USA	5	Human Clinical	Not Specified	58.1077	99.71	0.07	0	52.12	401526	4823556	39	1,9,12[Vi]	g,p	D1	Dublin	Dublin	10
SRR1980626	PRJNA215333	SAMN03418504	FDA	2015	USA:MN	5	Environmental	Beef	87.5652	99.71	0.07	0	52.12	401453	4851404	39	1,9,12[Vi]	g,p	D1	Dublin	Dublin	10
SRR19865963	PRJNA230403	SAMN29376350	PULSENET	2022	USA	5	Human Clinical	Not Specified	161.959	99.71	0.15	0	52.1	405495	4864242	38	1,9,12[Vi]	g,p	D1	Dublin	Dublin	10
SRR19866062	PRJNA230403	SAMN29376292	PULSENET	2022	USA	5	Human Clinical	Not Specified	40.5935	99.71	0.07	0	52.12	477412	4864812	35	1,9,12[Vi]	g,p	D1	Dublin	Dublin	10
SRR19868835	PRJNA230403	SAMN29379095	PULSENET	2022	USA	9	Human Clinical	Not Specified	87.1911	99.71	0.07	0	52.16	166782	4849015	71	1,9,12[Vi]	g,p	D1	Dublin	I -:g,p:-	10
SRR19879364	PRJNA230403	SAMN29388273	PULSENET	2022	USA	2	Human Clinical	Not Specified	59.8428	99.71	0.07	0	52.12	405539	4846632	35	1,9,12[Vi]	g,p	D1	Dublin	Dublin	10
SRR19882336	PRJNA230403	SAMN29399260	EDLB-CDC	2017	USA	2	Human Clinical	Not Specified	64.8837	99.71	0.07	0	52.12	327210	4819129	44	1,9,12[Vi]	g,p	D1	Dublin	Dublin	10
SRR19887556	PRJNA230403	SAMN29403115	PULSENET	2022	USA	5	Human Clinical	Not Specified	133.804	99.41	0.07	0	52.13	477392	4825516	27	1,9,12[Vi]	g,p	D1	Dublin	Dublin	10
SRR19887845	PRJNA230403	SAMN29403141	PULSENET	2022	USA	5	Human Clinical	Not Specified	88.7473	99.71	0.15	0	52.11	401526	4861763	35	1,9,12[Vi]	g,p	D1	Dublin	Dublin	10
SRR19909229	PRJNA230403	SAMN29441651	PULSENET	2022	USA	6	Human Clinical	Not Specified	133.433	99.71	0.19	0	52.11	401552	4862191	41	1,9,12[Vi]	g,p	D1	Dublin	Dublin	10
SRR19918678	PRJNA230403	SAMN29472517	PULSENET	2022	USA	4	Human Clinical	Not Specified	52.5275	99.71	0.15	0	52.12	332247	4796928	39	1,9,12[Vi]	g,p	D1	Dublin	Dublin	10
SRR19937264	PRJNA230403	SAMN29477017	PULSENET	2022	USA	9	Human Clinical	Not Specified	100.991	99.71	0.07	0	52.16	477397	4790541	36	1,9,12[Vi]	g,p	D1	Dublin	Dublin	10
SRR19963717	PRJNA230403	SAMN29486412	PULSENET	2022	USA:WI	5	Human Clinical	Not Specified	30.6869	99.41	0.22	0	52.11	401562	4866122	49	1,9,12[Vi]	g,p	D1	Dublin	Dublin	10
SRR19976747	PRJNA230403	SAMN29499391	PULSENET	2022	USA	5	Human Clinical	Not Specified	47.8487	99.71	0.07	0	52.12	420688	4854147	41	1,9,12[Vi]	g,p	D1	Dublin	Dublin	10
SRR19976752	PRJNA230403	SAMN29499394	PULSENET	2022	USA	5	Human Clinical	Not Specified	40.9722	99.71	0.07	0	52.11	405538	4854181	40	1,9,12[Vi]	g,p	D1	Dublin	Dublin	10
SRR19981380	PRJNA230403	SAMN29504583	PULSENET	2022	USA	7	Human Clinical	Not Specified	34.9359	99.71	0.15	0	52.12	331972	4859339	47	1,9,12[Vi]	g,p	D1	Dublin	Dublin	10
SRR20081432	PRJNA230403	SAMN29634939	PULSENET	2022	USA	5	Human Clinical	Not Specified	36.5666	99.71	0.15	0	52.12	432358	4859370	36	1,9,12[Vi]	g,p	D1	Dublin	Dublin	10
SRR20081443	PRJNA230403	SAMN29634926	PULSENET	2022	USA	5	Human Clinical	Not Specified	42.67	99.71	0.15	0	52.11	405374	4860462	39	1,9,12[Vi]	g,p	D1	Dublin	Dublin	10
SRR20097108	PRJNA230403	SAMN29659342	PULSENET	2022	USA	9	Human Clinical	Not Specified	49.4567	99.71	0.07	0	52.11	401519	4839145	32	1,9,12[Vi]	g,p	D1	Dublin	Dublin	10
SRR20097124	PRJNA230403	SAMN29659455	PULSENET	2022	USA	9	Human Clinical	Not Specified	62.4483	99.71	0.15	0	52.12	407181	4848016	36	1,9,12[Vi]	g,p	D1	Dublin	Dublin	10
SRR20110353	PRJNA316457	SAMN29599192	VET-LIRN-SD	2022	USA:MI	5	Clinical Bovine	Lung	76.9175	99.71	0.07	0	52.25	105210	4817112	87	1,9,12[Vi]	g,p	D1	Dublin	I -:g,p:-	10
SRR2015692	PRJNA186035	SAMN03573628	CFSAN	2015	USA:CO	8	Environmental	Beef	68.2952	99.71	0.07	0	52.14	331609	4848126	49	1,9,12[Vi]	g,p	D1	Dublin	Dublin	10
SRR20210775	PRJNA230403	SAMN29756244	PULSENET	2022	USA	4	Human Clinical	Not Specified	73.5398	99.71	0.12	33.33	52.12	420716	4855735	37	1,9,12[Vi]	g,p	D1	Dublin	Dublin	10
SRR20220031	PRJNA230403	SAMN29766946	PULSENET	2022	USA	3	Human Clinical	Not Specified	60.4454	99.71	0.07	0	52.11	478740	4851344	31	1,9,12[Vi]	g,p	D1	Dublin	Dublin	10
SRR20289200	PRJNA230403	SAMN29802047	PULSENET	2022	USA:SC	4	Human Clinical	Not Specified	65.9541	99.71	0.15	0	52.11	325696	4859570	43	1,9,12[Vi]	g,p	D1	Dublin	Dublin	10
SRR20324977	PRJNA230403	SAMN29843165	PULSENET	2022	USA	2	Human Clinical	Not Specified	98.3639	99.71	0.07	0	52.11	405374	4845536	38	1,9,12[Vi]	g,p	D1	Dublin	Dublin	10
SRR20324982	PRJNA230403	SAMN29843152	PULSENET	2022	USA	2	Human Clinical	Not Specified	64.9317	99.71	0.07	0	52.11	331914	4826354	38	1,9,12[Vi]	g,p	D1	Dublin	Dublin	10
SRR20363507	PRJNA230403	SAMN29880902	PULSENET	2022	USA	9	Human Clinical	Not Specified	48.7047	99.71	0.07	0	52.16	347469	4802216	44	1,9,12[Vi]	g,p	D1	Dublin	Dublin	10
SRR2043689	PRJNA230403	SAMN03568994	PULSENET	2015	USA	5	Human Clinical	Feces	36.7334	99.71	0.07	0	52.11	331796	4836716	39	1,9,12[Vi]	g,p	D1	Dublin	Dublin	10
SRR2043690	PRJNA230403	SAMN03568995	PULSENET	2015	USA	5	Human Clinical	Feces	53.1367	99.71	0.07	0	52.12	405539	4833090	39	1,9,12[Vi]	g,p	D1	Dublin	Dublin	10
SRR2054167	PRJNA284276	SAMN03702722	CFSAN	2014	USA:TX	6	Environmental	Beef	68.5336	99.71	0.07	0	52.14	301669	4899967	45	1,9,12[Vi]	g,p	D1	Dublin	Dublin	10
SRR20627744	PRJNA230403	SAMN29938894	PULSENET	2022	USA	3	Human Clinical	Not Specified	58.5546	99.71	0.15	0	52.16	476776	4808704	42	1,9,12[Vi]	g,p	D1	Dublin	Dublin	10
SRR20634176	PRJNA230403	SAMN29948434	PULSENET	2022	USA	4	Human Clinical	Not Specified	42.029	99.71	0.07	0	52.12	401535	4822549	44	1,9,12[Vi]	g,p	D1	Dublin	Dublin	10
SRR2064127	PRJNA183851	SAMN03291630	CFSAN	2006	USA:NM	6	Environmental	Beef	96.3301	97.57	0.15	0	52.13	195614	4722928	61	1,9,12[Vi]	g,p	D1	Dublin	Dublin	10
SRR20694300	PRJNA242847	SAMN30024476	USDA-FSIS	2022	USA:MN	5	Environmental	Beef	77.8784	99.71	0.07	0	52.11	325255	4835568	39	1,9,12[Vi]	g,p	D1	Dublin	Dublin	10
SRR20710269	PRJNA242847	SAMN30051478	USDA-FSIS	2022	USA:TX	6	Environmental	Beef	86.4271	99.71	0.07	0	52.32	161191	4781513	71	1,9,12[Vi]	g,p	D1	Dublin	I -:g,p:-	10
SRR20711048	PRJNA230403	SAMN30052126	PULSENET	2022	USA	9	Human Clinical	Not Specified	47.5769	99.71	0.07	0	52.14	405539	4840735	41	1,9,12[Vi]	g,p	D1	Dublin	Dublin	10
SRR20711486	PRJNA230403	SAMN30053724	PULSENET	2022	USA	10	Human Clinical	Not Specified	100.234	99.71	0.07	0	52.08	390651	4857855	42	1,9,12[Vi]	g,p	D1	Dublin	Dublin	10
SRR20751627	PRJNA230403	SAMN30104340	PULSENET	2022	USA	4	Human Clinical	Not Specified	37.3302	99.71	0.07	0	52.12	327506	4813369	39	1,9,12[Vi]	g,p	D1	Dublin	Dublin	10
SRR2077386	PRJNA280335	SAMN03734277	CFSAN	2014	USA:SD	8	Clinical Bovine	Lung	123.906	99.71	0.07	0	52.11	401526	4847896	40	1,9,12[Vi]	g,p	D1	Dublin	Dublin	10
SRR2077393	PRJNA280335	SAMN03734279	CFSAN	2014	USA:SD	8	Clinical Bovine	Lung	112.116	99.71	0.15	0	52.15	300864	4814466	57	1,9,12[Vi]	g,p	D1	Dublin	Dublin	10
SRR2077395	PRJNA280335	SAMN03734284	CFSAN	2014	USA:SD	8	Clinical Bovine	Lung	86.0454	97.94	0.07	0	52.29	186157	4676827	69	1,9,12[Vi]	g,p	D1	Dublin	I -:g,p:-	10
SRR20894224	PRJNA230403	SAMN30166383	PULSENET	2022	USA	7	Human Clinical	Not Specified	67.615	99.71	0.07	0	52.12	432359	4852432	33	1,9,12[Vi]	g,p	D1	Dublin	Dublin	10
SRR2096540	PRJNA280335	SAMN03734319	CFSAN	2014	USA:MN	5	Clinical Bovine	Intestine	65.0822	99.71	0.07	0	52.11	420750	4862669	34	1,9,12[Vi]	g,p	D1	Dublin	Dublin	10
SRR2096548	PRJNA280335	SAMN03734307	CFSAN	2014	USA:SD	8	Clinical Bovine	Liver	56.1939	98.9	0.29	0	52.16	224514	4803045	53	1,9,12[Vi]	g,p	D1	Dublin	Dublin	10
SRR2096601	PRJNA280335	SAMN03734304	CFSAN	2014	USA:SD	8	Clinical Bovine	Tissue Pool	60.5898	98.82	0.07	0	52.14	315184	4763833	45	1,9,12[Vi]	g,p	D1	Dublin	Dublin	10
SRR2096609	PRJNA280335	SAMN03734317	CFSAN	2014	USA:NE	7	Clinical Bovine	Intestine	77.7956	98.97	0.22	0	52.21	132182	4833362	78	1,9,12[Vi]	g,p	D1	Dublin	I -:g,p:-	10
SRR2096614	PRJNA280335	SAMN03734318	CFSAN	2014	USA:SD	8	Clinical Bovine	Lung	54.1142	99.71	0.07	0	52.16	152485	4853552	67	1,9,12[Vi]	g,p	D1	Dublin	Dublin	10
SRR2096623	PRJNA280335	SAMN03734309	CFSAN	2014	USA:SD	8	Clinical Bovine	Lung	58.021	99.71	0.22	0	52.17	172840	4851779	61	1,9,12[Vi]	g,p	D1	Dublin	I -:g,p:-	10
SRR20986736	PRJNA230403	SAMN30216141	PULSENET	2022	USA	2	Human Clinical	Not Specified	46.956	99.71	0.07	0	52.12	474333	4839918	30	1,9,12[Vi]	g,p	D1	Dublin	Dublin	10
SRR20993087	PRJNA230403	SAMN30219982	PULSENET	2022	USA	9	Human Clinical	Not Specified	106.652	99.71	0.07	0	52.14	185276	4857039	57	1,9,12[Vi]	g,p	D1	Dublin	Dublin	10
SRR20995046	PRJNA242847	SAMN30221171	USDA-FSIS	2022	USA:CA	9	Environmental	Beef	96.8999	99.71	0.15	0	52.16	325503	4826331	48	1,9,12[Vi]	g,p	D1	Dublin	Dublin	10
SRR21007733	PRJNA242847	SAMN30242968	USDA-FSIS	2022	USA:TX	6	Environmental	Beef	78.7106	99.71	0.07	0	52.17	145064	4845521	72	1,9,12[Vi]	g,p	D1	Dublin	I -:g,p:-	10
SRR21009194	PRJNA230403	SAMN30244888	PULSENET	2022	USA:UT	8	Environmental	Not Specified	68.2014	99.71	0.07	0	52.12	401525	4879889	32	1,9,12[Vi]	g,p	D1	Dublin	Dublin	10
SRR21009201	PRJNA230403	SAMN30244887	PULSENET	2022	USA:UT	8	Environmental	Not Specified	53.429	99.71	0.07	0	52.12	432358	4874735	36	1,9,12[Vi]	g,p	D1	Dublin	Dublin	10
SRR2102453	PRJNA280335	SAMN03734297	CFSAN	2014	USA:SD	8	Clinical Bovine	Colon	82.8835	99.71	0.07	0	52.13	325565	4869422	50	1,9,12[Vi]	g,p	D1	Dublin	Dublin	10
SRR2102470	PRJNA280335	SAMN03734323	CFSAN	2014	USA:MN	5	Clinical Bovine	Lung	41.3646	99.41	0.07	0	52.18	171646	4803281	71	1,9,12[Vi]	g,p	D1	Dublin	Dublin	10
SRR2102508	PRJNA186035	SAMN03734322	CFSAN	2014	USA:MN	5	Clinical Bovine	Intestine	35.4549	99.71	0.2	0	52.12	259943	4846896	53	1,9,12[Vi]	g,p	D1	Dublin	Dublin	10
SRR21025692	PRJNA242847	SAMN30282341	USDA-FSIS	2022	USA:TX	6	Environmental	Beef	70.9709	99.71	0.07	0	52.18	149865	4825953	74	1,9,12[Vi]	g,p	D1	Dublin	I -:g,p:-	10
SRR21087237	PRJNA230403	SAMN30348538	PULSENET	2022	USA	9	Human Clinical	Not Specified	57.281	99.71	0.07	0	52.12	401571	4834264	38	1,9,12[Vi]	g,p	D1	Dublin	Dublin	10
SRR21133213	PRJNA230403	SAMN30394293	PULSENET	2022	USA	9	Human Clinical	Not Specified	60.3714	99.71	0.15	0	52.08	325793	4844086	39	1,9,12[Vi]	g,p	D1	Dublin	Dublin	10
SRR21144818	PRJNA242847	SAMN30417205	USDA-FSIS	2022	USA:CA	9	Environmental	Beef	73.1669	99.71	0.07	0	52.25	107225	4808867	84	1,9,12[Vi]	g,p	D1	Dublin	I -:g,p:-	10
SRR21160279	PRJNA230403	SAMN30436947	PULSENET	2022	USA	2	Human Clinical	Not Specified	51.3481	99.71	0.07	0	52.12	374979	4784193	38	1,9,12[Vi]	g,p	D1	Dublin	Dublin	10
SRR21160288	PRJNA230403	SAMN30436946	PULSENET	2022	USA	2	Human Clinical	Not Specified	41.6996	99.71	0.07	0	52.12	332002	4778079	32	1,9,12[Vi]	g,p	D1	Dublin	Dublin	10
SRR21161021	PRJNA230403	SAMN30438229	PULSENET	2022	USA	3	Human Clinical	Not Specified	97.7149	99.71	0.12	0	52.1	348435	4860502	43	1,9,12[Vi]	g,p	D1	Dublin	Dublin	10
SRR21161396	PRJNA230403	SAMN30438579	PULSENET	2022	USA	2	Human Clinical	Not Specified	51.208	99.71	0.29	0	52.11	332019	4845722	45	1,9,12[Vi]	g,p	D1	Dublin	Dublin	10
SRR21177525	PRJNA230403	SAMN30468243	PULSENET	2022	USA	9	Human Clinical	Not Specified	54.8187	99.71	0.07	0	52.11	401526	4841590	38	1,9,12[Vi]	g,p	D1	Dublin	Dublin	10
SRR21186980	PRJNA242847	SAMN30478559	USDA-FSIS	2022	USA:TX	6	Environmental	Beef	80.696	99.71	0.07	0	52.17	156999	4825763	63	1,9,12[Vi]	g,p	D1	Dublin	Dublin	10
SRR21192920	PRJNA242847	SAMN30489272	USDA-FSIS	2022	USA:TX	6	Environmental	Beef	80.9044	99.71	0.07	0	52.17	166746	4832638	61	1,9,12[Vi]	g,p	D1	Dublin	Dublin	10
SRR21202331	PRJNA230403	SAMN30498143	PULSENET	2022	USA	5	Human Clinical	Not Specified	88.0534	99.71	0.22	0	52.11	405525	4832246	41	1,9,12[Vi]	g,p	D1	Dublin	Dublin	10
SRR21205546	PRJNA230403	SAMN30501647	PULSENET	2022	USA	9	Human Clinical	Not Specified	77.5402	99.71	0.15	0	52.1	372148	4856459	40	1,9,12[Vi]	g,p	D1	Dublin	Dublin	10
SRR21224526	PRJNA230403	SAMN30526071	PULSENET	2022	USA	5	Human Clinical	Not Specified	35.6133	99.71	0.22	0	52.11	401544	4862603	37	1,9,12[Vi]	g,p	D1	Dublin	Dublin	10
SRR21227630	PRJNA230403	SAMN30469544	PULSENET	2022	USA	1	Human Clinical	Not Specified	76.539	99.71	0.15	0	52.26	110072	4808120	82	1,9,12[Vi]	g,p	D1	Dublin	Dublin	10
SRR21232321	PRJNA230403	SAMN30526246	PULSENET	2022	USA	9	Human Clinical	Not Specified	151.22	96.62	0.07	0	52.06	269096	4753229	41	1,9,12[Vi]	g,p	D1	Dublin	Dublin	10
SRR2132196	PRJNA242847	SAMN03941016	USDA-FSIS	2014	USA:CA	9	Environmental	Beef	30.98	99.71	0.07	0	52.14	260982	4771834	37	1,9,12[Vi]	g,p	D1	Dublin	Dublin	10
SRR21354894	PRJNA230403	SAMN30601426	PULSENET	2022	USA	2	Human Clinical	Not Specified	61.9814	99.71	0.07	0	52.11	474387	4838953	28	1,9,12[Vi]	g,p	D1	Dublin	Dublin	10
SRR21440793	PRJNA230403	SAMN30686363	PULSENET	2022	USA	5	Human Clinical	Not Specified	84.5613	99.71	0.07	0	52.12	477421	4853944	31	1,9,12[Vi]	g,p	D1	Dublin	Dublin	10
SRR21444147	PRJNA242847	SAMN30691559	USDA-FSIS	2022	USA:TX	6	Environmental	Beef	72.4283	99.71	0.07	0	52.13	384505	4847659	46	1,9,12[Vi]	g,p	D1	Dublin	Dublin	10
SRR21444162	PRJNA242847	SAMN30691558	USDA-FSIS	2022	USA:TX	6	Environmental	Beef	78.9409	99.71	0.07	0	52.14	223187	4833656	47	1,9,12[Vi]	g,p	D1	Dublin	Dublin	10
SRR21462327	PRJNA230403	SAMN30712238	PULSENET	2022	USA	2	Human Clinical	Not Specified	98.5016	99.71	0.15	0	52.16	401442	4759543	35	1,9,12[Vi]	g,p	D1	Dublin	Dublin	10
SRR21486717	PRJNA230403	SAMN30726527	PULSENET	2022	USA	5	Human Clinical	Not Specified	34.5761	99.71	0.07	0	52.11	326026	4856917	40	1,9,12[Vi]	g,p	D1	Dublin	Dublin	10
SRR21491710	PRJNA242847	SAMN30730851	USDA-FSIS	2022	USA:TX	6	Environmental	Beef	97.5535	99.71	0.07	0	52.21	260946	4813595	52	1,9,12[Vi]	g,p	D1	Dublin	I -:g,p:-	10
SRR21503337	PRJNA230403	SAMN30755428	PULSENET	2022	USA	6	Human Clinical	Not Specified	66.3455	99.71	0.07	0	52.09	401535	4843405	53	1,9,12[Vi]	g,p	D1	Dublin	Dublin	10
SRR21582767	PRJNA242847	SAMN30859110	USDA-FSIS	2022	USA:CA	9	Environmental	Beef	86.2394	99.71	0.07	0	52.15	246429	4831382	49	1,9,12[Vi]	g,p	D1	Dublin	I -:g,p:-	10
SRR21640915	PRJNA242847	SAMN30935148	USDA-FSIS	2022	USA:TX	6	Environmental	Beef	79.9816	99.71	0.07	0	52.16	401526	4806429	30	1,9,12[Vi]	g,p	D1	Dublin	Dublin	10
SRR21640943	PRJNA242847	SAMN30935178	USDA-FSIS	2022	USA:TX	6	Environmental	Beef	85.7856	99.71	0.07	0	52.13	325378	4846619	43	1,9,12[Vi]	g,p	D1	Dublin	Dublin	10
SRR21640944	PRJNA242847	SAMN30935180	USDA-FSIS	2022	USA:TX	6	Environmental	Beef	86.3036	99.71	0.07	0	52.14	432358	4840026	33	1,9,12[Vi]	g,p	D1	Dublin	Dublin	10
SRR21641071	PRJNA230403	SAMN30935291	PULSENET	2022	USA	Not Specified	Human Clinical	Not Specified	86.2308	99.56	0.15	0	52.16	154868	4840444	61	1,9,12[Vi]	g,p	D1	Dublin	I -:g,p:-	10
SRR21683982	PRJNA242847	SAMN30984067	USDA-FSIS	2022	USA:AZ	9	Environmental	Beef	94.9727	99.71	0.15	0	52.23	224564	4781635	63	1,9,12[Vi]	g,p	D1	Dublin	I -:g,p:-	10
SRR21685403	PRJNA242847	SAMN30988536	USDA-FSIS	2022	USA:TX	6	Environmental	Beef	74.4969	99.71	0.15	0	52.11	175076	4920306	69	1,9,12[Vi]	g,p	D1	Dublin	Dublin	10
SRR21685406	PRJNA242847	SAMN30988527	USDA-FSIS	2022	USA:TX	6	Environmental	Beef	69.4234	99.71	0.15	0	52.12	186133	4913381	55	1,9,12[Vi]	g,p	D1	Dublin	Dublin	10
SRR21685407	PRJNA242847	SAMN30988541	USDA-FSIS	2022	USA:TX	6	Environmental	Beef	61.8223	99.71	0.15	0	52.11	167613	4914563	67	1,9,12[Vi]	g,p	D1	Dublin	Dublin	10
SRR21685408	PRJNA242847	SAMN30988539	USDA-FSIS	2022	USA:TX	6	Environmental	Beef	86.4663	99.71	0.15	0	52.11	262287	4919721	59	1,9,12[Vi]	g,p	D1	Dublin	Dublin	10
SRR21708462	PRJNA230403	SAMN31016796	PULSENET	2022	USA	Not Specified	Human Clinical	Not Specified	95.1011	99.71	0.15	0	52.2	169986	4831908	59	1,9,12[Vi]	g,p	D1	Dublin	Dublin	10
SRR21743229	PRJNA242847	SAMN31077134	USDA-FSIS	2022	USA:WA	10	Environmental	Beef	74.0164	99.71	0.15	0	52.31	146274	4791332	76	1,9,12[Vi]	g,p	D1	Dublin	Dublin	10
SRR2175343	PRJNA280335	SAMN03734286	CFSAN	2014	USA:SD	8	Clinical Bovine	Intestine	54.8958	99.71	0.15	0	52.1	224514	4852398	56	1,9,12[Vi]	g,p	D1	Dublin	Dublin	10
SRR2175358	PRJNA280335	SAMN03734292	CFSAN	2014	USA:MN	5	Clinical Bovine	Kidney	60.8165	99.71	0.07	0	52.13	351503	4874180	43	1,9,12[Vi]	g,p	D1	Dublin	Dublin	10
SRR21784949	PRJNA230403	SAMN31135151	PULSENET	2022	USA	Not Specified	Human Clinical	Not Specified	79.2014	99.71	0.07	0	52.11	405374	4837477	36	1,9,12[Vi]	g,p	D1	Dublin	Dublin	10
SRR21785189	PRJNA230403	SAMN31135752	PULSENET	2022	USA	Not Specified	Human Clinical	Not Specified	68.3917	99.71	0.07	0	52.01	375075	4871138	44	1,9,12[Vi]	g,p	D1	Dublin	Dublin	10
SRR21802771	PRJNA230403	SAMN31152565	PULSENET	2022	USA	Not Specified	Human Clinical	Not Specified	100.989	99.71	0.07	0	52.14	213170	4846310	50	1,9,12[Vi]	g,p	D1	Dublin	Dublin	10
SRR21862900	PRJNA242847	SAMN31243030	USDA-FSIS	2022	USA:TX	6	Environmental	Beef	68.915	99.71	0.15	0	52.12	245733	4808662	50	1,9,12[Vi]	g,p	D1	Dublin	Dublin	10
SRR21893805	PRJNA292666	SAMN31273751	USDA-FSIS	2022	USA:IN	5	Clinical Bovine	Cecal	59.0358	99.71	0.15	0	52.17	313582	4817304	48	1,9,12[Vi]	g,p	D1	Dublin	Dublin	10
SRR21909373	PRJNA242847	SAMN31288292	USDA-FSIS	2022	USA:WI	5	Environmental	Beef	87.4992	99.71	0.07	0	52.13	304687	4834428	43	1,9,12[Vi]	g,p	D1	Dublin	Dublin	10
SRR21909374	PRJNA242847	SAMN31288557	USDA-FSIS	2022	USA:WI	5	Environmental	Beef	100.176	99.71	0.15	0	52.16	314098	4830015	44	1,9,12[Vi]	g,p	D1	Dublin	Dublin	10
SRR21933827	PRJNA242847	SAMN31319276	USDA-FSIS	2022	USA:KS	7	Environmental	Beef	116.87	99.71	0.07	0	52.12	268894	4856380	44	1,9,12[Vi]	g,p	D1	Dublin	Dublin	10
SRR21937927	PRJNA242847	SAMN31328172	USDA-FSIS	2022	USA:SD	8	Environmental	Beef	97.2939	99.71	0.15	0	52.11	241635	4830400	57	1,9,12[Vi]	g,p	D1	Dublin	Dublin	10
SRR21958964	PRJNA242847	SAMN31357055	USDA-FSIS	2022	USA:TX	6	Environmental	Beef	91.7753	99.71	0.07	0	52.16	302852	4822197	40	1,9,12[Vi]	g,p	D1	Dublin	Dublin	10
SRR21958968	PRJNA242847	SAMN31357057	USDA-FSIS	2022	USA:TX	6	Environmental	Beef	69.1244	99.71	0.07	0	52.25	153576	4792303	65	1,9,12[Vi]	g,p	D1	Dublin	I -:g,p:-	10
SRR21979339	PRJNA242847	SAMN31373084	USDA-FSIS	2022	USA:MN	5	Environmental	Beef	82.633	99.71	0.15	0	52.14	236826	4831288	49	1,9,12[Vi]	g,p	D1	Dublin	Dublin	10
SRR21979340	PRJNA242847	SAMN31373085	USDA-FSIS	2022	USA:MN	5	Environmental	Beef	88.7516	99.71	0.15	0	52.14	220700	4824706	53	1,9,12[Vi]	g,p	D1	Dublin	Dublin	10
SRR21979341	PRJNA242847	SAMN31373086	USDA-FSIS	2022	USA:MN	5	Environmental	Beef	66.4018	99.71	0.15	0	52.16	199516	4829044	65	1,9,12[Vi]	g,p	D1	Dublin	Dublin	10
SRR22031961	PRJNA230403	SAMN31439083	PULSENET	2022	USA	Not Specified	Human Clinical	Not Specified	78.8725	99.71	0.07	0	52.12	401533	4833512	39	1,9,12[Vi]	g,p	D1	Dublin	Dublin	10
SRR22302513	PRJNA242847	SAMN31743506	USDA-FSIS	2022	USA:TX	6	Environmental	Beef	94.2099	99.71	0.15	0	52.11	276548	4927341	51	1,9,12[Vi]	g,p	D1	Dublin	Dublin	10
SRR22302515	PRJNA242847	SAMN31743505	USDA-FSIS	2022	USA:TX	6	Environmental	Beef	96.318	99.71	0.15	0	52.09	373935	4933760	47	1,9,12[Vi]	g,p	D1	Dublin	Dublin	10
SRR22302517	PRJNA242847	SAMN31743504	USDA-FSIS	2022	USA:TX	6	Environmental	Beef	80.9302	99.71	0.07	0	52.14	273884	4835892	42	1,9,12[Vi]	g,p	D1	Dublin	I -:g,p:-	10
SRR22317987	PRJNA242847	SAMN31763382	USDA-FSIS	2022	USA:PA	3	Environmental	Beef	90.3851	99.71	0.15	0	52.26	92011	4794572	90	1,9,12[Vi]	g,p	D1	Dublin	Dublin	10
SRR22372854	PRJNA230403	SAMN31832940	PULSENET	2022	USA	Not Specified	Human Clinical	Not Specified	116.311	99.71	0.15	0	52.11	332047	4838973	40	1,9,12[Vi]	g,p	D1	Dublin	Dublin	10
SRR22381737	PRJNA242847	SAMN31840326	USDA-FSIS	2022	USA:ID	10	Environmental	Beef	63.2059	99.71	0.07	0	52.24	131839	4810697	73	1,9,12[Vi]	g,p	D1	Dublin	I -:g,p:-	10
SRR22485980	PRJNA242847	SAMN31974323	USDA-FSIS	2022	USA:WI	5	Environmental	Beef	90.0166	99.71	0.07	0	52.15	311403	4828766	40	1,9,12[Vi]	g,p	D1	Dublin	Dublin	10
SRR22565630	PRJNA242847	SAMN32094301	USDA-FSIS	2022	USA:ID	10	Environmental	Beef	84.4087	99.71	0.07	0	52.12	401526	4818386	38	1,9,12[Vi]	g,p	D1	Dublin	Dublin	10
SRR22565634	PRJNA242847	SAMN32094302	USDA-FSIS	2022	USA:ID	10	Environmental	Beef	72.2911	99.71	0.07	0	52.2	170827	4782526	69	1,9,12[Vi]	g,p	D1	Dublin	Dublin	10
SRR22566519	PRJNA242847	SAMN32095723	USDA-FSIS	2022	USA:CA	9	Environmental	Beef	106.201	99.71	0.07	0	52.19	261083	4791202	48	1,9,12[Vi]	g,p	D1	Dublin	Dublin	10
SRR22575394	PRJNA316457	SAMN32112113	VET-LIRN-SD	2022	USA:MI	5	Clinical Bovine	Lung	81.2015	99.71	0.07	0	52.17	162871	4844926	78	1,9,12[Vi]	g,p	D1	Dublin	Dublin	-
SRR22590183	PRJNA242847	SAMN32131371	USDA-FSIS	2022	USA:CA	9	Environmental	Beef	53.8972	98.53	0.07	0	52.2	127326	4737585	75	1,9,12[Vi]	g,p	D1	Dublin	I -:g,p:-	-
SRR22730899	PRJNA230403	SAMN32227105	PULSENET	2022	USA	Not Specified	Human Clinical	Not Specified	82.1491	99.71	0.07	0	52.13	370939	4830735	37	1,9,12[Vi]	g,p	D1	Dublin	Dublin	10
SRR22750399	PRJNA230403	SAMN32249040	PULSENET	2022	USA	Not Specified	Human Clinical	Not Specified	64.3815	99.71	0.07	0	52.28	76889	4805375	120	1,9,12[Vi]	g,p	D1	Dublin	Dublin	10
SRR22822728	PRJNA242847	SAMN32316984	USDA-FSIS	2022	USA:ID	10	Environmental	Beef	88.7191	99.71	0.15	0	52.17	261043	4836978	47	1,9,12[Vi]	g,p	D1	Dublin	Dublin	10
SRR22822784	PRJNA242847	SAMN32317043	USDA-FSIS	2022	USA:ID	10	Environmental	Beef	77.0517	99.12	0.15	0	52.17	228021	4805589	50	1,9,12[Vi]	g,p	D1	Dublin	Dublin	10
SRR22822785	PRJNA242847	SAMN32317045	USDA-FSIS	2022	USA:ID	10	Environmental	Beef	123.178	99.71	0.15	0	52.2	325551	4793629	39	1,9,12[Vi]	g,p	D1	Dublin	Dublin	10
SRR22822786	PRJNA242847	SAMN32317044	USDA-FSIS	2022	USA:ID	10	Environmental	Beef	75.8415	99.71	0.15	0	52.19	162522	4824017	63	1,9,12[Vi]	g,p	D1	Dublin	Dublin	10
SRR22927603	PRJNA242847	SAMN32492510	USDA-FSIS	2022	USA:ID	10	Environmental	Beef	55.6229	99.71	0.07	0	52.24	124587	4797385	72	1,9,12[Vi]	g,p	D1	Dublin	Dublin	10
SRR22927701	PRJNA242847	SAMN32492873	USDA-FSIS	2022	USA:TX	6	Environmental	Beef	62.0925	99.71	0.07	0	52.19	153576	4804916	67	1,9,12[Vi]	g,p	D1	Dublin	Dublin	10
SRR23030152	PRJNA230403	SAMN32647238	PULSENET	2022	USA	Not Specified	Human Clinical	Not Specified	103.319	99.71	0.07	0	52.14	155392	4852904	64	1,9,12[Vi]	g,p	D1	Dublin	Dublin	10
SRR23043674	PRJNA915393	SAMN32669111	CORNELL UNIVERSITY	2022	USA:NY	2	Clinical Bovine	Blood	67.5278	99.71	0.22	0	52.12	432358	4854062	33	1,9,12[Vi]	g,p	D1	Dublin	Dublin	10
SRR23043675	PRJNA915393	SAMN32669110	CORNELL UNIVERSITY	2022	USA:NY	2	Clinical Bovine	Blood	38.4365	99.71	0.07	0	52.11	405539	4850867	40	1,9,12[Vi]	g,p	D1	Dublin	Dublin	10
SRR23043676	PRJNA915393	SAMN32669109	CORNELL UNIVERSITY	2022	USA:NY	2	Clinical Bovine	Blood	66.0382	99.71	0.22	0	52.12	405539	4852442	37	1,9,12[Vi]	g,p	D1	Dublin	Dublin	10
SRR23043677	PRJNA915393	SAMN32669108	CORNELL UNIVERSITY	2022	USA:NY	2	Clinical Bovine	Blood	50.571	99.71	0.22	0	52.12	420742	4854329	38	1,9,12[Vi]	g,p	D1	Dublin	Dublin	10
SRR23043678	PRJNA915393	SAMN32669107	CORNELL UNIVERSITY	2022	USA:CT	1	Clinical Bovine	Blood	60.3612	99.71	0.22	0	52.11	432358	4856527	37	1,9,12[Vi]	g,p	D1	Dublin	Dublin	10
SRR23043679	PRJNA915393	SAMN32669106	CORNELL UNIVERSITY	2022	USA:CT	1	Clinical Bovine	Blood	43.4451	99.71	0.07	0	52.12	401535	4865390	49	1,9,12[Vi]	g,p	D1	Dublin	Dublin	10
SRR23043682	PRJNA915393	SAMN32669113	CORNELL UNIVERSITY	2022	USA:NY	2	Clinical Bovine	Nasal Swab	32.3025	99.71	0.22	0	52.12	331711	4840762	41	1,9,12[Vi]	g,p	D1	Dublin	Dublin	10
SRR23043683	PRJNA915393	SAMN32669112	CORNELL UNIVERSITY	2022	USA:NY	2	Clinical Bovine	Blood	44.7868	99.71	0.22	0	52.11	405539	4853673	41	1,9,12[Vi]	g,p	D1	Dublin	Dublin	10
SRR23043684	PRJNA915393	SAMN32669103	CORNELL UNIVERSITY	2022	USA:CT	1	Clinical Bovine	Blood	33.0636	99.71	0.29	0	52.11	331993	4850664	46	1,9,12[Vi]	g,p	D1	Dublin	Dublin	10
SRR2407619	PRJNA292661	SAMN03988299	FDA	2014	USA:MN	5	Environmental	Beef	62.5504	99.71	0.15	0	52.12	307384	4847880	48	1,9,12[Vi]	g,p	D1	Dublin	Dublin	10
SRR2407658	PRJNA292661	SAMN03988338	FDA	2014	USA:WA	10	Environmental	Beef	49.577	99.71	0.15	0	52.09	318622	4853807	63	1,9,12[Vi]	g,p	D1	Dublin	Dublin	10
SRR25097973	PRJNA338674	SAMN36175119	OHIO GENOMETRAKR	2022	USA:OH	5	Clinical Bovine	Placenta	59.8217	99.71	0.07	0	52.11	301435	4848257	46	1,9,12[Vi]	g,p	D1	Dublin	Dublin	10
SRR25556694	PRJNA481328	SAMN36876948	VET-LIRN-WA	2022	USA:CT	1	Clinical Bovine	Blood	60.5619	99.71	0.07	0	52.09	358015	4831602	40	1,9,12[Vi]	g,p	D1	Dublin	Dublin	10
SRR2567125	PRJNA292661	SAMN03894323	FDA	2013	USA:OR	10	Environmental	Beef	78.4142	99.71	0.07	0	52.1	287036	4838626	55	1,9,12[Vi]	g,p	D1	Dublin	Dublin	10
SRR2567128	PRJNA292661	SAMN03894326	FDA	2013	USA:OR	10	Environmental	Beef	66.1648	99.71	0.15	0	52.11	320070	4855639	44	1,9,12[Vi]	g,p	D1	Dublin	Dublin	10
SRR2567144	PRJNA292661	SAMN03894342	FDA	2013	USA:CO	8	Environmental	Beef	72.0359	99.71	0.11	0	52.17	401408	4776994	46	1,9,12[Vi]	g,p	D1	Dublin	Dublin	10
SRR2567191	PRJNA292661	SAMN03894389	FDA	2013	USA:NM	6	Environmental	Beef	56.3956	99.71	0.07	0	52.09	401526	4856045	40	1,9,12[Vi]	g,p	D1	Dublin	Dublin	10
SRR25926988	PRJNA324575	SAMN37298610	LOUISIANA ANIMAL DISEASE DIAGNOSTIC LABORATORY	2023	USA:CO	8	Clinical Bovine	Meningeal	61.8826	99.71	0.22	0	52.15	186334	4863201	69	1,9,12[Vi]	g,p	D1	Dublin	Dublin	10
SRR25926989	PRJNA324575	SAMN37298609	LOUISIANA ANIMAL DISEASE DIAGNOSTIC LABORATORY	2023	USA:CO	8	Clinical Bovine	Lung	76.7118	99.71	0.07	0	52.16	117718	4860780	84	1,9,12[Vi]	g,p	D1	Dublin	I -:g,p:-	10
SRR25926991	PRJNA324575	SAMN37298607	LOUISIANA ANIMAL DISEASE DIAGNOSTIC LABORATORY	2023	USA:KS	7	Clinical Bovine	Kidney	79.8108	99.71	0.07	0	52.19	109963	4831207	71	1,9,12[Vi]	g,p	D1	Dublin	Dublin	10
SRR26985545	PRJNA316457	SAMN38495525	VET-LIRN-SD	2023	USA:IA	7	Clinical Bovine	Lung	66.6516	99.71	0.15	0	52.12	331972	4844322	42	1,9,12[Vi]	g,p	D1	Dublin	Dublin	10
SRR26985566	PRJNA316457	SAMN38495531	VET-LIRN-SD	2023	USA:MI	5	Clinical Bovine	Lung	73.0152	99.71	0.07	0	52.11	405538	4849095	41	1,9,12[Vi]	g,p	D1	Dublin	Dublin	10
SRR27313631	PRJNA481328	SAMN38982099	VET-LIRN-WA	2022	USA:IL	5	Clinical Bovine	Lung	58.6715	99.71	0.07	0	52.12	432358	4843780	37	1,9,12[Vi]	g,p	D1	Dublin	Dublin	10
SRR27313633	PRJNA481328	SAMN38982097	VET-LIRN-WA	2022	USA:IL	5	Clinical Bovine	Lung	44.0975	99.71	0.15	0	52.1	401526	4840940	40	1,9,12[Vi]	g,p	D1	Dublin	Dublin	10
SRR27313648	PRJNA481328	SAMN38982120	VET-LIRN-WA	2022	USA:NY	2	Clinical Bovine	Lung	48.7788	99.71	0.22	0	52.17	405533	4778773	35	1,9,12[Vi]	g,p	D1	Dublin	Dublin	10
SRR27708424	PRJNA805200	SAMN39588292	USDA-NVSL-DBPL	2022	USA:KY	4	Clinical Bovine	Meningeal	46.3616	99.71	0.07	0	52.23	71902	4816834	123	1,9,12[Vi]	g,p	D1	Dublin	I -:g,p:-	10
SRR27708426	PRJNA805200	SAMN39588290	USDA-NVSL-DBPL	2022	USA:KY	4	Clinical Bovine	Colon	44.9238	99.56	0.15	0	52.22	102840	4807732	96	1,9,12[Vi]	g,p	D1	Dublin	Dublin	10
SRR27708427	PRJNA805200	SAMN39588289	USDA-NVSL-DBPL	2022	USA:KY	4	Clinical Bovine	Colon	54.6699	99.71	0.12	0	52.19	107333	4846754	91	1,9,12[Vi]	g,p	D1	Dublin	Dublin	10
SRR27708429	PRJNA805200	SAMN39588287	USDA-NVSL-DBPL	2023	USA:KY	4	Clinical Bovine	Lung	36.4669	95.29	0.05	0	52.43	116029	4469992	73	1,9,12[Vi]	g,p	D1	Dublin	- -:g,p:-	10
SRR27708430	PRJNA805200	SAMN39588304	USDA-NVSL-DBPL	2022	USA:NY	2	Clinical Bovine	Blood	47.1757	99.71	0.15	0	52.12	268316	4857637	51	1,9,12[Vi]	g,p	D1	Dublin	Dublin	10
SRR27708431	PRJNA805200	SAMN39588286	USDA-NVSL-DBPL	2022	USA:IA	7	Clinical Bovine	Lung	58.2509	99.71	0.15	0	52.16	261036	4821575	53	1,9,12[Vi]	g,p	D1	Dublin	Dublin	10
SRR27708433	PRJNA805200	SAMN39588302	USDA-NVSL-DBPL	2022	USA:NY	2	Environmental	Milk	46.1348	99.71	0.07	0	52.17	261087	4826588	48	1,9,12[Vi]	g,p	D1	Dublin	Dublin	10
SRR27708439	PRJNA805200	SAMN39588296	USDA-NVSL-DBPL	2022	USA:MI	5	Clinical Bovine	Lung	287.211	99.71	0.07	0	52.13	405538	4795472	36	1,9,12[Vi]	g,p	D1	Dublin	Dublin	10
SRR27714918	PRJNA805200	SAMN39596708	USDA-NVSL-DBPL	2022	USA:PA	3	Clinical Bovine	Feces	148.535	99.71	0.07	0	52.1	405539	4843589	34	1,9,12[Vi]	g,p	D1	Dublin	Dublin	10
SRR27714934	PRJNA805200	SAMN39596717	USDA-NVSL-DBPL	2022	USA:WI	5	Clinical Bovine	Lung	46.2486	99.71	0.07	0	52.11	405539	4840420	42	1,9,12[Vi]	g,p	D1	Dublin	Dublin	10
SRR27714938	PRJNA805200	SAMN39596713	USDA-NVSL-DBPL	2022	USA:WI	5	Clinical Bovine	Lung	42.7733	99.71	0.07	0	52.13	330728	4810920	39	1,9,12[Vi]	g,p	D1	Dublin	Dublin	10
SRR27714940	PRJNA805200	SAMN39596711	USDA-NVSL-DBPL	2023	USA:WI	5	Clinical Bovine	Lung	50.013	99.71	0.07	0	52.12	401502	4826928	42	1,9,12[Vi]	g,p	D1	Dublin	Dublin	10
SRR27714941	PRJNA805200	SAMN39596710	USDA-NVSL-DBPL	2023	USA:WI	5	Clinical Bovine	Lung	42.3356	99.71	0.15	0	52.13	261975	4810868	47	1,9,12[Vi]	g,p	D1	Dublin	Dublin	10
SRR27714943	PRJNA805200	SAMN39596700	USDA-NVSL-DBPL	2022	USA:OH	5	Clinical Bovine	Lung	71.2599	99.71	0.07	0	52.11	405539	4835829	34	1,9,12[Vi]	g,p	D1	Dublin	Dublin	10
SRR27779117	PRJNA805200	SAMN39667413	USDA-NVSL-DBPL	2022	USA:IA	7	Clinical Bovine	Spleen	718.53	99.71	0.15	0	52.11	401562	4847377	37	1,9,12[Vi]	g,p	D1	Dublin	Dublin	10
SRR27779118	PRJNA805200	SAMN39667412	USDA-NVSL-DBPL	2022	USA:CO	8	Clinical Bovine	Lung	733.973	99.71	0.07	0	52.12	348188	4858136	48	1,9,12[Vi]	g,p	D1	Dublin	Dublin	10
SRR27779119	PRJNA805200	SAMN39667411	USDA-NVSL-DBPL	2022	USA:CO	8	Clinical Bovine	Intestine	860.929	99.71	0.07	0	52.1	406866	4848917	36	1,9,12[Vi]	g,p	D1	Dublin	Dublin	10
SRR27779120	PRJNA805200	SAMN39667410	USDA-NVSL-DBPL	2022	USA:CO	8	Clinical Bovine	Liver	760.424	99.71	0.07	0	52.11	405528	4862156	38	1,9,12[Vi]	g,p	D1	Dublin	Dublin	10
SRR27779121	PRJNA805200	SAMN39667409	USDA-NVSL-DBPL	2022	USA:CO	8	Clinical Bovine	Intestine	866.774	99.71	0.15	0	52.07	401178	4956561	45	1,9,12[Vi]	g,p	D1	Dublin	Dublin	10
SRR28262167	PRJNA316457	SAMN40262485	VET-LIRN-SD	2023	USA:MI	5	Clinical Bovine	Liver	89.1317	99.71	0.15	0	52.15	401553	4827208	39	1,9,12[Vi]	g,p	D1	Dublin	Dublin	10
SRR28262169	PRJNA316457	SAMN40262483	VET-LIRN-SD	2023	USA:MI	5	Clinical Bovine	Feces	101.111	99.71	0.15	0	52.11	405539	4855097	37	1,9,12[Vi]	g,p	D1	Dublin	Dublin	10
SRR28262170	PRJNA316457	SAMN40262482	VET-LIRN-SD	2023	USA:WI	5	Clinical Bovine	Spleen	106.936	99.71	0.07	0	52.11	405539	4843975	35	1,9,12[Vi]	g,p	D1	Dublin	Dublin	10
SRR28323368	PRJNA805200	SAMN40422016	USDA-NVSL-DBPL	2022	USA:KY	4	Clinical Bovine	Liver	112.235	99.71	0.22	0	52.11	405539	4853145	39	1,9,12[Vi]	g,p	D1	Dublin	Dublin	10
SRR28323377	PRJNA805200	SAMN40422047	USDA-NVSL-DBPL	2023	USA:WI	5	Clinical Bovine	Liver	31.4903	99.71	0.07	0	51.99	307245	4813781	42	1,9,12[Vi]	g,p	D1	Dublin	Dublin	10
SRR28323378	PRJNA805200	SAMN40422011	USDA-NVSL-DBPL	2023	USA:IA	7	Clinical Bovine	Lung	80.1024	99.71	0.15	0	52.12	261072	4844420	44	1,9,12[Vi]	g,p	D1	Dublin	Dublin	10
SRR28323379	PRJNA805200	SAMN40422046	USDA-NVSL-DBPL	2023	USA:WI	5	Clinical Bovine	Lung	34.1023	99.71	0.07	0	52.11	325506	4806971	44	1,9,12[Vi]	g,p	D1	Dublin	Dublin	10
SRR28323381	PRJNA805200	SAMN40422044	USDA-NVSL-DBPL	2022	USA:SD	8	Clinical Bovine	Lymph Node	181.625	99.71	0.07	0	52.11	405539	4854946	37	1,9,12[Vi]	g,p	D1	Dublin	Dublin	10
SRR28323382	PRJNA805200	SAMN40422043	USDA-NVSL-DBPL	2022	USA:SD	8	Clinical Bovine	Lung	145.162	99.71	0.07	0	52.11	405539	4849172	38	1,9,12[Vi]	g,p	D1	Dublin	Dublin	10
SRR28323385	PRJNA805200	SAMN40422040	USDA-NVSL-DBPL	2022	USA:SD	8	Clinical Bovine	Spleen	79.495	99.71	0.07	0	52.13	401526	4839142	39	1,9,12[Vi]	g,p	D1	Dublin	Dublin	10
SRR28323386	PRJNA805200	SAMN40422039	USDA-NVSL-DBPL	2022	USA:SD	8	Clinical Bovine	Lung	92.2309	99.71	0.07	0	52.11	405539	4850819	39	1,9,12[Vi]	g,p	D1	Dublin	Dublin	10
SRR28323390	PRJNA805200	SAMN40422036	USDA-NVSL-DBPL	2023	USA:PA	3	Clinical Bovine	Feces	70.1038	99.38	0.09	0	52.16	180251	4783800	57	1,9,12[Vi]	g,p	D1	Dublin	Dublin	10
SRR28323393	PRJNA805200	SAMN40422033	USDA-NVSL-DBPL	2022	USA:NE	7	Clinical Bovine	Lung	109.208	99.71	0.07	0	52.13	405539	4831395	41	1,9,12[Vi]	g,p	D1	Dublin	Dublin	10
SRR28323406	PRJNA805200	SAMN40422021	USDA-NVSL-DBPL	2022	USA:MI	5	Clinical Bovine	Liver	32.45	99.71	0.07	0	52.11	477398	4857312	35	1,9,12[Vi]	g,p	D1	Dublin	Dublin	10
SRR28323407	PRJNA805200	SAMN40422020	USDA-NVSL-DBPL	2022	USA:MI	5	Clinical Bovine	Lung	35.3731	99.71	0.07	0	52.1	331795	4865665	37	1,9,12[Vi]	g,p	D1	Dublin	Dublin	10
SRR28412124	PRJNA805200	SAMN40569530	USDA-NVSL-DBPL	2023	USA:CA	9	Clinical Bovine	Lung	656.703	99.71	0.07	0	52.1	405536	4845737	35	1,9,12[Vi]	g,p	D1	Dublin	Dublin	10
SRR28412125	PRJNA805200	SAMN40569529	USDA-NVSL-DBPL	2023	USA:CA	9	Clinical Bovine	Lung	183.637	99.71	0.07	0	52.11	401526	4849776	38	1,9,12[Vi]	g,p	D1	Dublin	Dublin	10
SRR28412144	PRJNA805200	SAMN40569543	USDA-NVSL-DBPL	2023	USA:NY	2	Clinical Bovine	Lung	67.7445	99.71	0.07	0	52.13	401553	4860059	43	1,9,12[Vi]	g,p	D1	Dublin	Dublin	10
SRR28412148	PRJNA805200	SAMN40569540	USDA-NVSL-DBPL	2023	USA:MI	5	Clinical Bovine	Lung	83.5935	99.71	0.07	0	52.13	405539	4843994	36	1,9,12[Vi]	g,p	D1	Dublin	Dublin	10
SRR28412149	PRJNA805200	SAMN40569539	USDA-NVSL-DBPL	2023	USA:MI	5	Clinical Bovine	Liver	96.4067	99.71	0.15	0	52.11	401544	4845127	43	1,9,12[Vi]	g,p	D1	Dublin	Dublin	10
SRR28412150	PRJNA805200	SAMN40569538	USDA-NVSL-DBPL	2023	USA:KS	7	Clinical Bovine	Meningeal	123.401	99.71	0.22	0	52.1	401526	4854101	47	1,9,12[Vi]	g,p	D1	Dublin	Dublin	10
SRR28412151	PRJNA805200	SAMN40569537	USDA-NVSL-DBPL	2023	USA:KS	7	Clinical Bovine	Kidney	139.638	99.71	0.07	0	52.12	405539	4835044	36	1,9,12[Vi]	g,p	D1	Dublin	Dublin	10
SRR28412153	PRJNA805200	SAMN40569535	USDA-NVSL-DBPL	2023	USA:CO	8	Clinical Bovine	Lung	144.38	99.71	0.15	0	52.13	401535	4857583	44	1,9,12[Vi]	g,p	D1	Dublin	Dublin	10
SRR28412155	PRJNA805200	SAMN40569533	USDA-NVSL-DBPL	2022	USA:CA	9	Clinical Bovine	Feces	869.077	99.71	0.07	0	52.17	477406	4771071	36	1,9,12[Vi]	g,p	D1	Dublin	Dublin	10
SRR28412156	PRJNA805200	SAMN40569532	USDA-NVSL-DBPL	2022	USA:CA	9	Clinical Bovine	Lung	823.78	99.71	0.07	0	52.18	405539	4779631	34	1,9,12[Vi]	g,p	D1	Dublin	Dublin	10
SRR28529657	PRJNA316457	SAMN40725411	VET-LIRN-SD	2023	USA:MI	5	Clinical Bovine	Lung	62.2537	99.71	0.07	0	52.12	405539	4834174	42	1,9,12[Vi]	g,p	D1	Dublin	Dublin	10
SRR28529661	PRJNA316457	SAMN40725407	VET-LIRN-SD	2023	USA:MI	5	Clinical Bovine	Lung	79.3521	99.71	0.07	0	52.11	401517	4839228	37	1,9,12[Vi]	g,p	D1	Dublin	Dublin	10
SRR28830416	PRJNA481328	SAMN40947337	VET-LIRN-WA	2023	USA:MO	7	Clinical Bovine	Intestine	79.055	99.71	0.22	0	52.1	405540	4861578	40	1,9,12[Vi]	g,p	D1	Dublin	Dublin	10
SRR28830435	PRJNA481328	SAMN40947335	VET-LIRN-WA	2023	USA:KY	4	Clinical Bovine	Lung	57.4668	99.71	0.07	0	52.11	405539	4855456	39	1,9,12[Vi]	g,p	D1	Dublin	Dublin	10
SRR28830437	PRJNA481328	SAMN40947369	VET-LIRN-WA	2023	USA:NY	2	Clinical Bovine	Lung	69.801	99.71	0.07	0	52.1	405541	4855233	36	1,9,12[Vi]	g,p	D1	Dublin	Dublin	10
SRR28830458	PRJNA481328	SAMN40947350	VET-LIRN-WA	2023	USA:NY	2	Clinical Bovine	Lung	61.1104	99.71	0.07	0	52.15	351532	4826233	38	1,9,12[Vi]	g,p	D1	Dublin	Dublin	10
SRR2911768	PRJNA280335	SAMN03734328	CFSAN	2014	USA:SD	8	Clinical Bovine	Lung	48.5664	99.12	0.07	0	52.13	98679	4752180	89	1,9,12[Vi]	g,p	D1	Dublin	Dublin	10
SRR2911774	PRJNA280335	SAMN03734332	CFSAN	2014	USA:SD	8	Clinical Bovine	Lung	123.812	99.71	0.07	0	52.12	307987	4848756	40	1,9,12[Vi]	g,p	D1	Dublin	Dublin	10
SRR2911775	PRJNA280335	SAMN03734334	CFSAN	2014	USA:SD	8	Clinical Bovine	Lung	62.2148	99.71	0.07	0	52.12	297312	4846377	51	1,9,12[Vi]	g,p	D1	Dublin	Dublin	10
SRR2911779	PRJNA280335	SAMN03734338	CFSAN	2014	USA:SD	8	Clinical Bovine	Lung	113.467	99.71	0.29	0	52.18	243372	4846498	50	1,9,12[Vi]	g,p	D1	Dublin	Dublin	10
SRR2911780	PRJNA280335	SAMN03734339	CFSAN	2014	USA:MN	5	Clinical Bovine	Lung	57.0756	99.71	0.22	0	52.12	373297	4853326	46	1,9,12[Vi]	g,p	D1	Dublin	Dublin	10
SRR2925321	PRJNA242847	SAMN04279224	USDA-FSIS	2015	USA:CA	9	Environmental	Beef	90.5267	99.71	0.15	0	52.11	351529	4856406	42	1,9,12[Vi]	g,p	D1	Dublin	Dublin	10
SRR2925322	PRJNA242847	SAMN04279229	USDA-FSIS	2015	USA:CA	9	Environmental	Beef	85.5619	99.71	0.07	0	52.11	432358	4862175	38	1,9,12[Vi]	g,p	D1	Dublin	Dublin	10
SRR2925325	PRJNA242847	SAMN04279222	USDA-FSIS	2015	USA:CA	9	Environmental	Beef	105.843	99.71	0.07	0	52.16	405539	4782338	34	1,9,12[Vi]	g,p	D1	Dublin	Dublin	10
SRR2925326	PRJNA242847	SAMN04279226	USDA-FSIS	2015	USA:CA	9	Environmental	Beef	71.2885	99.71	0.15	0	52.1	244138	4863218	53	1,9,12[Vi]	g,p	D1	Dublin	Dublin	10
SRR2925327	PRJNA242847	SAMN04279221	USDA-FSIS	2015	USA:CA	9	Environmental	Beef	77.7169	99.71	0.07	0	52.01	223187	4940161	66	1,9,12[Vi]	g,p	D1	Dublin	Dublin	10
SRR2925328	PRJNA242847	SAMN04279225	USDA-FSIS	2015	USA:CA	9	Environmental	Beef	84.1729	99.71	0.15	0	52.11	244138	4865806	45	1,9,12[Vi]	g,p	D1	Dublin	Dublin	10
SRR2925329	PRJNA242847	SAMN04279228	USDA-FSIS	2015	USA:CA	9	Environmental	Beef	58.601	99.71	0.07	0	52.16	340161	4787840	41	1,9,12[Vi]	g,p	D1	Dublin	Dublin	10
SRR2925330	PRJNA242847	SAMN04279227	USDA-FSIS	2015	USA:CA	9	Environmental	Beef	82.9575	99.71	0.15	0	52.15	401545	4837079	36	1,9,12[Vi]	g,p	D1	Dublin	Dublin	10
SRR2925645	PRJNA242847	SAMN04279292	USDA-FSIS	2015	USA:CA	9	Environmental	Beef	97.0121	99.71	0.07	0	52.11	405539	4845975	37	1,9,12[Vi]	g,p	D1	Dublin	Dublin	10
SRR2961909	PRJNA242847	SAMN04297192	USDA-FSIS	2015	USA:CA	9	Environmental	Beef	146.175	99.71	0.07	0	52.12	401553	4857593	34	1,9,12[Vi]	g,p	D1	Dublin	Dublin	10
SRR2962651	PRJNA280335	SAMN04240645	CFSAN	2015	USA:MN	5	Clinical Bovine	Lung	63.4541	99.71	0.15	0	52.12	277901	4865104	55	1,9,12[Vi]	g,p	D1	Dublin	Dublin	10
SRR2962655	PRJNA280335	SAMN04240648	CFSAN	2015	USA:SD	8	Clinical Bovine	Liver	46.3166	99.71	0.15	0	52.16	175921	4855362	64	1,9,12[Vi]	g,p	D1	Dublin	Dublin	10
SRR2968111	PRJNA230403	SAMN04296313	PULSENET	2015	USA	3	Human Clinical	Blood	82.7956	99.71	0.15	0	52.12	325923	4857256	47	1,9,12[Vi]	g,p	D1	Dublin	Dublin	10
SRR2968112	PRJNA230403	SAMN04296314	PULSENET	2015	USA	3	Human Clinical	Feces	47.943	99.71	0.07	0	52.14	199502	4847578	52	1,9,12[Vi]	g,p	D1	Dublin	Dublin	10
SRR2968113	PRJNA230403	SAMN04296315	PULSENET	2015	USA	3	Human Clinical	Blood	124.158	99.71	0.07	0	52.11	432358	4860036	30	1,9,12[Vi]	g,p	D1	Dublin	Dublin	10
SRR2968114	PRJNA230403	SAMN04296316	PULSENET	2015	USA	3	Human Clinical	Feces	63.2876	99.71	0.07	0	52.11	401535	4854275	42	1,9,12[Vi]	g,p	D1	Dublin	Dublin	10
SRR2994384	PRJNA280335	SAMN04240545	CFSAN	2009	USA:NY	2	Clinical Bovine	Lung	52.4611	99.71	0.07	0	52.15	236884	4842416	59	1,9,12[Vi]	g,p	D1	Dublin	Dublin	10
SRR2994385	PRJNA280335	SAMN04240546	CFSAN	2011	USA:NY	2	Clinical Bovine	Blood	57.5713	99.71	0.07	0	52.12	205907	4854773	60	1,9,12[Vi]	g,p	D1	Dublin	Dublin	10
SRR2994386	PRJNA280335	SAMN04240547	CFSAN	2012	USA:NY	2	Clinical Bovine	Intestine	88.2951	99.71	0.07	0	52.11	314041	4858771	41	1,9,12[Vi]	g,p	D1	Dublin	Dublin	10
SRR2994388	PRJNA280335	SAMN04240553	CFSAN	2011	USA:NY	2	Clinical Bovine	Jejunum	71.5011	99.71	0.22	0	52.11	325726	4861319	50	1,9,12[Vi]	g,p	D1	Dublin	Dublin	10
SRR2994389	PRJNA280335	SAMN04240554	CFSAN	2012	USA:NY	2	Clinical Bovine	Intestine	70.3589	99.71	0.07	0	52.13	193556	4858879	55	1,9,12[Vi]	g,p	D1	Dublin	Dublin	10
SRR2994390	PRJNA280335	SAMN04240556	CFSAN	2011	USA:NY	2	Clinical Bovine	Feces	110.224	99.71	0.22	0	52.11	401535	4864043	42	1,9,12[Vi]	g,p	D1	Dublin	Dublin	10
SRR2994392	PRJNA280335	SAMN04240558	CFSAN	2011	USA:NY	2	Clinical Bovine	Lung	109.417	99.71	0.07	0	52.19	303130	4793564	42	1,9,12[Vi]	g,p	D1	Dublin	Dublin	10
SRR2994393	PRJNA280335	SAMN04240559	CFSAN	2012	USA:NY	2	Clinical Bovine	Intestine	58.3122	98.53	0.07	0	52.13	325516	4827646	48	1,9,12[Vi]	g,p	D1	Dublin	Dublin	10
SRR2994394	PRJNA280335	SAMN04240560	CFSAN	2012	USA:NY	2	Clinical Bovine	Feces	73.1495	99.71	0.07	0	52.13	277389	4860522	49	1,9,12[Vi]	g,p	D1	Dublin	Dublin	10
SRR2994395	PRJNA280335	SAMN04240561	CFSAN	2011	USA:NY	2	Clinical Bovine	Kidney	60.4322	99.71	0.07	0	52.11	332210	4856229	46	1,9,12[Vi]	g,p	D1	Dublin	Dublin	10
SRR3000882	PRJNA280335	SAMN04240563	CFSAN	2012	USA:NY	2	Clinical Bovine	Intestine	70.621	99.71	0.07	0	52.16	351490	4826286	36	1,9,12[Vi]	g,p	D1	Dublin	Dublin	10
SRR3000883	PRJNA280335	SAMN04240564	CFSAN	2011	USA:NY	2	Clinical Bovine	Blood	87.9284	99.71	0.22	0	52.11	351540	4868865	43	1,9,12[Vi]	g,p	D1	Dublin	Dublin	10
SRR3000884	PRJNA280335	SAMN04240567	CFSAN	2011	USA:NY	2	Clinical Bovine	Feces	75.0857	99.71	0.07	0	52.11	405374	4864266	37	1,9,12[Vi]	g,p	D1	Dublin	Dublin	10
SRR3000885	PRJNA280335	SAMN04240568	CFSAN	2012	USA:NY	2	Clinical Bovine	Lung	72.6875	99.71	0.07	0	52.12	363524	4863024	42	1,9,12[Vi]	g,p	D1	Dublin	Dublin	10
SRR3000886	PRJNA280335	SAMN04240569	CFSAN	2011	USA:NY	2	Clinical Bovine	Cecal	79.6824	99.71	0.07	0	52.11	405473	4871094	38	1,9,12[Vi]	g,p	D1	Dublin	Dublin	10
SRR3000887	PRJNA280335	SAMN04240570	CFSAN	2011	USA:NY	2	Clinical Bovine	Lymph Node	49.6849	97.94	0.07	0	52.15	351381	4704130	41	1,9,12[Vi]	g,p	D1	Dublin	Dublin	10
SRR3000888	PRJNA280335	SAMN04240571	CFSAN	2011	USA:NY	2	Clinical Bovine	Lung	91.205	99.71	0.22	0	52.19	153576	4841506	66	1,9,12[Vi]	g,p	D1	Dublin	I -:g,p:-	10
SRR3000890	PRJNA280335	SAMN04240573	CFSAN	2012	USA:NY	2	Clinical Bovine	Feces	72.0386	99.71	0.07	0	52.18	261073	4793687	48	1,9,12[Vi]	g,p	D1	Dublin	Dublin	10
SRR3000891	PRJNA280335	SAMN04240574	CFSAN	2011	USA:NY	2	Clinical Bovine	Lung	49.3073	99.71	0.07	0	52.1	331569	4859796	42	1,9,12[Vi]	g,p	D1	Dublin	Dublin	10
SRR3000892	PRJNA280335	SAMN04240576	CFSAN	2009	USA:NY	2	Clinical Bovine	Feces	81.7751	99.71	0.07	0	52.11	332321	4861586	37	1,9,12[Vi]	g,p	D1	Dublin	Dublin	10
SRR3000893	PRJNA280335	SAMN04240578	CFSAN	2012	USA:NY	2	Clinical Bovine	Lung	79.0073	99.71	0.07	0	52.13	297485	4859098	51	1,9,12[Vi]	g,p	D1	Dublin	Dublin	10
SRR3000894	PRJNA280335	SAMN04240579	CFSAN	2012	USA:NY	2	Clinical Bovine	Lung	68.5993	99.71	0.07	0	52.14	262193	4860215	50	1,9,12[Vi]	g,p	D1	Dublin	Dublin	10
SRR3037399	PRJNA280335	SAMN04240597	CFSAN	2012	USA:NY	2	Clinical Bovine	Feces	108.786	99.71	0.22	0	52.13	287651	4878242	49	1,9,12[Vi]	g,p	D1	Dublin	Dublin	10
SRR3037400	PRJNA280335	SAMN04240598	CFSAN	2012	USA:NY	2	Clinical Bovine	Feces	57.042	99.71	0.07	0	52.12	405374	4866668	45	1,9,12[Vi]	g,p	D1	Dublin	Dublin	10
SRR3037401	PRJNA280335	SAMN04240599	CFSAN	2012	USA:IN	5	Clinical Bovine	Lung	81.5184	99.71	0.07	0	52.11	405539	4870422	39	1,9,12[Vi]	g,p	D1	Dublin	Dublin	10
SRR3037403	PRJNA280335	SAMN04240602	CFSAN	2011	USA:NY	2	Clinical Bovine	Lung	80.6684	99.71	0.07	0	52.11	401535	4874665	41	1,9,12[Vi]	g,p	D1	Dublin	Dublin	10
SRR3037434	PRJNA280335	SAMN04240581	CFSAN	2011	USA:NY	2	Clinical Bovine	Blood	68.2197	99.71	0.12	0	52.15	325509	4831024	43	1,9,12[Vi]	g,p	D1	Dublin	Dublin	10
SRR3037435	PRJNA280335	SAMN04240582	CFSAN	2010	USA:NM	6	Clinical Bovine	Lung	86.0669	99.71	0.07	0	52.12	401525	4856477	41	1,9,12[Vi]	g,p	D1	Dublin	I -:g,p:-	10
SRR3037436	PRJNA280335	SAMN04240583	CFSAN	2011	USA:NY	2	Clinical Bovine	Blood	75.0864	99.71	0.07	0	52.11	405539	4856871	38	1,9,12[Vi]	g,p	D1	Dublin	Dublin	10
SRR3037467	PRJNA280335	SAMN04240585	CFSAN	2012	USA:NY	2	Clinical Bovine	Feces	73.2668	99.71	0.22	0	52.22	132965	4864856	87	1,9,12[Vi]	g,p	D1	Dublin	I -:g,p:-	10
SRR3037491	PRJNA280335	SAMN04240587	CFSAN	2012	USA:NY	2	Clinical Bovine	Lung	56.9144	99.71	0.07	0	52.11	401553	4847633	37	1,9,12[Vi]	g,p	D1	Dublin	Dublin	10
SRR3037502	PRJNA280335	SAMN04240588	CFSAN	2012	USA:NY	2	Clinical Bovine	Feces	66.4408	99.71	0.07	0	52.15	299392	4825933	44	1,9,12[Vi]	g,p	D1	Dublin	Dublin	10
SRR3037516	PRJNA280335	SAMN04240589	CFSAN	2012	USA:NY	2	Clinical Bovine	Feces	55.7637	99.71	0.07	0	52.12	405374	4874514	40	1,9,12[Vi]	g,p	D1	Dublin	Dublin	10
SRR3037517	PRJNA280335	SAMN04240591	CFSAN	2012	USA:NY	2	Clinical Bovine	Lymph Node	77.4332	99.71	0.07	0	52.13	165719	4849796	59	1,9,12[Vi]	g,p	D1	Dublin	Dublin	10
SRR3037518	PRJNA280335	SAMN04240592	CFSAN	2011	USA:NY	2	Clinical Bovine	Intestine	61.1134	99.71	0.07	0	52.13	405374	4858897	44	1,9,12[Vi]	g,p	D1	Dublin	Dublin	10
SRR3037520	PRJNA280335	SAMN04240596	CFSAN	2010	USA:NY	2	Clinical Bovine	Lung	74.5385	99.71	0.07	0	52.17	405473	4813422	43	1,9,12[Vi]	g,p	D1	Dublin	Dublin	10
SRR3097384	PRJNA308370	SAMN04394918	CORNELL UNIVERSITY	2008	USA:NY	2	Human Clinical	Feces	77.743	99.41	0.07	0	52.12	296942	4823515	30	1,9,12[Vi]	g,p	D1	Dublin	Dublin	10
SRR3097409	PRJNA308370	SAMN04394778	CORNELL UNIVERSITY	2008	USA:NY	2	Clinical Bovine	Feces	40.1467	99.71	0.07	0	52.18	151721	4853615	73	1,9,12[Vi]	g,p	D1	Dublin	Dublin	10
SRR3097419	PRJNA308370	SAMN04394868	CORNELL UNIVERSITY	2008	USA:NY	2	Human Clinical	Feces	39.1406	99.41	0.07	0	52.13	368564	4814105	40	1,9,12[Vi]	g,p	D1	Dublin	Dublin	10
SRR3097426	PRJNA308370	SAMN04394765	CORNELL UNIVERSITY	2012	USA:WA	10	Clinical Bovine	Feces	39.7936	99.71	0.07	0	52.15	322739	4766523	35	1,9,12[Vi]	g,p	D1	Dublin	Dublin	10
SRR3097435	PRJNA308370	SAMN04394862	CORNELL UNIVERSITY	2010	USA:WA	10	Clinical Bovine	Feces	80.6706	99.71	0.07	0	52.11	215268	4844601	60	1,9,12[Vi]	g,p	D1	Dublin	Dublin	10
SRR3097449	PRJNA308370	SAMN04394871	CORNELL UNIVERSITY	2011	USA:WA	10	Human Clinical	Feces	78.2168	99.41	0.07	0	52.14	239947	4735425	42	1,9,12[Vi]	g,p	D1	Dublin	Dublin	10
SRR3097456	PRJNA308370	SAMN04394802	CORNELL UNIVERSITY	2011	USA:WA	10	Clinical Bovine	Feces	75.2306	99.71	0.07	0	52.11	266675	4800247	42	1,9,12[Vi]	g,p	D1	Dublin	Dublin	10
SRR3097505	PRJNA308370	SAMN04394806	CORNELL UNIVERSITY	2010	USA:NY	2	Clinical Bovine	Feces	79.0483	99.41	0.07	0	52.13	237273	4815849	40	1,9,12[Vi]	g,p	D1	Dublin	Dublin	10
SRR3097507	PRJNA308370	SAMN04394887	CORNELL UNIVERSITY	2012	USA:WA	10	Human Clinical	Feces	70.8338	99.41	0.15	0	52.14	320042	4804987	34	1,9,12[Vi]	g,p	D1	Dublin	Dublin	10
SRR3097518	PRJNA308370	SAMN04394835	CORNELL UNIVERSITY	2008	USA:WA	10	Human Clinical	Feces	70.3316	99.56	0.07	0	52.13	310143	4813043	38	1,9,12[Vi]	g,p	D1	Dublin	Dublin	10
SRR3097528	PRJNA308370	SAMN04394920	CORNELL UNIVERSITY	2011	USA:WA	10	Clinical Bovine	Feces	43.6955	99.71	0.15	0	52.1	241678	4790831	37	1,9,12[Vi]	g,p	D1	Dublin	Dublin	10
SRR3097533	PRJNA308370	SAMN04394793	CORNELL UNIVERSITY	2009	USA:WA	10	Clinical Bovine	Feces	45.7978	99.41	0.07	0	52.14	252930	4805256	34	1,9,12[Vi]	g,p	D1	Dublin	Dublin	10
SRR3097565	PRJNA308370	SAMN04394889	CORNELL UNIVERSITY	2008	USA:WA	10	Clinical Bovine	Feces	88.1602	99.41	0.07	0	52.13	239951	4790295	44	1,9,12[Vi]	g,p	D1	Dublin	Dublin	10
SRR3115243	PRJNA183851	SAMN04217315	CFSAN	2009	USA:NM	6	Environmental	Beef	78.7321	99.71	0.07	0	52.14	214418	4852560	57	1,9,12[Vi]	g,p	D1	Dublin	Dublin	10
SRR3156384	PRJNA292666	SAMN04481403	USDA-FSIS	2015	USA:CA	9	Environmental	Not Specified	59.4873	99.71	0.07	0	52.17	379134	4752548	38	1,9,12[Vi]	g,p	D1	Dublin	Dublin	10
SRR3173527	PRJNA183850	SAMN04224392	CFSAN	2009	USA:CT	1	Environmental	Beef	61.0108	99.71	0.07	0	52.12	261009	4853381	52	1,9,12[Vi]	g,p	D1	Dublin	Dublin	10
SRR3173528	PRJNA183850	SAMN04224393	CFSAN	2009	USA:CT	1	Environmental	Beef	103.209	99.71	0.07	0	52.1	330729	4870331	36	1,9,12[Vi]	g,p	D1	Dublin	Dublin	10
SRR3392754	PRJNA230403	SAMN04632331	PULSENET	2016	USA	8	Human Clinical	Feces	48.4451	99.71	0.07	0	52.09	331785	4843767	43	1,9,12[Vi]	g,p	D1	Dublin	Dublin	10
SRR3405715	PRJNA230403	SAMN04578545	PULSENET	2016	USA	5	Clinical Bovine	Beef	106.044	99.71	0.15	0	52.11	432358	4862746	28	1,9,12[Vi]	g,p	D1	Dublin	Dublin	10
SRR3476368	PRJNA242847	SAMN04942593	USDA-FSIS	2015	USA:CA	9	Environmental	Beef	184.851	99.71	0.07	0	52.11	432358	4877923	33	1,9,12[Vi]	g,p	D1	Dublin	Dublin	10
SRR3476440	PRJNA242847	SAMN04942597	USDA-FSIS	2015	USA:CA	9	Environmental	Beef	152.226	99.71	0.15	0	52.11	405539	4861964	33	1,9,12[Vi]	g,p	D1	Dublin	Dublin	10
SRR3476441	PRJNA242847	SAMN04942596	USDA-FSIS	2015	USA:CA	9	Environmental	Beef	168.248	99.71	0.07	0	52.11	419498	4861377	32	1,9,12[Vi]	g,p	D1	Dublin	Dublin	10
SRR3632939	PRJNA230403	SAMN05150111	PULSENET	2016	USA	5	Human Clinical	Feces	95.8665	99.71	0.07	0	52.12	325494	4848753	41	1,9,12[Vi]	g,p	D1	Dublin	Dublin	10
SRR3664744	PRJNA292661	SAMN02699317	FDA	2012	USA:MD	3	Environmental	Beef	54.2031	99.71	0.4	25	52.01	160476	4961757	90	1,9,12[Vi]	g,p	D1	Dublin	Dublin	10
SRR3664802	PRJNA292661	SAMN02699325	FDA	2012	USA:CA	9	Environmental	Beef	59.5751	99.41	0.07	0	52.12	405339	4814002	36	1,9,12[Vi]	g,p	D1	Dublin	Dublin	10
SRR3664934	PRJNA292661	SAMN02699359	FDA	2012	USA:NY	2	Environmental	Beef	68.8487	99.71	0.07	0	52.12	351501	4837145	38	1,9,12[Vi]	g,p	D1	Dublin	Dublin	10
SRR3664944	PRJNA292661	SAMN02699362	FDA	2012	USA:PA	3	Environmental	Beef	95.3359	99.71	0.15	0	52.11	373261	4848906	41	1,9,12[Vi]	g,p	D1	Dublin	Dublin	10
SRR3925278	PRJNA242847	SAMN05408019	USDA-FSIS	2015	USA:CA	9	Environmental	Beef	204.542	99.71	0.07	0	52.11	405527	4827839	33	1,9,12[Vi]	g,p	D1	Dublin	Dublin	10
SRR3928711	PRJNA242847	SAMN05413589	USDA-FSIS	2016	USA:CA	9	Environmental	Beef	118.189	99.71	0.07	0	52.11	301670	4816280	50	1,9,12[Vi]	g,p	D1	Dublin	Dublin	10
SRR3930241	PRJNA230403	SAMN05360266	PULSENET	2016	USA	8	Human Clinical	Not Specified	64.9778	99.71	0.15	0	52.11	405407	4845046	37	1,9,12[Vi]	g,p	D1	Dublin	Dublin	10
SRR3933665	PRJNA230403	SAMN05271613	PULSENET	2016	USA	3	Human Clinical	Blood	94.2306	99.71	0.07	0	52.11	432188	4845665	32	1,9,12[Vi]	g,p	D1	Dublin	Dublin	10
SRR4040233	PRJNA230403	SAMN05568565	PULSENET	2016	USA	8	Human Clinical	Not Specified	134.22	99.41	0.07	0	52.11	477413	4863627	24	1,9,12[Vi]	g,p	D1	Dublin	Dublin	10
SRR4044634	PRJNA287785	SAMN05596753	PULSENET	2014	USA	4	Human Clinical	Not Specified	157.166	99.71	0.07	0	52.11	395659	4872530	33	1,9,12[Vi]	g,p	D1	Dublin	Dublin	10
SRR4044681	PRJNA287785	SAMN05596824	PULSENET	2014	USA	3	Human Clinical	Blood	97.9427	99.71	0.22	0	52.11	477413	4879459	32	1,9,12[Vi]	g,p	D1	Dublin	Dublin	10
SRR4046920	PRJNA230403	SAMN05558771	PULSENET	2016	USA	3	Human Clinical	Feces	124.493	99.71	0.07	0	52.11	405534	4839682	35	1,9,12[Vi]	g,p	D1	Dublin	Dublin	10
SRR4054670	PRJNA230403	SAMN05595787	PULSENET	2016	USA:WY	8	Human Clinical	Lung	167.382	99.71	0.07	0	52.11	477412	4863870	27	1,9,12[Vi]	g,p	D1	Dublin	Dublin	10
SRR4243138	PRJNA183850	SAMN03795328	CFSAN	2015	USA:NY	2	Human Clinical	Blood	80.6241	99.71	0.15	0	52.12	332258	4836491	38	1,9,12[Vi]	g,p	D1	Dublin	Dublin	10
SRR4244398	PRJNA230403	SAMN05736449	PULSENET	2016	USA	8	Human Clinical	Blood	113.02	99.71	0.15	0	52.1	373245	4855208	39	1,9,12[Vi]	g,p	D1	Dublin	Dublin	10
SRR4280632	PRJNA292661	SAMN05771791	FDA	2015	USA:MD	3	Environmental	Beef	58.5062	99.71	0.07	0	52.11	405539	4831061	38	1,9,12[Vi]	g,p	D1	Dublin	Dublin	10
SRR4292607	PRJNA324570	SAMN05710827	CFSAN	2016	USA:TX	6	Clinical Bovine	Lung	69.993	99.71	0.15	0	52.17	140251	4821849	84	1,9,12[Vi]	g,p	D1	Dublin	Dublin	10
SRR4292612	PRJNA324570	SAMN05710973	CFSAN	2016	USA:NY	2	Clinical Bovine	Intestine	90.2716	99.71	0.07	0	52.19	153576	4840064	73	1,9,12[Vi]	g,p	D1	Dublin	I -:g,p:-	10
SRR4292616	PRJNA324570	SAMN05710969	CFSAN	2016	USA:NY	2	Clinical Bovine	Lung	72.21	99.56	0.07	0	52.26	85448	4808809	92	1,9,12[Vi]	g,p	D1	Dublin	I -:g,p:-	10
SRR4345507	PRJNA280335	SAMN05781469	CFSAN	2016	USA:SD	8	Clinical Bovine	Liver	108.275	99.71	0.07	0	52.12	432358	4883273	46	1,9,12[Vi]	g,p	D1	Dublin	Dublin	10
SRR4420695	PRJNA215333	SAMN05898815	CFSAN	2016	USA:MN	5	Environmental	Beef	47.3327	99.41	0.07	0	52.14	260274	4836675	44	1,9,12[Vi]	g,p	D1	Dublin	Dublin	10
SRR4420897	PRJNA287785	SAMN05907713	EDLB-CDC	2014	USA	9	Human Clinical	Blood	112.219	99.71	0.22	0	52.09	432358	4940903	30	1,9,12[Vi]	g,p	D1	Dublin	Dublin	10
SRR4420948	PRJNA287785	SAMN05907763	EDLB-CDC	2014	USA	10	Human Clinical	Blood	133.382	99.71	0.07	0	52.11	477413	4875052	32	1,9,12[Vi]	g,p	D1	Dublin	Dublin	10
SRR4841710	PRJNA230403	SAMN05957682	EDLB-CDC	2016	USA	8	Human Clinical	Blood	60.8511	99.71	0.07	0	52.12	420358	4849645	38	1,9,12[Vi]	g,p	D1	Dublin	Dublin	10
SRR5000216	PRJNA280335	SAMN05781519	CFSAN	2014	USA:SD	8	Clinical Bovine	Liver	59.7052	99.41	0.07	0	52.15	282396	4847727	54	1,9,12[Vi]	g,p	D1	Dublin	Dublin	10
SRR5000221	PRJNA280335	SAMN05781521	CFSAN	2013	USA:SD	8	Clinical Bovine	Feces	64.8215	99.71	0.07	0	52.12	405374	4847972	40	1,9,12[Vi]	g,p	D1	Dublin	Dublin	10
SRR5000227	PRJNA280335	SAMN05781502	CFSAN	2012	USA:MN	5	Clinical Bovine	Feces	77.3274	97.94	0.07	0	52.12	401526	4728455	33	1,9,12[Vi]	g,p	D1	Dublin	Dublin	10
SRR5000235	PRJNA280335	SAMN05781504	CFSAN	2016	USA:MN	5	Clinical Bovine	Lung	70.1229	99.71	0.12	0	52.12	314081	4858771	49	1,9,12[Vi]	g,p	D1	Dublin	Dublin	10
SRR5000237	PRJNA280335	SAMN05781524	CFSAN	2016	USA:SD	8	Clinical Bovine	Lung	86.5689	99.71	0.07	0	52.2	262123	4828108	53	1,9,12[Vi]	g,p	-	Dublin	I -:g,p:-	10
SRR5000752	PRJNA242847	SAMN05991079	USDA-FSIS	2016	USA:MN	5	Environmental	Beef	87.9395	99.71	0.07	0	52.11	351362	4842692	42	1,9,12[Vi]	g,p	D1	Dublin	Dublin	10
SRR5006471	PRJNA242847	SAMN06006152	USDA-FSIS	2016	USA:CA	9	Environmental	Beef	89.4504	99.71	0.15	0	52.12	405540	4839706	37	1,9,12[Vi]	g,p	D1	Dublin	Dublin	10
SRR5006472	PRJNA242847	SAMN06006148	USDA-FSIS	2016	USA:CA	9	Environmental	Beef	72.9919	99.71	0.07	0	52.12	405540	4828207	34	1,9,12[Vi]	g,p	D1	Dublin	Dublin	10
SRR5006474	PRJNA242847	SAMN06006149	USDA-FSIS	2016	USA:CA	9	Environmental	Beef	82.4221	99.71	0.07	0	52.11	401553	4835351	35	1,9,12[Vi]	g,p	D1	Dublin	Dublin	10
SRR5006476	PRJNA242847	SAMN06006150	USDA-FSIS	2016	USA:CA	9	Environmental	Beef	91.3014	99.71	0.07	0	52.11	405540	4834788	37	1,9,12[Vi]	g,p	D1	Dublin	Dublin	10
SRR5045015	PRJNA242847	SAMN06048852	USDA-FSIS	2016	USA:NC	4	Environmental	Beef	70.7079	99.71	0.07	0	52.11	401526	4837466	39	1,9,12[Vi]	g,p	D1	Dublin	Dublin	10
SRR5075657	PRJNA242847	SAMN06103562	USDA-FSIS	2016	USA:CO	8	Environmental	Beef	62.4333	99.71	0.07	0	52.11	432358	4847165	32	1,9,12[Vi]	g,p	D1	Dublin	Dublin	10
SRR5091705	PRJNA242847	SAMN06127073	USDA-FSIS	2016	USA:WI	5	Environmental	Beef	109.459	99.71	0.29	0	52.12	432358	4795391	36	1,9,12[Vi]	g,p	D1	Dublin	Dublin	10
SRR5110557	PRJNA230403	SAMN06135349	PULSENET	2016	USA	1	Human Clinical	Blood	36.0446	99.56	0.07	0	52.13	198814	4820198	46	1,9,12[Vi]	g,p	D1	Dublin	Dublin	10
SRR5120844	PRJNA242847	SAMN06163794	USDA-FSIS	2016	USA:MN	5	Environmental	Beef	97.3111	99.71	0.07	0	52.11	432358	4854028	35	1,9,12[Vi]	g,p	D1	Dublin	Dublin	10
SRR5120855	PRJNA242847	SAMN06163793	USDA-FSIS	2016	USA:MN	5	Environmental	Beef	119.721	99.71	0.07	0	52.11	419480	4847414	38	1,9,12[Vi]	g,p	D1	Dublin	Dublin	10
SRR5125979	PRJNA230403	SAMN06164368	PULSENET	2016	USA	1	Human Clinical	Blood	68.147	99.71	0.07	0	52.11	432193	4866642	32	1,9,12[Vi]	g,p	D1	Dublin	Dublin	10
SRR5127030	PRJNA242847	SAMN06175406	USDA-FSIS	2016	USA:MN	5	Environmental	Beef	113.774	96.62	0.07	0	52.07	401534	4740258	34	1,9,12[Vi]	g,p	D1	Dublin	Dublin	10
SRR5127031	PRJNA242847	SAMN06175407	USDA-FSIS	2016	USA:MN	5	Environmental	Beef	93.6543	99.71	0.07	0	52.11	401552	4844453	39	1,9,12[Vi]	g,p	D1	Dublin	Dublin	10
SRR5127066	PRJNA242847	SAMN06175408	USDA-FSIS	2016	USA:MN	5	Environmental	Beef	83.6875	99.71	0.07	0	52.12	420391	4845700	39	1,9,12[Vi]	g,p	D1	Dublin	Dublin	10
SRR5130041	PRJNA242847	SAMN06183469	USDA-FSIS	2016	USA:CA	9	Environmental	Beef	78.0612	99.71	0.07	0	52.1	432357	4846219	38	1,9,12[Vi]	g,p	D1	Dublin	Dublin	10
SRR5188920	PRJNA230403	SAMN06234948	PULSENET	2016	USA	5	Human Clinical	Feces	72.9807	99.71	0.07	0	52.16	196106	4835411	58	1,9,12[Vi]	g,p	D1	Dublin	Dublin	10
SRR5195409	PRJNA230403	SAMN06244438	PULSENET	2016	USA	10	Human Clinical	Feces	100.932	99.71	0.07	0	52.13	325605	4848524	40	1,9,12[Vi]	g,p	D1	Dublin	Dublin	10
SRR5195880	PRJNA242847	SAMN06250985	USDA-FSIS	2016	USA:WI	5	Environmental	Beef	57.7187	99.71	0.07	0	52.12	327545	4847791	38	1,9,12[Vi]	g,p	D1	Dublin	Dublin	10
SRR5209736	PRJNA287785	SAMN06276971	EDLB-CDC	2014	USA	8	Human Clinical	Urine	145.905	99.63	0.07	0	52.12	401619	4848488	30	1,9,12[Vi]	g,p	D1	Dublin	Dublin	10
SRR5209744	PRJNA287785	SAMN06277015	EDLB-CDC	2014	USA	1	Human Clinical	Urine	146.973	99.71	0.29	0	52.11	356383	4907422	43	1,9,12[Vi]	g,p	D1	Dublin	Dublin	10
SRR5224180	PRJNA242847	SAMN06289224	USDA-FSIS	2016	USA:MN	5	Environmental	Beef	43.0299	99.71	0.15	0	52.15	327251	4810617	44	1,9,12[Vi]	g,p	D1	Dublin	Dublin	10
SRR5235498	PRJNA242847	SAMN06307795	USDA-FSIS	2016	USA:MN	5	Environmental	Beef	67.4213	99.71	0.15	0	52.13	401535	4830548	37	1,9,12[Vi]	g,p	D1	Dublin	Dublin	10
SRR5238120	PRJNA230403	SAMN06299111	PULSENET	2016	USA	5	Human Clinical	Urine	84.8575	99.71	0.22	0	52.07	401562	4960938	46	1,9,12[Vi]	g,p	D1	Dublin	Dublin	10
SRR5238147	PRJNA230403	SAMN06308322	PULSENET	2017	USA	1	Human Clinical	Blood	97.4186	99.71	0.12	33.33	52.12	320098	4855732	44	1,9,12[Vi]	g,p	D1	Dublin	Dublin	10
SRR5238151	PRJNA230403	SAMN06299101	PULSENET	2017	USA	5	Human Clinical	Blood	88.5422	99.71	0.07	0	52.11	401535	4864027	43	1,9,12[Vi]	g,p	D1	Dublin	Dublin	10
SRR5238261	PRJNA230403	SAMN06291534	PULSENET	2017	USA	8	Human Clinical	Not Specified	43.6063	99.71	0.15	0	52.12	344323	4835542	42	1,9,12[Vi]	g,p	D1	Dublin	Dublin	10
SRR5238336	PRJNA230403	SAMN06288316	PULSENET	2017	USA	10	Human Clinical	Feces	70.6529	99.71	0.07	0	52.13	401508	4853502	43	1,9,12[Vi]	g,p	D1	Dublin	Dublin	10
SRR5238340	PRJNA230403	SAMN06281477	PULSENET	2017	USA	5	Human Clinical	Feces	82.0682	99.71	0.07	0	52.11	325556	4857724	43	1,9,12[Vi]	g,p	D1	Dublin	Dublin	10
SRR5242739	PRJNA230403	SAMN06288331	PULSENET	2017	USA	10	Human Clinical	Urine	126.585	99.71	0.07	0	52.12	384506	4856853	36	1,9,12[Vi]	g,p	D1	Dublin	Dublin	10
SRR5259943	PRJNA230403	SAMN06320631	PULSENET	2016	USA	3	Human Clinical	Feces	79.3692	99.71	0.15	0	52.12	373216	4853079	42	1,9,12[Vi]	g,p	D1	Dublin	Dublin	10
SRR5263955	PRJNA230403	SAMN06333713	PULSENET	2016	USA	4	Human Clinical	Blood	61.8444	99.71	0.07	0	52.11	405473	4846681	39	1,9,12[Vi]	g,p	D1	Dublin	Dublin	10
SRR5271452	PRJNA242847	SAMN06346604	USDA-FSIS	2016	USA:TX	6	Environmental	Beef	106.951	99.71	0.07	0	52.11	432358	4849448	30	1,9,12[Vi]	g,p	D1	Dublin	Dublin	10
SRR5271480	PRJNA242847	SAMN06346605	USDA-FSIS	2016	USA:CA	9	Environmental	Beef	100.747	99.71	0.15	0	52.1	332118	4826359	38	1,9,12[Vi]	g,p	D1	Dublin	Dublin	10
SRR5271496	PRJNA242847	SAMN06346603	USDA-FSIS	2016	USA:TX	6	Environmental	Beef	92.283	99.71	0.07	0	52.12	477411	4833326	28	1,9,12[Vi]	g,p	D1	Dublin	Dublin	10
SRR5277761	PRJNA230403	SAMN06341083	PULSENET	2016	USA	5	Human Clinical	Feces	102.197	99.71	0.07	0	52.12	401526	4853860	47	1,9,12[Vi]	g,p	D1	Dublin	Dublin	10
SRR5278598	PRJNA230403	SAMN06345845	PULSENET	2016	USA	5	Human Clinical	Blood	48.9561	99.71	0.07	0	52.16	196106	4819588	49	1,9,12[Vi]	g,p	D1	Dublin	Dublin	10
SRR5281933	PRJNA230403	SAMN06350878	PULSENET	2016	USA	8	Human Clinical	Blood	82.4272	99.71	0.15	0	52.12	419443	4849211	40	1,9,12[Vi]	g,p	D1	Dublin	Dublin	10
SRR5296116	PRJNA230403	SAMN06350857	PULSENET	2016	USA	4	Human Clinical	Feces	80.2139	99.71	0.07	0	52.12	420690	4841303	32	1,9,12[Vi]	g,p	D1	Dublin	Dublin	10
SRR5311510	PRJNA242847	SAMN06473422	USDA-FSIS	2015	USA:MN	5	Environmental	Beef	126.691	99.71	0.07	0	52.12	419460	4854924	36	1,9,12[Vi]	g,p	D1	Dublin	Dublin	10
SRR5341712	PRJNA230403	SAMN06481906	PULSENET	2016	USA	2	Human Clinical	Blood	89.7214	99.71	0.07	0	52.16	419482	4785630	33	1,9,12[Vi]	g,p	D1	Dublin	Dublin	10
SRR5341724	PRJNA230403	SAMN06464294	PULSENET	2016	USA	5	Human Clinical	Feces	79.157	99.71	0.07	0	52.18	141527	4824977	63	1,9,12[Vi]	g,p	D1	Dublin	Dublin	10
SRR5341744	PRJNA230403	SAMN06464608	PULSENET	2016	USA	5	Human Clinical	Feces	110.656	99.71	0.07	0	52.12	331698	4848978	42	1,9,12[Vi]	g,p	D1	Dublin	Dublin	10
SRR5350414	PRJNA280335	SAMN06330646	CFSAN	2016	USA:SD	8	Clinical Bovine	Lung	83.8935	99.71	0.07	0	52.14	291130	4827371	45	1,9,12[Vi]	g,p	D1	Dublin	Dublin	10
SRR5350752	PRJNA242847	SAMN06602759	USDA-FSIS	2017	USA:KS	7	Environmental	Beef	65.0557	99.71	0.07	0	52.12	419089	4842698	41	1,9,12[Vi]	g,p	D1	Dublin	Dublin	10
SRR5364266	PRJNA230403	SAMN06602344	PULSENET	2017	USA	8	Human Clinical	Feces	111.135	99.71	0.07	0	52.12	419446	4852863	35	1,9,12[Vi]	g,p	D1	Dublin	Dublin	10
SRR5364948	PRJNA230403	SAMN06616183	PULSENET	2017	USA	8	Human Clinical	Blood	37.653	99.71	0.07	0	52.11	310391	4843954	40	1,9,12[Vi]	g,p	D1	Dublin	Dublin	10
SRR5365215	PRJNA242847	SAMN06624566	USDA-FSIS	2017	USA:ID	10	Environmental	Beef	104.511	99.71	0.07	0	52.12	384518	4850317	37	1,9,12[Vi]	g,p	D1	Dublin	Dublin	10
SRR5379291	PRJNA230403	SAMN06622009	PULSENET	2017	USA	10	Human Clinical	Fluid	139.742	99.71	0.07	0	52.11	419497	4857240	33	1,9,12[Vi]	g,p	D1	Dublin	Dublin	10
SRR5381007	PRJNA230403	SAMN06638380	PULSENET	2017	USA	10	Human Clinical	Fluid	96.4644	99.71	0.07	0	52.16	314035	4838975	48	1,9,12[Vi]	g,p	D1	Dublin	Dublin	10
SRR5382699	PRJNA230403	SAMN06642199	PULSENET	2016	USA	2	Human Clinical	Not Specified	66.9262	99.71	0.07	0	52.13	401535	4789282	37	1,9,12[Vi]	g,p	D1	Dublin	Dublin	10
SRR5438371	PRJNA230403	SAMN06711369	PULSENET	2016	USA	1	Human Clinical	Blood	74.3424	99.71	0.07	0	52.11	405539	4843267	37	1,9,12[Vi]	g,p	D1	Dublin	Dublin	10
SRR5448564	PRJNA242847	SAMN06754661	USDA-FSIS	2017	USA:CA	9	Environmental	Beef	104.392	99.71	0.07	0	52.11	330820	4853463	31	1,9,12[Vi]	g,p	D1	Dublin	Dublin	10
SRR5459567	PRJNA230403	SAMN06760134	PULSENET	2016	USA	5	Human Clinical	Blood	102.969	99.71	0.4	25	51.98	168119	5001110	67	1,9,12[Vi]	g,p	D1	Dublin	Dublin	10
SRR5459688	PRJNA230403	SAMN06732562	PULSENET	2017	USA	2	Human Clinical	Urine	66.8339	99.41	0.07	0	52.15	267706	4813418	37	1,9,12[Vi]	g,p	D1	Dublin	Dublin	10
SRR5486500	PRJNA230403	SAMN06827093	PULSENET	2016	USA	2	Human Clinical	Blood	81.3519	99.71	0.15	0	52.12	352097	4857799	40	1,9,12[Vi]	g,p	D1	Dublin	Dublin	10
SRR5498102	PRJNA242847	SAMN06882378	USDA-FSIS	2017	USA:OH	5	Environmental	Beef	114.9	99.71	0.07	0	52.11	401534	4860619	41	1,9,12[Vi]	g,p	D1	Dublin	Dublin	10
SRR5498120	PRJNA242847	SAMN06882367	USDA-FSIS	2017	USA:UT	8	Environmental	Beef	86.1369	99.71	0.07	0	52.11	432358	4850866	32	1,9,12[Vi]	g,p	D1	Dublin	Dublin	10
SRR5500983	PRJNA230403	SAMN06847833	PULSENET	2016	USA	5	Human Clinical	Blood	43.121	99.71	0.29	0	52.18	134410	4853216	79	1,9,12[Vi]	g,p	D1	Dublin	I -:g,p:-	10
SRR5508365	PRJNA230403	SAMN06854789	PULSENET	2016	USA	5	Human Clinical	Feces	102.655	99.71	0.07	0	52.11	401403	4843440	41	1,9,12[Vi]	g,p	D1	Dublin	Dublin	10
SRR5576108	PRJNA242847	SAMN07141758	USDA-FSIS	2017	USA:NY	2	Environmental	Beef	66.8706	99.71	0.07	0	52.11	432358	4846008	32	1,9,12[Vi]	g,p	D1	Dublin	Dublin	10
SRR5583276	PRJNA242847	SAMN07151985	USDA-FSIS	2017	USA:AZ	9	Environmental	Beef	67.8261	99.71	0.07	0	52.09	332131	4837284	45	1,9,12[Vi]	g,p	D1	Dublin	Dublin	10
SRR5583309	PRJNA242847	SAMN07151979	USDA-FSIS	2017	USA:FL	4	Environmental	Beef	87.7021	99.71	0.07	0	52.16	400378	4784082	32	1,9,12[Vi]	g,p	D1	Dublin	Dublin	10
SRR5584493	PRJNA242847	SAMN07152192	USDA-FSIS	2017	USA:WI	5	Environmental	Beef	61.1903	99.71	0.07	0	52.15	405540	4778157	38	1,9,12[Vi]	g,p	D1	Dublin	Dublin	10
SRR5588876	PRJNA242847	SAMN07159192	USDA-FSIS	2017	USA:OR	10	Environmental	Beef	173.349	99.71	0.07	0	52.12	432358	4854866	32	1,9,12[Vi]	g,p	D1	Dublin	Dublin	10
SRR5601759	PRJNA168718	SAMN06651698	WUGSC	2004	USA:CA	9	Human Clinical	Blood	61.1099	99.71	0.07	0	52.08	231237	4851200	72	1,9,12[Vi]	g,p	D1	Dublin	Dublin	10
SRR5659559	PRJNA230403	SAMN07194011	PULSENET	2016	USA	4	Human Clinical	Feces	69.486	99.71	0.15	0	52.11	295581	4825064	50	1,9,12[Vi]	g,p	D1	Dublin	Dublin	10
SRR5660137	PRJNA242847	SAMN07206070	USDA-FSIS	2017	USA:AZ	9	Environmental	Beef	61.1831	99.71	0.07	0	52.12	405539	4849033	40	1,9,12[Vi]	g,p	D1	Dublin	Dublin	10
SRR5666360	PRJNA324570	SAMN07210936	CFSAN	2017	USA:FL	4	Clinical Bovine	Tissue Pool	45.9335	99.63	0.07	0	52.11	273941	4858818	47	1,9,12[Vi]	g,p	D1	Dublin	I -:g,p:-	10
SRR5681044	PRJNA242847	SAMN07230020	USDA-FSIS	2017	USA:OH	5	Environmental	Beef	63.4711	99.71	0.15	0	52.11	325702	4852646	49	1,9,12[Vi]	g,p	D1	Dublin	Dublin	10
SRR5753175	PRJNA242847	SAMN07271444	USDA-FSIS	2017	USA:NJ	2	Environmental	Beef	144.167	99.71	0.07	0	52.12	432365	4850685	34	1,9,12[Vi]	g,p	D1	Dublin	Dublin	4030
SRR5762155	PRJNA292666	SAMN07283940	USDA-FSIS	2017	USA:WI	5	Environmental	Not Specified	80.7595	99.71	0.07	0	52.13	401544	4846644	44	1,9,12[Vi]	g,p	D1	Dublin	Dublin	10
SRR5766663	PRJNA242847	SAMN07291008	USDA-FSIS	2017	USA:NJ	2	Environmental	Beef	72.1635	99.67	0.07	0	52.03	432358	4942768	38	1,9,12[Vi]	g,p	D1	Dublin	Dublin	10
SRR5808938	PRJNA230403	SAMN07304665	PULSENET	2017	USA	3	Human Clinical	Wound	101.934	99.71	0.15	0	52.14	432358	4801523	32	1,9,12[Vi]	g,p	D1	Dublin	Dublin	10
SRR5812198	PRJNA230403	SAMN07255091	PULSENET	2017	USA	5	Human Clinical	Urine	64.1794	99.71	0.15	0	52.12	477412	4857229	31	1,9,12[Vi]	g,p	D1	Dublin	Dublin	10
SRR5819691	PRJNA242847	SAMN07345770	USDA-FSIS	2017	USA:WI	5	Environmental	Beef	105.333	99.71	0.07	0	52.11	432358	4834978	34	1,9,12[Vi]	g,p	D1	Dublin	Dublin	10
SRR5828284	PRJNA242847	SAMN07352489	USDA-FSIS	2017	USA:WI	5	Environmental	Beef	69.1491	99.71	0.07	0	52.11	419461	4859545	35	1,9,12[Vi]	g,p	D1	Dublin	Dublin	10
SRR5861715	PRJNA230403	SAMN07409735	EDLB-CDC	2015	USA	7	Human Clinical	Blood	127.986	99.61	0.07	0	52.11	477411	4865940	29	1,9,12[Vi]	g,p	D1	Dublin	Dublin	10
SRR5875977	PRJNA230403	SAMN07375558	PULSENET	2017	USA:WY	8	Clinical Bovine	Urine	122.399	99.71	0.15	0	52.1	477419	4871723	28	1,9,12[Vi]	g,p	D1	Dublin	Dublin	10
SRR5876145	PRJNA242847	SAMN07419418	USDA-FSIS	2017	USA:MN	5	Environmental	Beef	74.4243	99.71	0.07	0	52.12	401517	4839913	40	1,9,12[Vi]	g,p	D1	Dublin	Dublin	10
SRR5877168	PRJNA280335	SAMN07418087	CFSAN	2015	USA:MN	5	Clinical Bovine	Lung	138.704	99.71	0.07	0	52.11	419467	4865708	33	1,9,12[Vi]	g,p	D1	Dublin	Dublin	10
SRR5877170	PRJNA280335	SAMN07418124	CFSAN	2015	USA:IA	7	Clinical Bovine	Liver	110.187	99.41	0.07	0	52.15	199510	4834584	53	1,9,12[Vi]	g,p	D1	Dublin	Dublin	10
SRR5883578	PRJNA280335	SAMN07418122	CFSAN	2016	USA:IA	7	Clinical Bovine	Lung	87.6967	96.62	0.22	0	52.08	325516	4774904	46	1,9,12[Vi]	g,p	D1	Dublin	Dublin	10
SRR5883581	PRJNA280335	SAMN07418088	CFSAN	2015	USA:IA	7	Clinical Bovine	Lung	53.8053	99.71	0.29	0	52.12	176640	4869323	53	1,9,12[Vi]	g,p	D1	Dublin	Dublin	10
SRR5883582	PRJNA280335	SAMN07418085	CFSAN	2015	USA:IA	7	Clinical Bovine	Lymph Node	148.319	99.71	0.07	0	52.11	331953	4864316	34	1,9,12[Vi]	g,p	D1	Dublin	Dublin	10
SRR5883584	PRJNA280335	SAMN07418084	CFSAN	2015	USA:IA	7	Clinical Bovine	Liver	162.855	97.94	0.15	0	52.12	401544	4728124	37	1,9,12[Vi]	g,p	D1	Dublin	Dublin	10
SRR5883586	PRJNA280335	SAMN07418086	CFSAN	2015	USA:IA	7	Clinical Bovine	Lung	87.4081	99.71	0.07	0	52.12	307384	4858734	43	1,9,12[Vi]	g,p	D1	Dublin	Dublin	10
SRR5883588	PRJNA280335	SAMN07418081	CFSAN	2015	USA:IA	7	Clinical Bovine	Liver	151.843	99.71	0.07	0	52.14	146626	4854484	57	1,9,12[Vi]	g,p	D1	Dublin	Dublin	10
SRR5883589	PRJNA280335	SAMN07418123	CFSAN	2015	USA:IA	7	Clinical Bovine	Intestine	80.3224	99.56	0.15	0	52.14	187645	4850482	53	1,9,12[Vi]	g,p	D1	Dublin	Dublin	10
SRR5883592	PRJNA280335	SAMN07418083	CFSAN	2015	USA:MN	5	Clinical Bovine	Lung	47.0327	99.71	0.07	0	52.13	401526	4829669	39	1,9,12[Vi]	g,p	D1	Dublin	Dublin	10
SRR5883594	PRJNA280335	SAMN07418089	CFSAN	2015	USA:IA	7	Clinical Bovine	Liver	172.878	99.71	0.07	0	52.12	348431	4867712	40	1,9,12[Vi]	g,p	D1	Dublin	Dublin	10
SRR5883596	PRJNA280335	SAMN07418082	CFSAN	2010	USA:IA	7	Clinical Bovine	Lung	173.882	99.71	0.07	0	52.11	384518	4863360	37	1,9,12[Vi]	g,p	D1	Dublin	Dublin	10
SRR5888669	PRJNA230403	SAMN07423853	PULSENET	2017	USA	3	Human Clinical	Blood	65.8123	99.71	0.07	0	52.11	336847	4862001	38	1,9,12[Vi]	g,p	D1	Dublin	Dublin	10
SRR5901567	PRJNA242847	SAMN07450985	USDA-FSIS	2017	USA:WI	5	Environmental	Beef	64.3721	99.71	0.15	0	52.12	325563	4849504	41	1,9,12[Vi]	g,p	D1	Dublin	Dublin	10
SRR5904973	PRJNA280335	SAMN07418096	CFSAN	2015	USA:IA	7	Clinical Bovine	Lung	125.825	96.62	0.22	0	52.07	313488	4787320	45	1,9,12[Vi]	g,p	D1	Dublin	Dublin	10
SRR5904974	PRJNA280335	SAMN07418106	CFSAN	2016	USA:MN	5	Clinical Bovine	Lung	54.6572	99.71	0.07	0	52.12	310706	4865022	39	1,9,12[Vi]	g,p	D1	Dublin	Dublin	10
SRR5904975	PRJNA280335	SAMN07418103	CFSAN	2015	USA:IA	7	Clinical Bovine	Liver	186.574	99.71	0.29	0	52.12	331879	4867535	39	1,9,12[Vi]	g,p	D1	Dublin	Dublin	10
SRR5904978	PRJNA280335	SAMN07418095	CFSAN	2016	USA:MO	7	Clinical Bovine	Intestine	103.45	99.71	0.22	0	52.12	319818	4897720	47	1,9,12[Vi]	g,p	D1	Dublin	Dublin	10
SRR5905011	PRJNA280335	SAMN07418098	CFSAN	2015	USA:IA	7	Clinical Bovine	Lung	77.0275	99.71	0.15	0	52.24	91871	4847831	93	1,9,12[Vi]	g,p	D1	Dublin	I -:g,p:-	10
SRR5905013	PRJNA280335	SAMN07418097	CFSAN	2015	USA:IA	7	Clinical Bovine	Lung	117.554	99.71	0.07	0	52.17	136014	4842158	66	1,9,12[Vi]	g,p	D1	Dublin	I -:g,p:-	10
SRR5905014	PRJNA280335	SAMN07418100	CFSAN	2015	USA:MN	5	Clinical Bovine	Lung	105.562	99.41	0.15	0	52.19	116923	4813173	75	1,9,12[Vi]	g,p	D1	Dublin	Dublin	10
SRR5905015	PRJNA280335	SAMN07418093	CFSAN	2015	USA:IA	7	Clinical Bovine	Intestine	35.3299	99.71	0.07	0	52.16	109222	4837348	83	1,9,12[Vi]	g,p	D1	Dublin	Dublin	10
SRR5905016	PRJNA280335	SAMN07418102	CFSAN	2015	USA:SD	8	Clinical Bovine	Intestine	105.033	99.12	0.07	0	52.28	76862	4790889	99	1,9,12[Vi]	g,p	D1	Dublin	I -:g,p:-	10
SRR5905019	PRJNA280335	SAMN07418091	CFSAN	2015	USA:IA	7	Clinical Bovine	Lung	41.1414	99.41	0.07	0	52.16	135628	4817806	77	1,9,12[Vi]	g,p	D1	Dublin	Dublin	10
SRR5905021	PRJNA280335	SAMN07418104	CFSAN	2015	USA:IA	7	Clinical Bovine	Liver	79.1987	99.71	0.29	0	52.1	407364	4864691	38	1,9,12[Vi]	g,p	D1	Dublin	Dublin	10
SRR5905029	PRJNA280335	SAMN07418105	CFSAN	2015	USA:IA	7	Clinical Bovine	Lung	212.165	99.71	0.29	0	52.11	401544	4877723	37	1,9,12[Vi]	g,p	D1	Dublin	Dublin	10
SRR5905069	PRJNA280335	SAMN07418118	CFSAN	2012	USA:MN	5	Clinical Bovine	Lung	90.5666	99.71	0.07	0	52.11	353723	4859001	40	1,9,12[Vi]	g,p	D1	Dublin	Dublin	10
SRR5905071	PRJNA280335	SAMN07418120	CFSAN	2016	USA:IA	7	Clinical Bovine	Lymph Node	103.623	99.71	0.22	0	52.13	320655	4875971	48	1,9,12[Vi]	g,p	D1	Dublin	Dublin	10
SRR5905073	PRJNA280335	SAMN07418121	CFSAN	2016	USA:MI	5	Clinical Bovine	Lung	99.5125	99.41	0.07	0	52.13	310759	4835424	51	1,9,12[Vi]	g,p	D1	Dublin	Dublin	10
SRR5905271	PRJNA280335	SAMN07418113	CFSAN	2016	USA:MN	5	Clinical Bovine	Lung	120.006	95.37	0.22	0	52.13	196709	4676109	56	1,9,12[Vi]	g,p	D1	Dublin	Dublin	-
SRR5905275	PRJNA280335	SAMN07418116	CFSAN	2015	USA:IA	7	Clinical Bovine	Lung	124.468	99.71	0.07	0	52.11	280151	4862843	41	1,9,12[Vi]	g,p	D1	Dublin	Dublin	10
SRR5905278	PRJNA280335	SAMN07418117	CFSAN	2015	USA:IA	7	Clinical Bovine	Lung	89.7299	99.71	0.07	0	52.13	176653	4862774	54	1,9,12[Vi]	g,p	D1	Dublin	Dublin	10
SRR5905281	PRJNA280335	SAMN07418112	CFSAN	2015	USA:IA	7	Clinical Bovine	Lung	64.5311	99.71	0.07	0	52.19	98438	4838631	90	1,9,12[Vi]	g,p	D1	Dublin	Dublin	10
SRR5905291	PRJNA280335	SAMN07418115	CFSAN	2015	USA:OH	5	Clinical Bovine	Lung	76.7417	99.71	0.07	0	52.12	401535	4867977	40	1,9,12[Vi]	g,p	D1	Dublin	Dublin	10
SRR5905294	PRJNA280335	SAMN07418114	CFSAN	2015	USA:IA	7	Clinical Bovine	Lung	103.012	99.71	0.15	0	52.12	355604	4864344	42	1,9,12[Vi]	g,p	D1	Dublin	Dublin	10
SRR5905300	PRJNA280335	SAMN07418109	CFSAN	2015	USA:IA	7	Clinical Bovine	Lung	98.9718	99.71	0.07	0	52.13	249317	4854052	44	1,9,12[Vi]	g,p	D1	Dublin	Dublin	10
SRR5905502	PRJNA280335	SAMN07418110	CFSAN	2015	USA:SD	8	Clinical Bovine	Liver	81.8002	97.61	0.04	0	52.11	401508	4771970	47	1,9,12[Vi]	g,p	D1	Dublin	Dublin	-
SRR5905513	PRJNA280335	SAMN07418111	CFSAN	2015	USA:IA	7	Clinical Bovine	Lung	66.4874	99.71	0.22	0	52.18	134354	4843092	80	1,9,12[Vi]	g,p	D1	Dublin	I -:g,p:-	10
SRR5905515	PRJNA280335	SAMN07418107	CFSAN	2016	USA:MN	5	Clinical Bovine	Lung	115.958	99.71	0.26	0	51.92	348743	5042413	66	1,9,12[Vi]	g,p	D1	Dublin	Dublin	10
SRR5905519	PRJNA280335	SAMN07418108	CFSAN	2015	USA:IA	7	Clinical Bovine	Lung	99.9067	99.71	0.07	0	52.11	325577	4860206	44	1,9,12[Vi]	g,p	D1	Dublin	Dublin	10
SRR5912902	PRJNA242847	SAMN07461247	USDA-FSIS	2017	USA:OR	10	Environmental	Beef	58.0312	99.71	0.15	0	52.12	324987	4840598	44	1,9,12[Vi]	g,p	D1	Dublin	Dublin	10
SRR5928024	PRJNA280335	SAMN06330633	CFSAN	2016	USA:SD	8	Clinical Bovine	Tissue Pool	135.326	99.71	0.07	0	52.11	401526	4864393	38	1,9,12[Vi]	g,p	D1	Dublin	Dublin	10
SRR5928132	PRJNA280335	SAMN07418339	CFSAN	2016	USA:IN	5	Clinical Bovine	Liver	84.3109	99.71	0.07	0	52.16	145175	4860717	69	1,9,12[Vi]	g,p	D1	Dublin	Dublin	10
SRR5928135	PRJNA280335	SAMN07418336	CFSAN	2016	USA:IA	7	Clinical Bovine	Lung	113.914	99.71	0.07	0	52.17	161263	4871651	64	1,9,12[Vi]	g,p	D1	Dublin	I -:g,p:-	10
SRR5928137	PRJNA280335	SAMN07418338	CFSAN	2016	USA:IA	7	Clinical Bovine	Spleen	157.436	99.71	0.07	0	52.12	262272	4863089	45	1,9,12[Vi]	g,p	D1	Dublin	Dublin	10
SRR5928153	PRJNA280335	SAMN07418334	CFSAN	2017	USA:WI	5	Clinical Bovine	Blood	113.222	99.71	0.07	0	52.09	304679	4869734	49	1,9,12[Vi]	g,p	D1	Dublin	Dublin	10
SRR5928156	PRJNA280335	SAMN06330631	CFSAN	2016	USA:SD	8	Clinical Bovine	Tissue Pool	132.143	99.71	0.07	0	52.14	232014	4897247	51	1,9,12[Vi]	g,p	D1	Dublin	Dublin	10
SRR5928608	PRJNA280335	SAMN07418332	CFSAN	2015	USA:MN	5	Clinical Bovine	Lung	62.8494	99.56	0.29	0	52.31	58959	4815844	134	1,9,12[Vi]	g,p	D1	Dublin	Dublin	10
SRR5928609	PRJNA280335	SAMN07418090	CFSAN	2015	USA:IA	7	Clinical Bovine	Lung	93.942	99.71	0.15	0	52.25	92481	4838562	91	1,9,12[Vi]	g,p	D1	Dublin	I -:g,p:-	10
SRR5928610	PRJNA280335	SAMN07418335	CFSAN	2016	USA:IA	7	Clinical Bovine	Liver	65.7807	98.35	0.07	0	52.26	61621	4786051	127	1,9,12[Vi]	g,p	D1	Dublin	I -:g,p:-	-
SRR5928617	PRJNA280335	SAMN07418341	CFSAN	2015	USA:OH	5	Clinical Bovine	Lung	31.9953	99.71	0.22	0	52.36	48716	4791117	162	1,9,12[Vi]	g,p	D1	Dublin	I -:g,p:-	10
SRR5928619	PRJNA280335	SAMN07418337	CFSAN	2016	USA:IA	7	Clinical Bovine	Lung	91.2514	99.71	0.22	0	52.29	69241	4834025	110	1,9,12[Vi]	g,p	D1	Dublin	I -:g,p:-	10
SRR5928712	PRJNA280335	SAMN07418331	CFSAN	2016	USA:IA	7	Clinical Bovine	Lung	161.584	99.71	0.07	0	52.12	319736	4850830	44	1,9,12[Vi]	g,p	D1	Dublin	Dublin	10
SRR5928751	PRJNA280335	SAMN07418330	CFSAN	2016	USA:IA	7	Clinical Bovine	Spleen	87.0216	99.71	0.29	0	52.3	63716	4810660	129	1,9,12[Vi]	g,p	D1	Dublin	I -:g,p:-	10
SRR5928790	PRJNA280335	SAMN07418328	CFSAN	2015	USA:IA	7	Clinical Bovine	Lung	69.9332	99.71	0.07	0	52.23	98793	4843458	93	1,9,12[Vi]	g,p	D1	Dublin	I -:g,p:-	10
SRR5928794	PRJNA280335	SAMN07418333	CFSAN	2016	USA:IA	7	Clinical Bovine	Intestine	94.3193	98.53	0.15	0	52.42	58893	4745432	137	1,9,12[Vi]	g,p	D1	Dublin	I -:g,p:-	10
SRR5966302	PRJNA230403	SAMN07551811	EDLB-CDC	2015	USA	10	Human Clinical	Blood	147.346	99.71	0.15	0	52.11	401535	4864400	30	1,9,12[Vi]	g,p	D1	Dublin	Dublin	10
SRR5985919	PRJNA395602	SAMN07411534	UNIVERSITY OF SASKATCHEWAN	2015	USA:MN	5	Clinical Bovine	Lymph Node	105.4	99.71	0.15	0	52.12	331813	4852170	45	1,9,12[Vi]	g,p	D1	Dublin	Dublin	10
SRR6000478	PRJNA280335	SAMN07586064	CFSAN	2015	USA:NE	7	Clinical Bovine	Tissue Pool	119.426	99.71	0.07	0	52.11	295504	4862231	38	1,9,12[Vi]	g,p	D1	Dublin	Dublin	10
SRR6025940	PRJNA230403	SAMN07597669	PULSENET	2017	USA	5	Human Clinical	Blood	119.245	99.71	0.07	0	52.12	405538	4853197	33	1,9,12[Vi]	g,p	D1	Dublin	Dublin	10
SRR6107527	PRJNA230403	SAMN07687859	EDLB-CDC	2017	USA	2	Human Clinical	Blood	62.5966	99.71	0.07	0	52.17	325591	4757242	42	1,9,12[Vi]	g,p	D1	Dublin	Dublin	10
SRR6114323	PRJNA230403	SAMN07702626	PULSENET	2017	USA	5	Human Clinical	Blood	86.4411	99.71	0.07	0	52.13	351497	4847576	39	1,9,12[Vi]	g,p	D1	Dublin	Dublin	10
SRR6158727	PRJNA230403	SAMN07749967	PULSENET	2017	USA	4	Human Clinical	Urine	72.9748	99.41	0.22	0	52.17	165752	4812059	59	1,9,12[Vi]	g,p	-	Dublin	I -:g,p:-	10
SRR6217712	PRJNA230403	SAMN07720144	PULSENET	2017	USA	8	Human Clinical	Blood	44.6439	99.71	0.07	0	52.16	145245	4832714	75	1,9,12[Vi]	g,p	D1	Dublin	I -:g,p:-	10
SRR6255491	PRJNA242847	SAMN07975029	USDA-FSIS	2017	USA:NJ	2	Environmental	Beef	76.1697	99.41	0.07	0	52.18	195507	4891370	65	1,9,12[Vi]	g,p	D1	Dublin	Dublin	3734
SRR6278424	PRJNA338674	SAMN08007301	CFSAN	2017	USA:OH	5	Clinical Bovine	Lung	69.3952	99.71	0.29	0	52.12	332256	4880158	41	1,9,12[Vi]	g,p	D1	Dublin	Dublin	10
SRR6278772	PRJNA338674	SAMN08007333	CFSAN	2017	USA:OH	5	Clinical Bovine	Tissue Pool	104.995	99.71	0.07	0	52.11	384506	4855559	38	1,9,12[Vi]	g,p	D1	Dublin	Dublin	10
SRR6283536	PRJNA230403	SAMN07967117	PULSENET	2017	USA	1	Human Clinical	Urine	68.5407	99.71	0.07	0	52.2	128104	4851189	78	1,9,12[Vi]	g,p	D1	Dublin	I -:g,p:-	10
SRR6283581	PRJNA230403	SAMN07966370	PULSENET	2017	USA	5	Human Clinical	Blood	82.1789	99.71	0.15	0	52.12	331888	4850724	36	1,9,12[Vi]	g,p	D1	Dublin	Dublin	10
SRR6291058	PRJNA183851	SAMN08026505	CFSAN	2017	USA:WA	10	Environmental	Raw Milk	46.9785	99.71	0.07	0	52.12	331881	4841459	43	1,9,12[Vi]	g,p	D1	Dublin	Dublin	10
SRR6291064	PRJNA183851	SAMN08026508	CFSAN	2017	USA:WA	10	Environmental	Raw Milk	45.7602	99.71	0.07	0	52.13	280428	4837390	51	1,9,12[Vi]	g,p	D1	Dublin	Dublin	10
SRR6291070	PRJNA183851	SAMN08026503	CFSAN	2017	USA:WA	10	Environmental	Raw Milk	82.6207	99.71	0.07	0	52.12	432370	4856539	34	1,9,12[Vi]	g,p	D1	Dublin	Dublin	10
SRR6291075	PRJNA183851	SAMN08026507	CFSAN	2017	USA:WA	10	Environmental	Raw Milk	30.0843	99.71	0.07	0	52.15	152998	4819547	64	1,9,12[Vi]	g,p	D1	Dublin	Dublin	10
SRR6291076	PRJNA183851	SAMN08026506	CFSAN	2017	USA:WA	10	Environmental	Raw Milk	39.5077	99.71	0.12	0	52.12	315521	4840386	52	1,9,12[Vi]	g,p	D1	Dublin	Dublin	10
SRR6292808	PRJNA242847	SAMN08025078	USDA-FSIS	2017	USA:CA	9	Environmental	Beef	62.4529	99.71	0.08	33.33	52.14	187594	4817148	58	1,9,12[Vi]	g,p	D1	Dublin	I -:g,p:-	10
SRR6293924	PRJNA242847	SAMN08028373	USDA-FSIS	2017	USA:TX	6	Environmental	Beef	93.763	99.71	0.07	0	52.13	297449	4849715	47	1,9,12[Vi]	g,p	D1	Dublin	Dublin	10
SRR6294053	PRJNA242847	SAMN08028361	USDA-FSIS	2017	USA:CA	9	Environmental	Beef	76.7614	99.71	0.07	0	52.11	291430	4853676	48	1,9,12[Vi]	g,p	D1	Dublin	Dublin	10
SRR6294054	PRJNA242847	SAMN08028362	USDA-FSIS	2017	USA:CA	9	Environmental	Beef	72.9348	99.71	0.07	0	52.11	310760	4851403	46	1,9,12[Vi]	g,p	D1	Dublin	Dublin	10
SRR6299288	PRJNA230403	SAMN08015689	PULSENET	2017	USA:WY	8	Human Clinical	Lung	167.41	99.71	0.07	0	52.11	405539	4859050	37	1,9,12[Vi]	g,p	D1	Dublin	Dublin	10
SRR6308366	PRJNA280335	SAMN08015270	CFSAN	2017	USA:SD	8	Clinical Bovine	Liver	84.6406	99.71	0.15	0	52.15	248271	4847821	58	1,9,12[Vi]	g,p	D1	Dublin	I -:g,p:-	10
SRR6308559	PRJNA280335	SAMN08015232	CFSAN	2017	USA:SD	8	Clinical Bovine	Liver	146.621	99.41	0.07	0	52.13	297098	4856216	58	1,9,12[Vi]	g,p	D1	Dublin	Dublin	10
SRR6310053	PRJNA338674	SAMN08024373	CFSAN	2017	USA:OH	5	Clinical Bovine	Lung	108.445	99.71	0.07	0	52.13	319494	4855120	45	1,9,12[Vi]	g,p	D1	Dublin	Dublin	10
SRR6311216	PRJNA316457	SAMN07709874	CFSAN	2017	USA:MN	5	Clinical Bovine	Liver	106.286	99.71	0.07	0	52.11	327350	4876558	46	1,9,12[Vi]	g,p	D1	Dublin	Dublin	10
SRR6316162	PRJNA242847	SAMN08056713	USDA-FSIS	2017	USA:ID	10	Environmental	Beef	72.9526	99.71	0.07	0	52.11	331697	4848271	39	1,9,12[Vi]	g,p	D1	Dublin	Dublin	10
SRR6316163	PRJNA242847	SAMN08056714	USDA-FSIS	2017	USA:ID	10	Environmental	Beef	96.0396	99.71	0.15	0	52.14	405539	4794563	36	1,9,12[Vi]	g,p	D1	Dublin	Dublin	10
SRR6316179	PRJNA242847	SAMN08056715	USDA-FSIS	2017	USA:ID	10	Environmental	Beef	53.7914	99.71	0.07	0	52.14	223187	4824410	50	1,9,12[Vi]	g,p	D1	Dublin	Dublin	10
SRR6316184	PRJNA242847	SAMN08056712	USDA-FSIS	2017	USA:ID	10	Environmental	Beef	70.1543	99.71	0.07	0	52.17	261062	4822724	41	1,9,12[Vi]	g,p	D1	Dublin	Dublin	10
SRR6321910	PRJNA338674	SAMN08024376	CFSAN	2017	USA:OH	5	Clinical Bovine	Lung	105.266	99.71	0.07	0	52.1	477412	4869000	29	1,9,12[Vi]	g,p	D1	Dublin	Dublin	10
SRR6330514	PRJNA242847	SAMN08110843	USDA-FSIS	2017	USA:NY	2	Environmental	Beef	130.482	99.71	0.07	0	52.12	419498	4848486	34	1,9,12[Vi]	g,p	D1	Dublin	Dublin	10
SRR6334804	PRJNA230403	SAMN08104964	PULSENET	2017	USA	8	Human Clinical	Blood	35.8365	99.71	0.07	0	52.16	145099	4915361	76	1,9,12[Vi]	g,p	D1	Dublin	Dublin	10
SRR6336381	PRJNA242847	SAMN08114386	USDA-FSIS	2017	USA:CA	9	Environmental	Beef	65.6005	99.71	0.07	0	52.11	216987	4810897	61	1,9,12[Vi]	g,p	D1	Dublin	Dublin	10
SRR6336387	PRJNA242847	SAMN08114416	USDA-FSIS	2017	USA:MN	5	Environmental	Beef	73.4955	99.71	0.07	0	52.13	401535	4822967	39	1,9,12[Vi]	g,p	D1	Dublin	Dublin	10
SRR6336397	PRJNA242847	SAMN08114415	USDA-FSIS	2017	USA:MN	5	Environmental	Beef	63.7964	99.41	0.07	0	52.18	273634	4789433	44	1,9,12[Vi]	g,p	D1	Dublin	Dublin	10
SRR6336398	PRJNA242847	SAMN08114417	USDA-FSIS	2017	USA:MN	5	Environmental	Beef	64.7312	99.71	0.15	0	52.12	261060	4833817	43	1,9,12[Vi]	g,p	D1	Dublin	Dublin	10
SRR6337567	PRJNA292661	SAMN08115123	USDA-FSIS	2017	USA:CA	9	Environmental	Not Specified	89.2422	99.71	0.07	0	52.16	331640	4822166	45	1,9,12[Vi]	g,p	D1	Dublin	Dublin	10
SRR6350790	PRJNA292661√ä	SAMN08114144	FDA	2016	USA:MD	3	Environmental	Beef	59.3384	99.71	0.07	0	52.12	319818	4844873	50	1,9,12[Vi]	g,p	D1	Dublin	Dublin	10
SRR6351094	PRJNA292661	SAMN08114270	FDA	2016	USA:OR	10	Environmental	Beef	63.1867	99.71	0.07	0	52.13	330931	4829942	41	1,9,12[Vi]	g,p	D1	Dublin	Dublin	10
SRR6354039	PRJNA242847	SAMN08138551	USDA-FSIS	2017	USA:MN	5	Environmental	Beef	86.4863	99.71	0.07	0	52.12	301664	4843983	47	1,9,12[Vi]	g,p	D1	Dublin	Dublin	10
SRR6354063	PRJNA242847	SAMN08138547	USDA-FSIS	2017	USA:MN	5	Environmental	Beef	111.835	99.71	0.07	0	52.13	325658	4843033	43	1,9,12[Vi]	g,p	D1	Dublin	Dublin	10
SRR6354073	PRJNA242847	SAMN08138550	USDA-FSIS	2017	USA:MN	5	Environmental	Beef	86.1638	99.71	0.07	0	52.17	411830	4766249	37	1,9,12[Vi]	g,p	D1	Dublin	Dublin	10
SRR6354079	PRJNA242847	SAMN08138549	USDA-FSIS	2017	USA:MN	5	Environmental	Beef	118.782	99.71	0.15	0	52.16	405539	4771946	38	1,9,12[Vi]	g,p	D1	Dublin	Dublin	10
SRR6356452	PRJNA242847	SAMN08141489	USDA-FSIS	2017	USA:CA	9	Environmental	Beef	88.8041	99.38	0.07	0	52.11	402787	4841173	37	1,9,12[Vi]	g,p	D1	Dublin	Dublin	10
SRR6356457	PRJNA242847	SAMN08141490	USDA-FSIS	2017	USA:CA	9	Environmental	Beef	114.128	99.38	0.07	0	52.11	325793	4840636	39	1,9,12[Vi]	g,p	D1	Dublin	Dublin	10
SRR6371600	PRJNA230403	SAMN08134113	PULSENET	2017	USA	2	Human Clinical	Blood	93.746	99.71	0.07	0	52.12	401544	4829537	42	1,9,12[Vi]	g,p	D1	Dublin	Dublin	10
SRR6371908	PRJNA230403	SAMN08153803	PULSENET	2017	USA	10	Human Clinical	Blood	64.8187	99.71	0.07	0	52.13	385241	4845809	37	1,9,12[Vi]	g,p	D1	Dublin	Dublin	10
SRR6373136	PRJNA242847	SAMN08169330	USDA-FSIS	2017	USA:CA	9	Environmental	Beef	93.3069	99.71	0.07	0	52.17	401526	4801528	38	1,9,12[Vi]	g,p	D1	Dublin	Dublin	10
SRR6373141	PRJNA242847	SAMN08169325	USDA-FSIS	2017	USA:ID	10	Environmental	Beef	70.0054	99.71	0.07	0	52.11	375146	4847602	40	1,9,12[Vi]	g,p	D1	Dublin	Dublin	10
SRR6373146	PRJNA242847	SAMN08169331	USDA-FSIS	2017	USA:CA	9	Environmental	Beef	86.9497	99.38	0.07	0	52.12	401524	4843226	40	1,9,12[Vi]	g,p	D1	Dublin	Dublin	10
SRR6373147	PRJNA242847	SAMN08169332	USDA-FSIS	2017	USA:CA	9	Environmental	Beef	84.1107	99.38	0.07	0	52.13	324937	4829516	42	1,9,12[Vi]	g,p	D1	Dublin	Dublin	10
SRR6373531	PRJNA230403	SAMN08160129	PULSENET	2017	USA	5	Human Clinical	Feces	94.354	99.71	0.15	0	52.11	332017	4863416	42	1,9,12[Vi]	g,p	D1	Dublin	Dublin	10
SRR6377192	PRJNA242847	SAMN08178245	USDA-FSIS	2017	USA:CA	9	Environmental	Beef	159.277	99.71	0.07	0	52.17	384518	4773722	38	1,9,12[Vi]	g,p	D1	Dublin	Dublin	10
SRR6377193	PRJNA242847	SAMN08178246	USDA-FSIS	2017	USA:CA	9	Environmental	Beef	127.041	99.71	0.07	0	52.16	325556	4768902	39	1,9,12[Vi]	g,p	D1	Dublin	Dublin	10
SRR6377197	PRJNA242847	SAMN08178247	USDA-FSIS	2017	USA:CA	9	Environmental	Beef	90.1258	99.71	0.07	0	52.1	232604	4834108	58	1,9,12[Vi]	g,p	D1	Dublin	Dublin	10
SRR6424832	PRJNA242847	SAMN08243917	USDA-FSIS	2017	USA:MN	5	Environmental	Beef	125.433	99.71	0.07	0	52.13	332130	4852506	43	1,9,12[Vi]	g,p	D1	Dublin	Dublin	10
SRR6425483	PRJNA230403	SAMN08225353	PULSENET	2017	USA	5	Human Clinical	Urine	45.8072	99.71	0.07	0	52.13	238683	4854462	60	1,9,12[Vi]	g,p	D1	Dublin	Dublin	10
SRR6433314	PRJNA242847	SAMN08281257	USDA-FSIS	2017	USA:AZ	9	Environmental	Beef	76.2723	99.71	0.07	0	52.19	298754	4769878	50	1,9,12[Vi]	g,p	D1	Dublin	Dublin	10
SRR6437555	PRJNA230403	SAMN08289126	EDLB-CDC	2015	USA	5	Human Clinical	Blood	126.749	99.71	0.29	0	52.16	432358	4795818	28	1,9,12[Vi]	g,p	D1	Dublin	Dublin	10
SRR6437627	PRJNA230403	SAMN08289223	EDLB-CDC	2015	USA	8	Human Clinical	Feces	150.261	99.71	0.07	0	52.11	432358	4866496	26	1,9,12[Vi]	g,p	D1	Dublin	Dublin	10
SRR6440225	PRJNA242847	SAMN08291445	USDA-FSIS	2017	USA:IL	5	Environmental	Beef	85.9636	99.71	0.15	0	52.12	419311	4842255	37	1,9,12[Vi]	g,p	D1	Dublin	Dublin	10
SRR6457608	PRJNA230403	SAMN08326664	PULSENET	2017	USA	5	Human Clinical	Blood	97.3713	99.71	0.07	0	52.11	310708	4859150	36	1,9,12[Vi]	g,p	D1	Dublin	Dublin	10
SRR6457613	PRJNA230403	SAMN08326669	PULSENET	2017	USA	5	Human Clinical	Blood	42.6982	99.71	0.07	0	52.15	155633	4841620	61	1,9,12[Vi]	g,p	D1	Dublin	Dublin	10
SRR6457616	PRJNA230403	SAMN08326665	PULSENET	2017	USA	5	Human Clinical	Blood	95.7039	99.71	0.15	0	52.12	261936	4851708	46	1,9,12[Vi]	g,p	D1	Dublin	Dublin	10
SRR6459167	PRJNA242847	SAMN08347844	USDA-FSIS	2017	USA:MN	5	Environmental	Beef	63.2843	99.71	0.07	0	52.16	248226	4804085	48	1,9,12[Vi]	g,p	D1	Dublin	Dublin	10
SRR6465553	PRJNA230403	SAMN08332061	PULSENET	2017	USA	8	Human Clinical	Not Specified	54.7196	99.71	0.07	0	52.19	118026	4888823	86	1,9,12[Vi]	g,p	D1	Dublin	I -:g,p:-	10
SRR6475572	PRJNA230403	SAMN08355123	PULSENET	2017	USA	5	Human Clinical	Feces	89.9531	99.71	0.07	0	52.11	405539	4854253	41	1,9,12[Vi]	g,p	D1	Dublin	Dublin	10
SRR6475628	PRJNA280335	SAMN08361216	CFSAN	2017	USA:MN	5	Clinical Bovine	Lung	136.763	99.71	0.07	0	52.11	384506	4848107	41	1,9,12[Vi]	g,p	D1	Dublin	Dublin	10
SRR6475644	PRJNA280335	SAMN08361215	CFSAN	2017	USA:SD	8	Clinical Bovine	Lymph Node	108.192	99.71	0.15	0	52.1	405539	4856387	38	1,9,12[Vi]	g,p	D1	Dublin	Dublin	10
SRR6480651	PRJNA230403	SAMN08376494	EDLB-CDC	2015	USA	10	Human Clinical	Blood	125.293	99.71	0.22	0	52.09	434019	4886751	34	1,9,12[Vi]	g,p	D1	Dublin	Dublin	10
SRR6484652	PRJNA230403	SAMN08379484	EDLB-CDC	2015	USA	6	Human Clinical	Blood	141.685	99.71	0.15	0	52.12	477412	4859734	27	1,9,12[Vi]	g,p	D1	Dublin	Dublin	10
SRR6484728	PRJNA230403	SAMN08379641	EDLB-CDC	2015	USA	4	Human Clinical	Urine	101.68	99.71	0.29	0	52.1	401535	4880731	35	1,9,12[Vi]	g,p	D1	Dublin	Dublin	10
SRR6489807	PRJNA230403	SAMN08383667	EDLB-CDC	2015	USA	4	Human Clinical	Blood	120.776	99.71	0.29	0	52.11	432358	4871567	34	1,9,12[Vi]	g,p	D1	Dublin	Dublin	10
SRR6502082	PRJNA338674	SAMN08217903	CFSAN	2017	USA:OH	5	Clinical Bovine	Feces	36.9047	99.41	0.07	0	52.22	98855	4799973	89	1,9,12[Vi]	g,p	D1	Dublin	Dublin	10
SRR6514723	PRJNA230403	SAMN08383746	PULSENET	2017	USA	4	Human Clinical	Blood	81.254	99.71	0.07	0	52.11	331891	4851724	46	1,9,12[Vi]	g,p	D1	Dublin	Dublin	10
SRR6639043	PRJNA242847	SAMN08432328	USDA-FSIS	2018	USA:PA	3	Environmental	Beef	96.7085	99.71	0.15	0	52.13	237273	4846829	48	1,9,12[Vi]	g,p	D1	Dublin	Dublin	10
SRR6650898	PRJNA230403	SAMN08395770	PULSENET	2017	USA	10	Human Clinical	CSF	120.207	99.71	0.07	0	52.11	405539	4851754	37	1,9,12[Vi]	g,p	D1	Dublin	Dublin	10
SRR6650931	PRJNA230403	SAMN08407669	EDLB-CDC	2018	USA	10	Human Clinical	Not Specified	164.428	99.71	0.07	0	52.11	405539	4857864	35	1,9,12[Vi]	g,p	D1	Dublin	Dublin	10
SRR6663496	PRJNA230403	SAMN08035450	PULSENET	2017	USA	5	Human Clinical	Blood	78.5444	99.71	0.07	0	52.13	325736	4807249	38	1,9,12[Vi]	g,p	D1	Dublin	Dublin	10
SRR6668009	PRJNA242847	SAMN08457889	USDA-FSIS	2017	USA:IL	5	Environmental	Beef	79.0908	99.71	0.15	0	52.11	401408	4853032	38	1,9,12[Vi]	g,p	D1	Dublin	Dublin	10
SRR6674600	PRJNA242847	SAMN08467263	USDA-FSIS	2018	USA:ID	10	Environmental	Beef	159.175	99.71	0.15	0	52.11	405520	4847509	43	1,9,12[Vi]	g,p	D1	Dublin	Dublin	10
SRR6676532	PRJNA230403	SAMN08471111	PULSENET	2017	USA	7	Human Clinical	Tissue Pool	76.5237	99.71	0.07	0	52.1	405539	4930360	38	1,9,12[Vi]	g,p	D1	Dublin	Dublin	10
SRR6676536	PRJNA230403	SAMN08471090	PULSENET	2018	USA	7	Human Clinical	Feces	68.446	99.71	0.07	0	52.09	401544	4933721	41	1,9,12[Vi]	g,p	D1	Dublin	Dublin	10
SRR6676541	PRJNA230403	SAMN08471106	PULSENET	2017	USA	7	Human Clinical	Blood	86.3624	99.71	0.07	0	52.12	405539	4905582	34	1,9,12[Vi]	g,p	D1	Dublin	Dublin	10
SRR6683743	PRJNA280335	SAMN08466537	CFSAN	2017	USA:MN	5	Clinical Bovine	Liver	76.9966	99.71	0.15	0	52.16	258119	4863994	58	1,9,12[Vi]	g,p	D1	Dublin	Dublin	10
SRR6684997	PRJNA431870	SAMN08412434	CADOH	2014	USA:CA	9	Human Clinical	Not Specified	55.2713	99.71	0.07	0	52.12	405380	4833464	37	1,9,12[Vi]	g,p	D1	Dublin	Dublin	10
SRR6685099	PRJNA431870	SAMN08412499	CADOH	2014	USA:CA	9	Human Clinical	Not Specified	74.5738	99.71	0.07	0	52.12	401526	4841249	41	1,9,12[Vi]	g,p	D1	Dublin	Dublin	10
SRR6696871	PRJNA242847	SAMN08500505	USDA-FSIS	2018	USA:CA	9	Environmental	Beef	63.6318	99.71	0.15	0	52.11	401414	4843741	41	1,9,12[Vi]	g,p	D1	Dublin	Dublin	10
SRR6696878	PRJNA242847	SAMN08500503	USDA-FSIS	2018	USA:CA	9	Environmental	Beef	119.198	99.71	0.07	0	52.15	406866	4818848	39	1,9,12[Vi]	g,p	D1	Dublin	Dublin	10
SRR6696879	PRJNA242847	SAMN08500504	USDA-FSIS	2018	USA:CA	9	Environmental	Beef	96.5181	99.71	0.15	0	52.1	301542	4845223	44	1,9,12[Vi]	g,p	D1	Dublin	Dublin	10
SRR6703770	PRJNA230403	SAMN08513647	EDLB-CDC	2017	USA	2	Human Clinical	Bile	43.2055	99.71	0.07	0	52.15	245155	4818497	53	1,9,12[Vi]	g,p	D1	Dublin	I -:g,p:-	10
SRR6715741	PRJNA230403	SAMN08437141	EDLB-CDC	2018	USA	4	Human Clinical	Urine	203.691	99.71	0.07	0	52.13	405539	4812949	42	1,9,12[Vi]	g,p	D1	Dublin	Dublin	10
SRR6726526	PRJNA230403	SAMN08536363	EDLB-CDC	2017	USA	6	Human Clinical	Feces	51.7943	99.71	0.15	0	52.24	104641	4816460	102	1,9,12[Vi]	g,p	D1	Dublin	I -:g,p:-	10
SRR6760557	PRJNA230403	SAMN08579827	EDLB-CDC	2018	USA	5	Human Clinical	Blood	93.4635	99.71	0.29	0	52.11	359021	4865988	39	1,9,12[Vi]	g,p	D1	Dublin	Dublin	10
SRR6766056	PRJNA230403	SAMN08584065	EDLB-CDC	2018	USA	5	Human Clinical	Fluid	93.7469	99.71	0.15	0	52.11	384519	4860134	33	1,9,12[Vi]	g,p	D1	Dublin	Dublin	10
SRR6766175	PRJNA230403	SAMN08584143	EDLB-CDC	2017	USA	3	Human Clinical	Fluid	56.1639	99.71	0.29	0	52.13	248591	4860779	54	1,9,12[Vi]	g,p	D1	Dublin	Dublin	10
SRR6766433	PRJNA230403	SAMN08584145	EDLB-CDC	2018	USA	3	Human Clinical	Feces	48.2604	99.71	0.29	0	52.13	298343	4852296	50	1,9,12[Vi]	g,p	D1	Dublin	Dublin	10
SRR6786516	PRJNA280335	SAMN08606810	CFSAN	2017	USA:MN	5	Clinical Bovine	Liver	87.2001	97.35	0.22	0	52.13	223187	4702162	58	1,9,12[Vi]	g,p	D1	Dublin	Dublin	10
SRR6786555	PRJNA280335	SAMN08606800	CFSAN	2017	USA:SD	8	Clinical Bovine	Lung	80.595	99.51	0.15	0	52.14	204265	4851513	63	1,9,12[Vi]	g,p	D1	Dublin	Dublin	10
SRR6795795	PRJNA280335	SAMN08579914	CFSAN	2017	USA:SD	8	Clinical Bovine	Liver	101.464	99.71	0.29	0	52.12	391830	4872012	45	1,9,12[Vi]	g,p	D1	Dublin	Dublin	10
SRR6813640	PRJNA230403	SAMN08644534	EDLB-CDC	2018	USA	5	Human Clinical	Blood	117.803	99.71	0.07	0	52.11	401508	4858949	37	1,9,12[Vi]	g,p	D1	Dublin	Dublin	10
SRR6818840	PRJNA242847	SAMN08662347	USDA-FSIS	2018	USA:CA	9	Environmental	Beef	77.3393	99.71	0.07	0	52.14	221020	4855619	63	1,9,12[Vi]	g,p	D1	Dublin	Dublin	10
SRR6818866	PRJNA242847	SAMN08662344	USDA-FSIS	2018	USA:CA	9	Environmental	Beef	77.7413	99.71	0.15	0	52.22	145310	4815458	72	1,9,12[Vi]	g,p	D1	Dublin	Dublin	10
SRR6818876	PRJNA242847	SAMN08662346	USDA-FSIS	2018	USA:CA	9	Environmental	Beef	93.9003	99.71	0.07	0	52.19	193077	4829635	52	1,9,12[Vi]	g,p	D1	Dublin	I -:g,p:-	10
SRR6843311	PRJNA242847	SAMN08719240	USDA-FSIS	2018	USA:PA	3	Environmental	Beef	125.804	99.71	0.07	0	52.13	401535	4842873	41	1,9,12[Vi]	g,p	D1	Dublin	Dublin	10
SRR6870569	PRJNA230403	SAMN08743619	EDLB-CDC	2018	USA	2	Human Clinical	Blood	63.2086	97.94	0.15	0	52.12	296821	4740067	51	1,9,12[Vi]	g,p	D1	Dublin	Dublin	-
SRR6870784	PRJNA230403	SAMN08744108	EDLB-CDC	2018	USA	3	Human Clinical	Blood	71.838	99.71	0.07	0	52.11	414679	4857872	40	1,9,12[Vi]	g,p	D1	Dublin	Dublin	10
SRR6879384	PRJNA230403	SAMN08773069	EDLB-CDC	2018	USA	4	Human Clinical	Urine	92.2559	99.71	0.07	0	52.13	401526	4845804	43	1,9,12[Vi]	g,p	D1	Dublin	Dublin	10
SRR6879571	PRJNA230403	SAMN08773138	EDLB-CDC	2018	USA	5	Human Clinical	Blood	65.2112	99.71	0.15	0	52.11	401544	4847101	46	1,9,12[Vi]	g,p	D1	Dublin	Dublin	10
SRR6880068	PRJNA230403	SAMN08773635	EDLB-CDC	2018	USA	5	Human Clinical	Feces	56.0931	99.71	0.15	0	52.09	401526	4875444	37	1,9,12[Vi]	g,p	D1	Dublin	Dublin	10
SRR6880072	PRJNA230403	SAMN08773629	EDLB-CDC	2018	USA	3	Human Clinical	Feces	87.3382	99.71	0.07	0	52.11	304672	4850895	46	1,9,12[Vi]	g,p	D1	Dublin	Dublin	10
SRR6880170	PRJNA230403	SAMN08773697	EDLB-CDC	2017	USA	4	Human Clinical	Blood	52.1925	99.71	0.07	0	52.17	327314	4820033	52	1,9,12[Vi]	g,p	D1	Dublin	Dublin	10
SRR6881303	PRJNA230403	SAMN08774731	EDLB-CDC	2017	USA	4	Human Clinical	Feces	62.6124	99.71	0.07	0	52.13	241635	4838182	52	1,9,12[Vi]	g,p	D1	Dublin	Dublin	10
SRR6881433	PRJNA230403	SAMN08774806	EDLB-CDC	2017	USA	7	Human Clinical	Feces	63.017	99.71	0.15	0	52.1	344372	4847415	41	1,9,12[Vi]	g,p	D1	Dublin	Dublin	10
SRR6881532	PRJNA230403	SAMN08774948	EDLB-CDC	2018	USA	10	Human Clinical	Blood	75.3529	99.71	0.15	0	52.12	195951	4855922	55	1,9,12[Vi]	g,p	D1	Dublin	Dublin	10
SRR6885353	PRJNA230403	SAMN08784330	EDLB-CDC	2018	USA	5	Human Clinical	Feces	73.0525	99.71	0.07	0	52.13	178503	4832120	59	1,9,12[Vi]	g,p	D1	Dublin	Dublin	10
SRR6885452	PRJNA230403	SAMN08784408	EDLB-CDC	2018	USA	4	Human Clinical	Feces	69.0824	99.71	0.07	0	52.17	216970	4817492	56	1,9,12[Vi]	g,p	D1	Dublin	Dublin	10
SRR6904880	PRJNA242847	SAMN08801751	USDA-FSIS	2018	USA:ID	10	Environmental	Beef	67.3294	99.71	0.07	0	52.21	121759	4804490	76	1,9,12[Vi]	g,p	D1	Dublin	I -:g,p:-	10
SRR6908088	PRJNA230403	SAMN08804656	EDLB-CDC	2017	USA	4	Human Clinical	Blood	45.4831	99.41	0.11	0	52.38	56005	4773161	162	1,9,12[Vi]	g,p	D1	Dublin	I -:g,p:-	10
SRR6908301	PRJNA230403	SAMN08804854	EDLB-CDC	2018	USA	4	Human Clinical	Not Specified	54.1312	99.71	0.15	0	52.14	405539	4847605	41	1,9,12[Vi]	g,p	D1	Dublin	Dublin	10
SRR6920571	PRJNA230403	SAMN08823474	EDLB-CDC	2017	USA	4	Human Clinical	Not Specified	102.141	99.71	0.07	0	52.12	405440	4855003	38	1,9,12[Vi]	g,p	D1	Dublin	Dublin	10
SRR6926992	PRJNA230403	SAMN08832639	EDLB-CDC	2017	USA	4	Human Clinical	Feces	54.7206	99.71	0.07	0	52.18	213706	4818643	56	1,9,12[Vi]	g,p	D1	Dublin	I -:g,p:-	4654
SRR6926998	PRJNA230403	SAMN08832640	EDLB-CDC	2017	USA	4	Human Clinical	Feces	46.9615	99.12	0.15	0	52.17	145163	4915981	85	1,9,12[Vi]	g,p	D1	Dublin	I -:g,p:-	10
SRR6933130	PRJNA242847	SAMN08851660	USDA-FSIS	2018	USA:CA	9	Environmental	Beef	56.003	99.71	0.07	0	52.43	73600	4730463	129	1,9,12[Vi]	g,p	-	Dublin	I -:g,p:-	10
SRR6933163	PRJNA242847	SAMN08851651	USDA-FSIS	2018	USA:CA	9	Environmental	Beef	66.0323	99.71	0.07	0	52.35	97188	4783669	94	1,9,12[Vi]	g,p	-	Dublin	I -:g,p:-	10
SRR6933166	PRJNA242847	SAMN08851653	USDA-FSIS	2018	USA:CA	9	Environmental	Beef	57.0564	99.71	0.07	0	52.41	55041	4740863	138	1,9,12[Vi]	g,p	D1	Dublin	I -:g,p:-	10
SRR6933169	PRJNA242847	SAMN08851632	USDA-FSIS	2018	USA:TX	6	Environmental	Beef	71.7685	99.71	0.07	0	52.14	298892	4832574	51	1,9,12[Vi]	g,p	D1	Dublin	Dublin	10
SRR6933178	PRJNA242847	SAMN08851654	USDA-FSIS	2018	USA:CA	9	Environmental	Beef	63.8741	97.59	0.07	0	52.36	75896	4625201	112	1,9,12[Vi]	g,p	D1	Dublin	I -:g,p:-	10
SRR6933271	PRJNA242847	SAMN08851655	USDA-FSIS	2018	USA:CA	9	Environmental	Beef	75.1324	99.71	0.07	0	52.25	146525	4783960	80	1,9,12[Vi]	g,p	D1	Dublin	I -:g,p:-	10
SRR6933279	PRJNA242847	SAMN08851657	USDA-FSIS	2018	USA:CA	9	Environmental	Beef	68.7582	99.71	0.07	0	52.34	81257	4786042	108	1,9,12[Vi]	g,p	-	Dublin	I -:g,p:-	10
SRR6933282	PRJNA242847	SAMN08851650	USDA-FSIS	2018	USA:CA	9	Environmental	Beef	68.0985	99.71	0.07	0	52.35	99005	4779714	93	1,9,12[Vi]	g,p	D1	Dublin	I -:g,p:-	10
SRR6933283	PRJNA242847	SAMN08851658	USDA-FSIS	2018	USA:CA	9	Environmental	Beef	66.7537	99.71	0.07	0	52.43	63002	4756291	140	1,9,12[Vi]	g,p	-	Dublin	I -:g,p:-	10
SRR6933285	PRJNA242847	SAMN08851652	USDA-FSIS	2018	USA:CA	9	Environmental	Beef	63.7812	99.71	0.07	0	52.37	76889	4769276	119	1,9,12[Vi]	g,p	D1	Dublin	Dublin	10
SRR6933286	PRJNA242847	SAMN08851656	USDA-FSIS	2018	USA:CA	9	Environmental	Beef	55.6585	99.71	0.07	0	52.36	67420	4770887	131	1,9,12[Vi]	g,p	D1	Dublin	I -:g,p:-	10
SRR6933289	PRJNA242847	SAMN08851659	USDA-FSIS	2018	USA:CA	9	Environmental	Beef	70.3312	99.71	0.07	0	52.35	77493	4774514	117	1,9,12[Vi]	g,p	D1	Dublin	I -:g,p:-	10
SRR6933294	PRJNA242847	SAMN08851649	USDA-FSIS	2018	USA:CA	9	Environmental	Beef	52.5815	99.71	0.07	0	52.33	65227	4775172	121	1,9,12[Vi]	g,p	D1	Dublin	I -:g,p:-	10
SRR6986092	PRJNA357723	SAMN08902728	CFSAN	2010	USA:PA	3	Human Clinical	Tissue Pool	63.108	99.71	0.07	0	52.1	351507	4841620	37	1,9,12[Vi]	g,p	D1	Dublin	Dublin	10
SRR6986177	PRJNA357723	SAMN08902759	CFSAN	2014	USA:PA	3	Human Clinical	Tissue Pool	40.5851	99.71	0.07	0	52.1	401553	4834341	37	1,9,12[Vi]	g,p	D1	Dublin	Dublin	10
SRR6986180	PRJNA357723	SAMN08902708	CFSAN	2011	USA:PA	3	Human Clinical	Tissue Pool	50.7478	99.71	0.07	0	52.11	351482	4837843	43	1,9,12[Vi]	g,p	D1	Dublin	Dublin	10
SRR6986181	PRJNA357723	SAMN08902710	CFSAN	2011	USA:PA	3	Human Clinical	Tissue Pool	47.3828	97.16	0.07	0	52.11	405772	4738648	39	1,9,12[Vi]	g,p	D1	Dublin	Dublin	-
SRR6986336	PRJNA357723	SAMN08902715	CFSAN	2011	USA:PA	3	Human Clinical	Tissue Pool	58.7087	99.71	0.07	0	52.12	405308	4836263	40	1,9,12[Vi]	g,p	D1	Dublin	Dublin	10
SRR6986337	PRJNA357723	SAMN08902727	CFSAN	2010	USA:PA	3	Human Clinical	Tissue Pool	34.0924	99.71	0.12	0	52.15	196149	4762382	53	1,9,12[Vi]	g,p	D1	Dublin	Dublin	10
SRR6986342	PRJNA357723	SAMN08902761	CFSAN	2013	USA:PA	3	Human Clinical	Tissue Pool	40.2684	99.71	0.07	0	52.12	405262	4827814	40	1,9,12[Vi]	g,p	D1	Dublin	Dublin	10
SRR6986344	PRJNA357723	SAMN08902711	CFSAN	2010	USA:PA	3	Human Clinical	Tissue Pool	52.065	99.71	0.07	0	52.12	299398	4840751	54	1,9,12[Vi]	g,p	D1	Dublin	Dublin	10
SRR6986348	PRJNA357723	SAMN08902709	CFSAN	2012	USA:PA	3	Human Clinical	Tissue Pool	45.3514	98.04	0.07	0	52.11	331066	4794400	47	1,9,12[Vi]	g,p	D1	Dublin	Dublin	10
SRR6986362	PRJNA357723	SAMN08902712	CFSAN	2010	USA:PA	3	Human Clinical	Tissue Pool	38.6513	99.71	0.07	0	52.12	344307	4831880	43	1,9,12[Vi]	g,p	D1	Dublin	Dublin	10
SRR6986365	PRJNA357723	SAMN08902714	CFSAN	2010	USA:NJ	2	Human Clinical	Tissue Pool	58.5569	99.41	0.07	0	52.12	183011	4829127	59	1,9,12[Vi]	g,p	D1	Dublin	Dublin	10
SRR6996343	PRJNA338674	SAMN08744623	CFSAN	2017	USA:OH	5	Clinical Bovine	Lung	40.8065	99.71	0.07	0	52.17	325672	4834130	49	1,9,12[Vi]	g,p	D1	Dublin	I -:g,p:-	10
SRR7002064	PRJNA242847	SAMN08930669	USDA-FSIS	2018	USA:CA	9	Environmental	Beef	61.6002	99.71	0.07	0	52.09	416399	4838480	44	1,9,12[Vi]	g,p	D1	Dublin	Dublin	10
SRR7002066	PRJNA242847	SAMN08930670	USDA-FSIS	2018	USA:CA	9	Environmental	Beef	67.158	99.71	0.07	0	52.12	331690	4851384	39	1,9,12[Vi]	g,p	D1	Dublin	Dublin	10
SRR7010294	PRJNA338674	SAMN08744639	CFSAN	2012	USA:OH	5	Clinical Bovine	Intestine	41.0457	99.71	0.22	0	52.27	90833	4824837	121	1,9,12[Vi]	g,p	-	Dublin	I -:g,p:-	10
SRR7010301	PRJNA338674	SAMN08744611	CFSAN	2013	USA:OH	5	Clinical Bovine	Lung	41.4652	99.71	0.07	0	52.16	196116	4842932	55	1,9,12[Vi]	g,p	D1	Dublin	Dublin	10
SRR7010304	PRJNA338674	SAMN08744620	CFSAN	2013	USA:OH	5	Clinical Bovine	Lung	103.072	99.71	0.07	0	52.11	432358	4849893	36	1,9,12[Vi]	g,p	D1	Dublin	Dublin	10
SRR7010338	PRJNA338674	SAMN08744649	CFSAN	2014	USA:OH	5	Clinical Bovine	Tissue Pool	83.6512	99.71	0.22	0	52.35	78330	4811218	135	1,9,12[Vi]	g,p	-	Dublin	I -:g,p:-	10
SRR7010474	PRJNA338674	SAMN08744634	CFSAN	2014	USA:OH	5	Clinical Bovine	Lung	65.8026	99.71	0.29	0	52.16	215469	4858466	65	1,9,12[Vi]	g,p	D1	Dublin	Dublin	10
SRR7010475	PRJNA338674	SAMN08744648	CFSAN	2014	USA:OH	5	Clinical Bovine	Lung	64.9988	99.71	0.22	0	52.17	420729	4839523	37	1,9,12[Vi]	g,p	D1	Dublin	Dublin	10
SRR7011956	PRJNA338674	SAMN08744643	CFSAN	2012	USA:OH	5	Clinical Bovine	Lung	34.8337	99.71	0.07	0	52.14	262200	4848988	47	1,9,12[Vi]	g,p	D1	Dublin	I -:g,p:-	10
SRR7011962	PRJNA338674	SAMN08744629	CFSAN	2012	USA:OH	5	Clinical Bovine	Lung	54.4412	99.71	0.07	0	52.12	392286	4849231	39	1,9,12[Vi]	g,p	D1	Dublin	Dublin	10
SRR7011986	PRJNA338674	SAMN08744640	CFSAN	2012	USA:OH	5	Clinical Bovine	Feces	38.4008	99.71	0.07	0	52.16	161269	4837588	67	1,9,12[Vi]	g,p	D1	Dublin	I -:g,p:-	10
SRR7012122	PRJNA338674	SAMN08744638	CFSAN	2014	USA:OH	5	Clinical Bovine	Lung	119.241	99.71	0.07	0	52.14	283761	4852597	45	1,9,12[Vi]	g,p	D1	Dublin	Dublin	10
SRR7041622	PRJNA338674	SAMN08744645	CFSAN	2016	USA:OH	5	Clinical Bovine	Lung	44.3552	99.71	0.07	0	52.22	129157	4829874	83	1,9,12[Vi]	g,p	D1	Dublin	I -:g,p:-	10
SRR7041697	PRJNA338674	SAMN08744616	CFSAN	2016	USA:OH	5	Clinical Bovine	Lung	31.2134	99.71	0.22	0	52.19	129082	4847846	78	1,9,12[Vi]	g,p	D1	Dublin	I -:g,p:-	10
SRR7041721	PRJNA338674	SAMN08744632	CFSAN	2015	USA:OH	5	Clinical Bovine	Lung	68.4474	99.71	0.07	0	52.11	401526	4866659	34	1,9,12[Vi]	g,p	D1	Dublin	Dublin	10
SRR7041722	PRJNA338674	SAMN08744612	CFSAN	2015	USA:OH	5	Clinical Bovine	Lung	72.9847	99.71	0.07	0	52.12	384511	4851256	39	1,9,12[Vi]	g,p	D1	Dublin	Dublin	10
SRR7041896	PRJNA338674	SAMN08744609	CFSAN	2015	USA:OH	5	Clinical Bovine	Lung	52.6804	99.71	0.07	0	52.15	300864	4834810	45	1,9,12[Vi]	g,p	D1	Dublin	Dublin	10
SRR7042031	PRJNA338674	SAMN08744589	CFSAN	2016	USA:OH	5	Clinical Bovine	Feces	117.172	99.71	0.07	0	52.3	92332	4816242	107	1,9,12[Vi]	g,p	D1	Dublin	I -:g,p:-	10
SRR7049822	PRJNA230403	SAMN08964089	EDLB-CDC	2018	USA	2	Human Clinical	Blood	72.9213	99.71	0.07	0	52.12	262013	4835190	47	1,9,12[Vi]	g,p	D1	Dublin	Dublin	10
SRR7049849	PRJNA230403	SAMN08964156	EDLB-CDC	2018	USA	2	Human Clinical	Feces	86.706	99.71	0.07	0	52.14	300843	4791331	52	1,9,12[Vi]	g,p	D1	Dublin	Dublin	10
SRR7049865	PRJNA230403	SAMN08964164	EDLB-CDC	2018	USA	2	Human Clinical	Urine	83.6624	99.71	0.07	0	52.13	370611	4832061	39	1,9,12[Vi]	g,p	D1	Dublin	Dublin	10
SRR7063131	PRJNA242847	SAMN08981339	USDA-FSIS	2018	USA:CA	9	Environmental	Beef	57.6579	99.71	0.07	0	52.2	248318	4802158	49	1,9,12[Vi]	g,p	D1	Dublin	I -:g,p:-	10
SRR7063134	PRJNA242847	SAMN08981336	USDA-FSIS	2018	USA:CA	9	Environmental	Beef	66.2636	99.71	0.07	0	52.19	200837	4805131	51	1,9,12[Vi]	g,p	D1	Dublin	Dublin	10
SRR7063136	PRJNA242847	SAMN08981322	USDA-FSIS	2018	USA:CA	9	Environmental	Beef	88.9733	99.71	0.07	0	52.16	325312	4832291	46	1,9,12[Vi]	g,p	D1	Dublin	I -:g,p:-	10
SRR7063142	PRJNA242847	SAMN08981320	USDA-FSIS	2018	USA:CA	9	Environmental	Beef	87.4525	99.71	0.07	0	52.11	300945	4844428	46	1,9,12[Vi]	g,p	D1	Dublin	Dublin	10
SRR7063153	PRJNA242847	SAMN08981321	USDA-FSIS	2018	USA:CA	9	Environmental	Beef	56.8452	99.71	0.07	0	52.15	211052	4828579	60	1,9,12[Vi]	g,p	D1	Dublin	Dublin	10
SRR7063157	PRJNA242847	SAMN08981325	USDA-FSIS	2018	USA:CA	9	Environmental	Beef	98.5814	99.71	0.07	0	52.17	262249	4798788	52	1,9,12[Vi]	g,p	D1	Dublin	Dublin	10
SRR7063159	PRJNA242847	SAMN08981323	USDA-FSIS	2018	USA:CA	9	Environmental	Beef	87.8567	99.71	0.07	0	52.16	331666	4822039	45	1,9,12[Vi]	g,p	D1	Dublin	I -:g,p:-	10
SRR7063174	PRJNA242847	SAMN08981338	USDA-FSIS	2018	USA:CA	9	Environmental	Beef	59.7978	99.71	0.07	0	52.16	325581	4815069	37	1,9,12[Vi]	g,p	D1	Dublin	Dublin	10
SRR7063188	PRJNA242847	SAMN08981335	USDA-FSIS	2018	USA:CA	9	Environmental	Beef	87.7159	99.71	0.07	0	52.11	419461	4822620	33	1,9,12[Vi]	g,p	D1	Dublin	Dublin	10
SRR7063192	PRJNA242847	SAMN08981324	USDA-FSIS	2018	USA:CA	9	Environmental	Beef	86.0053	99.71	0.07	0	52.14	331613	4809808	52	1,9,12[Vi]	g,p	D1	Dublin	Dublin	10
SRR7063206	PRJNA242847	SAMN08981337	USDA-FSIS	2018	USA:CA	9	Environmental	Beef	70.618	99.71	0.07	0	52.16	331639	4815548	37	1,9,12[Vi]	g,p	D1	Dublin	Dublin	10
SRR7063430	PRJNA230403	SAMN08981809	EDLB-CDC	2017	USA	4	Human Clinical	Blood	45.2146	99.71	0.07	0	52.1	401535	4842253	38	1,9,12[Vi]	g,p	D1	Dublin	Dublin	10
SRR7075034	PRJNA242847	SAMN08995951	USDA-FSIS	2018	USA:MN	5	Environmental	Beef	77.2478	99.71	0.07	0	52.12	336289	4843097	37	1,9,12[Vi]	g,p	D1	Dublin	Dublin	10
SRR7075052	PRJNA242847	SAMN08995948	USDA-FSIS	2018	USA:MN	5	Environmental	Beef	121.158	99.71	0.15	0	52.15	305305	4799966	52	1,9,12[Vi]	g,p	D1	Dublin	Dublin	10
SRR7075224	PRJNA242847	SAMN08996032	USDA-FSIS	2018	USA:CA	9	Environmental	Beef	68.7278	99.71	0.07	0	52.16	186145	4801953	49	1,9,12[Vi]	g,p	D1	Dublin	Dublin	10
SRR7119889	PRJNA242847	SAMN09068396	USDA-FSIS	2018	USA:OR	10	Environmental	Beef	66.2906	99.69	0.07	0	52.1	176117	4854729	60	1,9,12[Vi]	g,p	D1	Dublin	Dublin	10
SRR7130384	PRJNA357723	SAMN09081206	CFSAN	2012	USA:PA	3	Human Clinical	Tissue Pool	58.7606	99.71	0.15	0	52.09	325786	4829471	56	1,9,12[Vi]	g,p	D1	Dublin	Dublin	10
SRR7130547	PRJNA357723	SAMN09081204	CFSAN	2012	USA:DE	3	Human Clinical	Tissue Pool	58.2854	99.71	0.07	0	52.15	299339	4813203	47	1,9,12[Vi]	g,p	D1	Dublin	Dublin	10
SRR7130565	PRJNA357723	SAMN09081205	CFSAN	2013	USA:PA	3	Human Clinical	Tissue Pool	37.2823	99.71	0.07	0	52.1	328438	4848700	47	1,9,12[Vi]	g,p	D1	Dublin	Dublin	10
SRR7132648	PRJNA230403	SAMN09091320	EDLB-CDC	2018	USA	8	Human Clinical	Not Specified	68.3913	99.71	0.15	0	52.11	405539	4844548	35	1,9,12[Vi]	g,p	D1	Dublin	Dublin	10
SRR7132727	PRJNA242847	SAMN09090881	USDA-FSIS	2018	USA:TX	6	Environmental	Beef	85.086	99.71	0.07	0	52.12	419467	4850694	41	1,9,12[Vi]	g,p	D1	Dublin	Dublin	10
SRR7138665	PRJNA242847	SAMN09098750	USDA-FSIS	2018	USA:CA	9	Environmental	Beef	94.4096	99.71	0.07	0	52.12	325848	4840899	43	1,9,12[Vi]	g,p	D1	Dublin	Dublin	10
SRR7138697	PRJNA242847	SAMN09098749	USDA-FSIS	2018	USA:CA	9	Environmental	Beef	77.8264	99.71	0.07	0	52.18	331516	4778412	43	1,9,12[Vi]	g,p	D1	Dublin	Dublin	10
SRR7170103	PRJNA230403	SAMN09213193	EDLB-CDC	2018	USA	9	Human Clinical	Blood	111.502	99.63	0.15	0	52.15	300770	4856293	49	1,9,12[Vi]	g,p	D1	Dublin	Dublin	10
SRR7196769	PRJNA338674	SAMN08744581	CFSAN	2012	USA:OH	5	Clinical Bovine	Tissue	48.6441	99.71	0.07	0	52.13	401535	4848792	42	1,9,12[Vi]	g,p	D1	Dublin	Dublin	10
SRR7235692	PRJNA230403	SAMN09283684	EDLB-CDC	2017	USA	9	Human Clinical	Blood	57.6342	99.71	0.15	0	52.12	331939	4855071	41	1,9,12[Vi]	g,p	D1	Dublin	Dublin	10
SRR7248277	PRJNA230403	SAMN09294329	EDLB-CDC	2018	USA	4	Human Clinical	Not Specified	67.5267	99.71	0.15	0	52.12	331960	4842366	44	1,9,12[Vi]	g,p	D1	Dublin	Dublin	10
SRR7276571	PRJNA316457	SAMN08971986	CFSAN	2017	USA:IA	7	Clinical Bovine	Lung	68.7966	99.71	0.22	0	52.19	140034	4833705	72	1,9,12[Vi]	g,p	D1	Dublin	Dublin	10
SRR7294325	PRJNA230403	SAMN09399395	EDLB-CDC	2018	USA	8	Human Clinical	Not Specified	98.9813	99.71	0.07	0	52.1	408571	4847014	39	1,9,12[Vi]	g,p	D1	Dublin	Dublin	10
SRR7346707	PRJNA230403	SAMN09429263	EDLB-CDC	2018	USA	6	Human Clinical	Blood	63.6516	99.71	0.15	0	52.12	369117	4842207	48	1,9,12[Vi]	g,p	D1	Dublin	Dublin	10
SRR7348256	PRJNA230403	SAMN09430503	EDLB-CDC	2018	USA	2	Human Clinical	Not Specified	102.955	99.71	0.07	0	52.13	370909	4786525	43	1,9,12[Vi]	g,p	D1	Dublin	Dublin	10
SRR7348276	PRJNA230403	SAMN09430515	EDLB-CDC	2018	USA	2	Human Clinical	Not Specified	103.109	99.71	0.29	0	52.13	319805	4856281	48	1,9,12[Vi]	g,p	D1	Dublin	Dublin	10
SRR7363621	PRJNA230403	SAMN09455538	EDLB-CDC	2018	USA	5	Human Clinical	Blood	119.255	99.71	0.07	0	52.11	420360	4858114	34	1,9,12[Vi]	g,p	D1	Dublin	Dublin	10
SRR7406172	PRJNA242847	SAMN09462574	USDA-FSIS	2018	USA:ID	10	Environmental	Beef	64.9343	99.71	0.07	0	52.21	133372	4823660	66	1,9,12[Vi]	g,p	D1	Dublin	Dublin	10
SRR7414574	PRJNA230403	SAMN09474650	EDLB-CDC	2018	USA	2	Human Clinical	Feces	97.8747	99.71	0.15	0	52.43	48299	4748704	167	1,9,12[Vi]	g,p	-	Dublin	I -:g,p:-	10
SRR7426254	PRJNA242847	SAMN09479629	USDA-FSIS	2018	USA:TX	6	Environmental	Beef	120.887	99.71	0.07	0	52.12	401526	4852589	41	1,9,12[Vi]	g,p	D1	Dublin	Dublin	10
SRR7458090	PRJNA242847	SAMN09521787	USDA-FSIS	2018	USA:TX	6	Environmental	Beef	113.043	99.56	0.07	0	52.19	332921	4772631	47	1,9,12[Vi]	g,p	D1	Dublin	Dublin	10
SRR7458101	PRJNA242847	SAMN09521783	USDA-FSIS	2018	USA:TX	6	Environmental	Beef	78.7633	99.56	0.07	0	52.22	169439	4764322	69	1,9,12[Vi]	g,p	D1	Dublin	Dublin	10
SRR7458119	PRJNA242847	SAMN09521784	USDA-FSIS	2018	USA:TX	6	Environmental	Beef	82.6212	99.56	0.07	0	52.21	169439	4769167	65	1,9,12[Vi]	g,p	D1	Dublin	Dublin	10
SRR7458127	PRJNA242847	SAMN09521786	USDA-FSIS	2018	USA:TX	6	Environmental	Beef	75.6662	99.56	0.07	0	52.26	97198	4752711	85	1,9,12[Vi]	g,p	D1	Dublin	I -:g,p:-	10
SRR7458128	PRJNA242847	SAMN09521761	USDA-FSIS	2018	USA:PA	3	Environmental	Beef	59.2101	99.71	0.07	0	52.23	140167	4780428	73	1,9,12[Vi]	g,p	D1	Dublin	I -:g,p:-	10
SRR7458129	PRJNA242847	SAMN09521782	USDA-FSIS	2018	USA:MN	5	Environmental	Beef	89.3914	99.71	0.15	0	52.13	176177	4809925	72	1,9,12[Vi]	g,p	D1	Dublin	Dublin	10
SRR7458239	PRJNA242847	SAMN09521785	USDA-FSIS	2018	USA:TX	6	Environmental	Beef	99.2351	99.56	0.07	0	52.22	331889	4756511	43	1,9,12[Vi]	g,p	D1	Dublin	Dublin	10
SRR7533570	PRJNA242847	SAMN09684045	USDA-FSIS	2018	USA:WI	5	Environmental	Beef	89.9955	99.41	0.07	0	52.14	220437	4820430	53	1,9,12[Vi]	g,p	D1	Dublin	Dublin	10
SRR7601570	PRJNA230403	SAMN09722793	EDLB-CDC	2018	USA	5	Human Clinical	Feces	75.2	99.71	0.15	0	52.15	432193	4836763	31	1,9,12[Vi]	g,p	D1	Dublin	Dublin	10
SRR7620522	PRJNA230403	SAMN09739532	EDLB-CDC	2018	USA	10	Human Clinical	Not Specified	71.2846	99.71	0.07	0	52.14	223693	4840614	57	1,9,12[Vi]	g,p	D1	Dublin	Dublin	10
SRR7638087	PRJNA324575	SAMN09728990	CFSAN	2018	USA:KY	4	Clinical Bovine	Lymph Node	34.8458	99.71	0.07	0	52.15	344340	4830329	37	1,9,12[Vi]	g,p	D1	Dublin	Dublin	10
SRR7643294	PRJNA284276	SAMN09710298	CFSAN	2018	USA:TX	6	Environmental	Beef	64.2558	99.71	0.07	0	52.16	158262	4831566	60	1,9,12[Vi]	g,p	D1	Dublin	I -:g,p:-	10
SRR7652910	PRJNA183851	SAMN09756907	CFSAN	2018	USA:WA	10	Environmental	Beef	60.5103	99.71	0.07	0	52.15	161177	4827281	72	1,9,12[Vi]	g,p	D1	Dublin	Dublin	10
SRR7652913	PRJNA183851	SAMN09756955	CFSAN	2018	USA:WA	10	Environmental	Beef	58.4831	99.71	0.07	0	52.11	251898	4837809	60	1,9,12[Vi]	g,p	D1	Dublin	Dublin	10
SRR7652915	PRJNA183851√ä	SAMN09756953	CFSAN	2018	USA:WA	10	Environmental	Beef	51.6057	99.71	0.07	0	52.19	97849	4820513	93	1,9,12[Vi]	g,p	D1	Dublin	I -:g,p:-	10
SRR7652985	PRJNA230403	SAMN09772388	EDLB-CDC	2018	USA	10	Human Clinical	Not Specified	106.554	99.71	0.07	0	52.09	297600	4844249	46	1,9,12[Vi]	g,p	D1	Dublin	Dublin	10
SRR7652988	PRJNA183851√ä	SAMN09756915	CFSAN	2018	USA:WA	10	Environmental	Beef	37.5113	99.71	0.07	0	52.17	115590	4818386	83	1,9,12[Vi]	g,p	D1	Dublin	Dublin	10
SRR7652990	PRJNA230403	SAMN09772387	EDLB-CDC	2018	USA	10	Human Clinical	Not Specified	80.778	99.71	0.07	0	52.09	298210	4847147	43	1,9,12[Vi]	g,p	D1	Dublin	Dublin	10
SRR7653006	PRJNA183851	SAMN09756914	CFSAN	2018	USA:WA	10	Environmental	Beef	57.3677	99.71	0.07	0	52.2	145086	4785112	66	1,9,12[Vi]	g,p	D1	Dublin	Dublin	10
SRR7657516	PRJNA242847	SAMN09779932	USDA-FSIS	2018	USA:WI	5	Environmental	Beef	89.6465	99.71	0.07	0	52.14	322674	4837461	39	1,9,12[Vi]	g,p	D1	Dublin	Dublin	10
SRR7660779	PRJNA338674	SAMN08744603	CFSAN	2016	USA:OH	5	Clinical Bovine	Lung	49.1604	99.71	0.07	0	52.1	432194	4852420	30	1,9,12[Vi]	g,p	D1	Dublin	Dublin	10
SRR7661265	PRJNA230403	SAMN09785206	EDLB-CDC	2018	USA	10	Human Clinical	Not Specified	114.522	99.71	0.07	0	52.08	276231	4836421	49	1,9,12[Vi]	g,p	D1	Dublin	Dublin	10
SRR7661269	PRJNA230403	SAMN09785205	EDLB-CDC	2018	USA	10	Human Clinical	Feces	102.122	99.71	0.07	0	52.1	276242	4845275	45	1,9,12[Vi]	g,p	D1	Dublin	Dublin	10
SRR7661272	PRJNA230403	SAMN09785204	EDLB-CDC	2018	USA	10	Human Clinical	Not Specified	122.313	99.71	0.07	0	52.08	223187	4840485	53	1,9,12[Vi]	g,p	D1	Dublin	Dublin	10
SRR7664643	PRJNA242847	SAMN09787872	USDA-FSIS	2018	USA:NE	7	Environmental	Beef	76.3211	99.71	0.07	0	52.14	196106	4825560	57	1,9,12[Vi]	g,p	D1	Dublin	I -:g,p:-	10
SRR7664653	PRJNA242847	SAMN09787873	USDA-FSIS	2018	USA:NE	7	Environmental	Beef	81.2431	99.71	0.07	0	52.15	174833	4835976	59	1,9,12[Vi]	g,p	D1	Dublin	I -:g,p:-	10
SRR7693582	PRJNA242847	SAMN09828512	USDA-FSIS	2018	USA:MN	5	Environmental	Beef	71.009	99.71	0.07	0	52.25	149141	4803394	70	1,9,12[Vi]	g,p	D1	Dublin	I -:g,p:-	10
SRR7701252	PRJNA230403	SAMN09843281	EDLB-CDC	2018	USA	10	Human Clinical	Not Specified	81.0991	99.71	0.07	0	52.05	223187	4836474	47	1,9,12[Vi]	g,p	D1	Dublin	Dublin	10
SRR7701253	PRJNA230403	SAMN09843282	EDLB-CDC	2018	USA	10	Human Clinical	Not Specified	115.797	99.71	0.07	0	52.02	298210	4944659	45	1,9,12[Vi]	g,p	D1	Dublin	Dublin	10
SRR7706339	PRJNA230403	SAMN09848216	EDLB-CDC	2018	USA	2	Human Clinical	Not Specified	49.6017	99.71	0.07	0	52.14	158962	4833684	61	1,9,12[Vi]	g,p	D1	Dublin	I -:g,p:-	10
SRR7707918	PRJNA338674	SAMN09851207	CFSAN	2018	USA:OH	5	Clinical Bovine	Lung	51.6214	99.71	0.22	0	52.27	75160	4814809	136	1,9,12[Vi]	g,p	D1	Dublin	Dublin	10
SRR7758738	PRJNA242847	SAMN09917769	USDA-FSIS	2018	USA:CA	9	Environmental	Beef	113.822	99.71	0.07	0	52.22	115724	4821478	75	1,9,12[Vi]	g,p	D1	Dublin	I -:g,p:-	10
SRR7765068	PRJNA324575	SAMN09839612	CFSAN	2018	USA:KY	4	Clinical Bovine	Intestine	76.2893	99.71	0.07	0	52.12	300867	4843911	44	1,9,12[Vi]	g,p	D1	Dublin	Dublin	10
SRR7771813	PRJNA242847	SAMN09939458	USDA-FSIS	2018	USA:MN	5	Environmental	Beef	91.9687	99.71	0.15	0	52.16	325496	4834996	46	1,9,12[Vi]	g,p	D1	Dublin	Dublin	10
SRR7771826	PRJNA242847	SAMN09939452	USDA-FSIS	2018	USA:TX	6	Environmental	Beef	72.3275	96.62	0.07	0	52.12	324953	4723992	49	1,9,12[Vi]	g,p	D1	Dublin	Dublin	10
SRR7773994	PRJNA230403	SAMN09941205	EDLB-CDC	2018	USA	5	Human Clinical	Feces	98.9875	97.55	0.07	0	52.13	401544	4645597	34	1,9,12[Vi]	g,p	D1	Dublin	Dublin	10
SRR7789469	PRJNA242847	SAMN09980179	USDA-FSIS	2018	USA:MN	5	Environmental	Beef	71.3813	99.71	0.07	0	52.32	96717	4786693	98	1,9,12[Vi]	g,p	D1	Dublin	I -:g,p:-	10
SRR7789816	PRJNA242847	SAMN09980180	USDA-FSIS	2018	USA:CA	9	Environmental	Beef	78.7077	99.71	0.07	0	52.31	87965	4801462	96	1,9,12[Vi]	g,p	D1	Dublin	I -:g,p:-	10
SRR7798780	PRJNA316457	SAMN09953895	CFSAN	2018	USA:IA	7	Clinical Bovine	Lung	78.4183	99.71	0.07	0	52.13	280161	4864758	46	1,9,12[Vi]	g,p	D1	Dublin	Dublin	10
SRR7820864	PRJNA230403	SAMN10037202	EDLB-CDC	2018	USA	5	Human Clinical	Not Specified	49.8645	99.71	0.07	0	52.13	331746	4853607	43	1,9,12[Vi]	g,p	D1	Dublin	Dublin	10
SRR7866006	PRJNA242847	SAMN10078838	USDA-FSIS	2018	USA:TX	6	Environmental	Beef	65.9976	99.71	0.07	0	52.3	83846	4801734	116	1,9,12[Vi]	g,p	D1	Dublin	I -:g,p:-	10
SRR7882224	PRJNA230403	SAMN10096160	EDLB-CDC	2018	USA	2	Human Clinical	Blood	67.5032	99.71	0.07	0	52.24	88873	4805574	95	1,9,12[Vi]	g,p	D1	Dublin	Dublin	10
SRR7885200	PRJNA242847	SAMN10097155	USDA-FSIS	2018	USA:ID	10	Environmental	Beef	100.718	99.71	0.07	0	52.12	314156	4840004	51	1,9,12[Vi]	g,p	D1	Dublin	Dublin	10
SRR7885206	PRJNA242847	SAMN10097156	USDA-FSIS	2018	USA:ID	10	Environmental	Beef	205.041	99.71	0.07	0	52.11	411803	4849558	36	1,9,12[Vi]	g,p	D1	Dublin	Dublin	10
SRR7903532	PRJNA242847	SAMN10130741	USDA-FSIS	2018	USA:WI	5	Environmental	Beef	95.7309	99.71	0.15	0	52.1	308300	4834435	48	1,9,12[Vi]	g,p	D1	Dublin	Dublin	10
SRR7966655	PRJNA242847	SAMN10178500	USDA-FSIS	2018	USA:CA	9	Environmental	Beef	81	99.71	0.15	0	52.15	420708	4805640	34	1,9,12[Vi]	g,p	D1	Dublin	Dublin	10
SRR7966661	PRJNA242847	SAMN10178495	USDA-FSIS	2018	USA:TX	6	Environmental	Beef	66.8081	99.71	0.07	0	52.12	432358	4841884	34	1,9,12[Vi]	g,p	D1	Dublin	Dublin	10
SRR8041750	PRJNA316452	SAMN10079515	CFSAN	2018	USA:WA	10	Clinical Bovine	Feces	94.9431	99.71	0.07	0	52.19	154937	4833905	73	1,9,12[Vi]	g,p	D1	Dublin	I -:g,p:-	10
SRR8078634	PRJNA242847	SAMN10258657	USDA-FSIS	2018	USA:ID	10	Environmental	Beef	130.949	99.71	0.15	0	52.13	332323	4847545	37	1,9,12[Vi]	g,p	D1	Dublin	Dublin	10
SRR8078641	PRJNA242847	SAMN10258654	USDA-FSIS	2018	USA:ID	10	Environmental	Beef	100.915	99.71	0.15	0	52.21	213175	4815589	58	1,9,12[Vi]	g,p	D1	Dublin	I -:g,p:-	10
SRR8078648	PRJNA242847	SAMN10258656	USDA-FSIS	2018	USA:ID	10	Environmental	Beef	90.381	99.71	0.15	0	52.13	419514	4851155	42	1,9,12[Vi]	g,p	D1	Dublin	Dublin	10
SRR8078654	PRJNA242847	SAMN10258655	USDA-FSIS	2018	USA:ID	10	Environmental	Beef	102.493	99.71	0.15	0	52.12	312407	4852306	46	1,9,12[Vi]	g,p	D1	Dublin	Dublin	10
SRR8104474	PRJNA316452	SAMN09772649	CFSAN	2017	USA:PA	3	Clinical Bovine	Feces	34.8133	99.71	0.07	0	52.31	89853	4799223	119	1,9,12[Vi]	g,p	-	Dublin	I -:g,p:-	10
SRR8136332	PRJNA242847	SAMN10346668	USDA-FSIS	2018	USA:CA	9	Environmental	Beef	94.0468	99.71	0.07	0	52.1	401535	4849914	44	1,9,12[Vi]	g,p	D1	Dublin	Dublin	10
SRR8136483	PRJNA242847	SAMN10346676	USDA-FSIS	2018	USA:ID	10	Environmental	Beef	86.0393	99.71	0.07	0	52.19	236418	4818403	61	1,9,12[Vi]	g,p	D1	Dublin	Dublin	10
SRR8136484	PRJNA242847	SAMN10346674	USDA-FSIS	2018	USA:ID	10	Environmental	Beef	101.143	99.71	0.07	0	52.14	332089	4841765	41	1,9,12[Vi]	g,p	D1	Dublin	Dublin	10
SRR8136585	PRJNA242847	SAMN10346513	USDA-FSIS	2018	USA:MN	5	Environmental	Beef	80.2097	99.71	0.07	0	52.13	224905	4856982	57	1,9,12[Vi]	g,p	D1	Dublin	Dublin	10
SRR8136668	PRJNA242847	SAMN10346678	USDA-FSIS	2018	USA:ID	10	Environmental	Beef	105.83	99.71	0.07	0	52.12	331945	4840506	47	1,9,12[Vi]	g,p	D1	Dublin	Dublin	10
SRR8136678	PRJNA242847	SAMN10346673	USDA-FSIS	2018	USA:ID	10	Environmental	Beef	114.92	99.71	0.07	0	52.14	276492	4835574	47	1,9,12[Vi]	g,p	D1	Dublin	Dublin	10
SRR8136683	PRJNA242847	SAMN10346677	USDA-FSIS	2018	USA:ID	10	Environmental	Beef	138.946	99.71	0.07	0	52.13	331917	4844170	44	1,9,12[Vi]	g,p	D1	Dublin	Dublin	10
SRR8136931	PRJNA242847	SAMN10346675	USDA-FSIS	2018	USA:ID	10	Environmental	Beef	137.171	99.71	0.07	0	52.12	332138	4840748	44	1,9,12[Vi]	g,p	D1	Dublin	Dublin	10
SRR8136963	PRJNA242847	SAMN10346672	USDA-FSIS	2018	USA:ID	10	Environmental	Beef	117.216	99.71	0.07	0	52.14	331963	4842487	44	1,9,12[Vi]	g,p	D1	Dublin	Dublin	10
SRR8136968	PRJNA242847	SAMN10346671	USDA-FSIS	2018	USA:ID	10	Environmental	Beef	99.36	99.71	0.07	0	52.19	216939	4813880	50	1,9,12[Vi]	g,p	D1	Dublin	Dublin	10
SRR8136970	PRJNA316452	SAMN10349317	CFSAN	2018	USA:PA	3	Clinical Bovine	Tissue Pool	53.0362	99.71	0.07	0	52.22	126289	4834592	86	1,9,12[Vi]	g,p	D1	Dublin	I -:g,p:-	10
SRR8137073	PRJNA316452	SAMN10349372	CFSAN	2018	USA:PA	3	Clinical Bovine	Feces	58.937	99.71	0.15	0	52.22	115347	4798127	91	1,9,12[Vi]	g,p	D1	Dublin	I -:g,p:-	10
SRR8157428	PRJNA242847	SAMN10367141	USDA-FSIS	2018	USA:TX	6	Environmental	Beef	97.0507	99.71	0.07	0	52.14	293288	4836644	39	1,9,12[Vi]	g,p	D1	Dublin	I -:g,p:-	10
SRR8157429	PRJNA242847	SAMN10367147	USDA-FSIS	2018	USA:ID	10	Environmental	Beef	96.2334	99.71	0.15	0	52.11	277898	4826920	51	1,9,12[Vi]	g,p	D1	Dublin	Dublin	10
SRR8157470	PRJNA242847	SAMN10367138	USDA-FSIS	2018	USA:WI	5	Environmental	Beef	65.7849	99.71	0.07	0	52.2	169761	4806036	54	1,9,12[Vi]	g,p	D1	Dublin	Dublin	10
SRR8157471	PRJNA242847	SAMN10367145	USDA-FSIS	2018	USA:ID	10	Environmental	Beef	73.3165	99.71	0.15	0	52.12	175231	4812891	60	1,9,12[Vi]	g,p	D1	Dublin	Dublin	10
SRR8157475	PRJNA242847	SAMN10367146	USDA-FSIS	2018	USA:ID	10	Environmental	Beef	89.5301	99.71	0.15	0	52.13	262058	4822919	58	1,9,12[Vi]	g,p	D1	Dublin	Dublin	10
SRR8181049	PRJNA242847	SAMN10411582	USDA-FSIS	2018	USA:CA	9	Environmental	Beef	57.6903	99.71	0.07	0	52.09	337024	4826244	42	1,9,12[Vi]	g,p	D1	Dublin	Dublin	10
SRR8181052	PRJNA242847	SAMN10411583	USDA-FSIS	2018	USA:CA	9	Environmental	Beef	59.5663	99.71	0.07	0	52.09	337170	4825557	45	1,9,12[Vi]	g,p	D1	Dublin	Dublin	10
SRR8181054	PRJNA242847	SAMN10411581	USDA-FSIS	2018	USA:CA	9	Environmental	Beef	196.326	99.71	0.07	0	52.09	337163	4838313	38	1,9,12[Vi]	g,p	D1	Dublin	Dublin	10
SRR8181056	PRJNA242847	SAMN10411591	USDA-FSIS	2018	USA:MN	5	Environmental	Beef	91.895	99.71	0.07	0	52.13	384684	4836252	46	1,9,12[Vi]	g,p	D1	Dublin	Dublin	10
SRR8200494	PRJNA242847	SAMN10436597	USDA-FSIS	2018	USA:PA	3	Environmental	Beef	122.754	99.71	0.07	0	52.14	261049	4857348	58	1,9,12[Vi]	g,p	D1	Dublin	Dublin	10
SRR8202274	PRJNA242847	SAMN10438134	USDA-FSIS	2018	USA:TX	6	Environmental	Beef	147.772	99.71	0.07	0	52.17	419158	4812676	40	1,9,12[Vi]	g,p	D1	Dublin	Dublin	10
SRR8202285	PRJNA242847	SAMN10438133	USDA-FSIS	2018	USA:TX	6	Environmental	Beef	125.785	99.71	0.07	0	52.19	401544	4771387	45	1,9,12[Vi]	g,p	D1	Dublin	Dublin	10
SRR8202286	PRJNA242847	SAMN10438135	USDA-FSIS	2018	USA:TX	6	Environmental	Beef	72.1382	99.71	0.07	0	52.18	401544	4803246	42	1,9,12[Vi]	g,p	D1	Dublin	Dublin	10
SRR8202307	PRJNA242847	SAMN10438131	USDA-FSIS	2018	USA:TX	6	Environmental	Beef	86.6212	99.71	0.15	0	52.11	351393	4817304	33	1,9,12[Vi]	g,p	D1	Dublin	Dublin	10
SRR8236508	PRJNA242847	SAMN10461413	USDA-FSIS	2018	USA:CA	9	Environmental	Beef	85.4692	99.71	0.07	0	52.11	262429	4819080	51	1,9,12[Vi]	g,p	D1	Dublin	Dublin	10
SRR8236529	PRJNA242847	SAMN10461414	USDA-FSIS	2018	USA:CA	9	Environmental	Beef	75.1421	99.71	0.07	0	52.13	186184	4811266	67	1,9,12[Vi]	g,p	D1	Dublin	I -:g,p:-	10
SRR8248798	PRJNA242847	SAMN10485406	USDA-FSIS	2018	USA:CA	9	Environmental	Beef	99.0831	99.71	0.07	0	52.14	196123	4819049	72	1,9,12[Vi]	g,p	D1	Dublin	I -:g,p:-	10
SRR8249020	PRJNA242847	SAMN10485407	USDA-FSIS	2018	USA:CA	9	Environmental	Beef	116.49	99.71	0.07	0	52.12	262195	4818710	62	1,9,12[Vi]	g,p	D1	Dublin	I -:g,p:-	10
SRR8261715	PRJNA242847	SAMN10498694	USDA-FSIS	2018	USA:CA	9	Environmental	Beef	100.129	99.71	0.07	0	52.09	325544	4836974	46	1,9,12[Vi]	g,p	D1	Dublin	Dublin	10
SRR8263925	PRJNA242847	SAMN10501885	USDA-FSIS	2018	USA:CA	9	Environmental	Beef	126.131	99.71	0.07	0	52.19	331903	4805787	45	1,9,12[Vi]	g,p	D1	Dublin	Dublin	10
SRR8263929	PRJNA242847	SAMN10501884	USDA-FSIS	2018	USA:CA	9	Environmental	Beef	156.764	99.71	0.07	0	52.14	401526	4841683	44	1,9,12[Vi]	g,p	D1	Dublin	Dublin	10
SRR8270009	PRJNA242847	SAMN10510804	USDA-FSIS	2018	USA:MN	5	Environmental	Beef	111.902	99.71	0.15	0	52.24	141416	4808240	80	1,9,12[Vi]	g,p	D1	Dublin	I -:g,p:-	10
SRR8270012	PRJNA242847	SAMN10510803	USDA-FSIS	2018	USA:MN	5	Environmental	Beef	84.2733	99.71	0.15	0	52.14	276492	4833562	47	1,9,12[Vi]	g,p	D1	Dublin	Dublin	10
SRR8270017	PRJNA242847	SAMN10510801	USDA-FSIS	2018	USA:MN	5	Environmental	Beef	82.6991	99.71	0.15	0	52.12	262234	4832931	44	1,9,12[Vi]	g,p	D1	Dublin	Dublin	10
SRR8270018	PRJNA242847	SAMN10510809	USDA-FSIS	2018	USA:CA	9	Environmental	Beef	110.694	99.71	0.07	0	52.22	165521	4822969	66	1,9,12[Vi]	g,p	D1	Dublin	I -:g,p:-	10
SRR8270022	PRJNA242847	SAMN10510799	USDA-FSIS	2018	USA:MN	5	Environmental	Beef	69.8589	99.71	0.15	0	52.15	210645	4825384	55	1,9,12[Vi]	g,p	D1	Dublin	I -:g,p:-	10
SRR8270029	PRJNA242847	SAMN10510800	USDA-FSIS	2018	USA:MN	5	Environmental	Beef	70.3377	99.71	0.15	0	52.16	145069	4834861	60	1,9,12[Vi]	g,p	D1	Dublin	Dublin	10
SRR8270031	PRJNA242847	SAMN10510802	USDA-FSIS	2018	USA:MN	5	Environmental	Beef	57.6124	99.71	0.15	0	52.16	175245	4819769	66	1,9,12[Vi]	g,p	D1	Dublin	Dublin	10
SRR8280066	PRJNA338674	SAMN10506025	CFSAN	2018	USA:OH	5	Clinical Bovine	Lung	46.4802	99.71	0.07	0	52.12	331645	4851753	43	1,9,12[Vi]	g,p	D1	Dublin	Dublin	10
SRR8280071	PRJNA338674	SAMN10506036	CFSAN	2018	USA:OH	5	Clinical Bovine	Lung	68.3955	99.71	0.22	0	52.22	130137	4832151	81	1,9,12[Vi]	g,p	D1	Dublin	Dublin	10
SRR8280236	PRJNA338674	SAMN10506027	CFSAN	2018	USA:OH	5	Clinical Bovine	Feces	81.5531	99.71	0.07	0	52.15	199745	4855505	54	1,9,12[Vi]	g,p	D1	Dublin	Dublin	10
SRR8297625	PRJNA324575	SAMN10478614	CFSAN	2018	USA:MN	5	Clinical Bovine	Lung	52.0408	99.71	0.29	0	52.12	262449	4856668	49	1,9,12[Vi]	g,p	D1	Dublin	Dublin	10
SRR8303430	PRJNA230403	SAMN10585266	EDLB-CDC	2018	USA	5	Human Clinical	Blood	102.18	99.71	0.07	0	52.15	178620	4838122	67	1,9,12[Vi]	g,p	D1	Dublin	Dublin	10
SRR8310781	PRJNA242847	SAMN10574812	USDA-FSIS	2018	USA:MN	5	Environmental	Beef	149.677	99.71	0.15	0	52.13	331939	4853025	42	1,9,12[Vi]	g,p	D1	Dublin	Dublin	10
SRR8310801	PRJNA242847	SAMN10574813	USDA-FSIS	2018	USA:MN	5	Environmental	Beef	134.711	99.71	0.15	0	52.11	300582	4860067	47	1,9,12[Vi]	g,p	D1	Dublin	Dublin	10
SRR8310831	PRJNA242847	SAMN10574814	USDA-FSIS	2018	USA:MN	5	Environmental	Beef	96.9572	99.71	0.15	0	52.11	241635	4855095	52	1,9,12[Vi]	g,p	D1	Dublin	Dublin	10
SRR8315386	PRJNA242847	SAMN10588163	USDA-FSIS	2018	USA:WI	5	Environmental	Beef	91.6371	99.71	0.07	0	52.16	325302	4828089	42	1,9,12[Vi]	g,p	D1	Dublin	Dublin	10
SRR8321804	PRJNA242847	SAMN10594800	USDA-FSIS	2018	USA:MN	5	Environmental	Beef	110.851	99.71	0.15	0	52.1	300721	4852787	44	1,9,12[Vi]	g,p	D1	Dublin	Dublin	10
SRR8322000	PRJNA242847	SAMN10594801	USDA-FSIS	2018	USA:MN	5	Environmental	Beef	137.428	99.71	0.15	0	52.11	327403	4853837	42	1,9,12[Vi]	g,p	D1	Dublin	Dublin	10
SRR8322005	PRJNA242847	SAMN10594799	USDA-FSIS	2018	USA:MN	5	Environmental	Beef	97.4615	99.71	0.15	0	52.11	301670	4848966	48	1,9,12[Vi]	g,p	D1	Dublin	Dublin	10
SRR8364697	PRJNA242847	SAMN10638617	USDA-FSIS	2018	USA:WI	5	Environmental	Beef	117.483	99.71	0.07	0	52.11	332389	4859750	38	1,9,12[Vi]	g,p	D1	Dublin	Dublin	10
SRR8365012	PRJNA242847	SAMN10638704	USDA-FSIS	2018	USA:ID	10	Environmental	Beef	96.7133	99.71	0.15	0	52.16	419487	4774456	33	1,9,12[Vi]	g,p	D1	Dublin	Dublin	10
SRR8365017	PRJNA242847	SAMN10638709	USDA-FSIS	2018	USA:TX	6	Environmental	Beef	101.353	99.71	0.15	0	52.07	332155	4814277	39	1,9,12[Vi]	g,p	D1	Dublin	Dublin	10
SRR8369858	PRJNA242847	SAMN10644123	USDA-FSIS	2018	USA:TX	6	Environmental	Beef	78.6659	99.71	0.11	0	52.12	196123	4865079	60	1,9,12[Vi]	g,p	D1	Dublin	Dublin	10
SRR8381532	PRJNA242847	SAMN10661862	USDA-FSIS	2018	USA:CA	9	Environmental	Beef	156.493	99.71	0.07	0	51.99	401526	4893593	37	1,9,12[Vi]	g,p	D1	Dublin	Dublin	10
SRR8381573	PRJNA242847	SAMN10661861	USDA-FSIS	2018	USA:CA	9	Environmental	Beef	149.751	99.71	0.07	0	51.98	432357	4893110	35	1,9,12[Vi]	g,p	D1	Dublin	Dublin	10
SRR8381575	PRJNA242847	SAMN10661870	USDA-FSIS	2018	USA:CA	9	Environmental	Beef	101.006	99.71	0.15	0	52.13	319889	4840920	42	1,9,12[Vi]	g,p	D1	Dublin	Dublin	10
SRR8397786	PRJNA242847	SAMN10695846	USDA-FSIS	2018	USA:TX	6	Environmental	Beef	71.6727	99.71	0.15	0	52.12	162664	4832815	66	1,9,12[Vi]	g,p	D1	Dublin	Dublin	10
SRR8397790	PRJNA242847	SAMN10695849	USDA-FSIS	2018	USA:ID	10	Environmental	Beef	70.4932	99.71	0.15	0	52.17	325605	4820416	49	1,9,12[Vi]	g,p	D1	Dublin	Dublin	10
SRR8397792	PRJNA242847	SAMN10695848	USDA-FSIS	2018	USA:TX	6	Environmental	Beef	58.2015	99.71	0.15	0	52.11	158844	4791881	60	1,9,12[Vi]	g,p	D1	Dublin	Dublin	10
SRR8397793	PRJNA242847	SAMN10695850	USDA-FSIS	2018	USA:ID	10	Environmental	Beef	52.4715	99.71	0.15	0	52.19	170895	4759670	63	1,9,12[Vi]	g,p	D1	Dublin	Dublin	10
SRR8397795	PRJNA242847	SAMN10695847	USDA-FSIS	2018	USA:TX	6	Environmental	Beef	52.699	99.41	0.15	0	52.09	177984	4796873	58	1,9,12[Vi]	g,p	D1	Dublin	Dublin	10
SRR8430245	PRJNA242847	SAMN10724065	USDA-FSIS	2018	USA:ID	10	Environmental	Beef	95.1062	99.71	0.15	0	52.16	405538	4772701	39	1,9,12[Vi]	g,p	D1	Dublin	Dublin	10
SRR8430262	PRJNA242847	SAMN10724064	USDA-FSIS	2018	USA:MN	5	Environmental	Beef	84.3192	99.71	0.15	0	52.23	171130	4754375	61	1,9,12[Vi]	g,p	D1	Dublin	I -:g,p:-	10
SRR8430267	PRJNA242847	SAMN10724043	USDA-FSIS	2018	USA:WI	5	Environmental	Beef	82.796	99.71	0.15	0	52.15	241635	4833360	52	1,9,12[Vi]	g,p	D1	Dublin	Dublin	10
SRR8430268	PRJNA242847	SAMN10724050	USDA-FSIS	2018	USA:TX	6	Environmental	Beef	66.6406	99.71	0.15	0	52.32	111343	4785647	90	1,9,12[Vi]	g,p	D1	Dublin	I -:g,p:-	10
SRR8430269	PRJNA242847	SAMN10724041	USDA-FSIS	2018	USA:MN	5	Environmental	Beef	82.2064	99.71	0.15	0	52.17	325526	4768227	37	1,9,12[Vi]	g,p	D1	Dublin	Dublin	10
SRR8495066	PRJNA230403	SAMN10830442	EDLB-CDC	2019	USA	5	Human Clinical	Not Specified	55.3165	99.71	0.15	0	52.11	384616	4841353	41	1,9,12[Vi]	g,p	D1	Dublin	Dublin	10
SRR8503366	PRJNA242847	SAMN10841333	USDA-FSIS	2018	USA:CA	9	Environmental	Beef	54.8354	99.71	0.07	0	52.09	305923	4841708	54	1,9,12[Vi]	g,p	D1	Dublin	Dublin	10
SRR8503367	PRJNA242847	SAMN10841334	USDA-FSIS	2018	USA:CA	9	Environmental	Beef	59.2633	99.71	0.07	0	52.11	327261	4852602	46	1,9,12[Vi]	g,p	D1	Dublin	Dublin	10
SRR8543078	PRJNA242847	SAMN10881628	USDA-FSIS	2018	USA:CA	9	Environmental	Beef	108.518	99.71	0.15	0	52.12	325424	4846476	45	1,9,12[Vi]	g,p	D1	Dublin	Dublin	10
SRR8548552	PRJNA242847	SAMN10887140	USDA-FSIS	2019	USA:CA	9	Environmental	Beef	98.6574	99.71	0.07	0	52.16	213201	4824572	51	1,9,12[Vi]	g,p	D1	Dublin	Dublin	10
SRR8551915	PRJNA230403	SAMN10905181	EDLB-CDC	2019	USA	5	Human Clinical	Urine	60.6371	99.71	0.15	0	52.11	301504	4846828	47	1,9,12[Vi]	g,p	D1	Dublin	Dublin	10
SRR8556308	PRJNA242847	SAMN10908974	USDA-FSIS	2019	USA:ID	10	Environmental	Beef	101.34	99.71	0.07	0	52.14	325480	4829789	43	1,9,12[Vi]	g,p	D1	Dublin	Dublin	10
SRR8570201	PRJNA242847	SAMN10924174	USDA-FSIS	2019	USA:AZ	9	Environmental	Beef	120.413	99.71	0.22	0	52.11	419485	4860957	43	1,9,12[Vi]	g,p	D1	Dublin	Dublin	10
SRR8592463	PRJNA242847	SAMN10967892	USDA-FSIS	2018	USA:CA	9	Environmental	Beef	78.1776	99.71	0.07	0	52.17	153515	4813935	69	1,9,12[Vi]	g,p	D1	Dublin	I -:g,p:-	10
SRR8592510	PRJNA242847	SAMN10967891	USDA-FSIS	2018	USA:CA	9	Environmental	Beef	64.3129	99.71	0.07	0	52.13	175044	4839544	66	1,9,12[Vi]	g,p	D1	Dublin	Dublin	10
SRR8593407	PRJNA242847	SAMN10968495	USDA-FSIS	2018	USA:CA	9	Environmental	Beef	124.84	99.71	0.07	0	52.11	406866	4843254	41	1,9,12[Vi]	g,p	D1	Dublin	Dublin	10
SRR8606657	PRJNA242847	SAMN10985045	USDA-FSIS	2019	USA:PA	3	Environmental	Beef	111.769	99.71	0.07	0	52.12	388189	4842506	38	1,9,12[Vi]	g,p	D1	Dublin	Dublin	10
SRR8707440	PRJNA242847	SAMN11098980	USDA-FSIS	2019	USA:ID	10	Environmental	Beef	111.384	99.71	0.15	0	52.09	325523	4837242	48	1,9,12[Vi]	g,p	D1	Dublin	Dublin	10
SRR8707448	PRJNA242847	SAMN11098978	USDA-FSIS	2019	USA:ID	10	Environmental	Beef	107.69	99.41	0.15	0	52.12	419375	4848340	36	1,9,12[Vi]	g,p	D1	Dublin	Dublin	10
SRR8707450	PRJNA242847	SAMN11098982	USDA-FSIS	2018	USA:WI	5	Environmental	Beef	110.399	99.71	0.07	0	52.11	332059	4845154	42	1,9,12[Vi]	g,p	D1	Dublin	Dublin	10
SRR8707451	PRJNA242847	SAMN11098983	USDA-FSIS	2018	USA:WI	5	Environmental	Beef	86.3168	99.71	0.07	0	52.12	331665	4838394	40	1,9,12[Vi]	g,p	D1	Dublin	Dublin	10
SRR8728065	PRJNA316457	SAMN11127339	CFSAN	2018	USA:MI	5	Clinical Bovine	Lung	95.2425	99.71	0.29	0	52.14	229079	4863482	54	1,9,12[Vi]	g,p	D1	Dublin	Dublin	10
SRR8728075	PRJNA316457	SAMN11127356	CFSAN	2018	USA:IA	7	Clinical Bovine	Spleen	76.6225	99.71	0.07	0	52.13	216705	4846129	53	1,9,12[Vi]	g,p	D1	Dublin	Dublin	10
SRR8751435	PRJNA242847	SAMN11160923	USDA-FSIS	2019	USA:NE	7	Environmental	Beef	95.9899	99.71	0.07	0	52.13	401543	4852436	41	1,9,12[Vi]	g,p	D1	Dublin	Dublin	10
SRR8751447	PRJNA242847	SAMN11160922	USDA-FSIS	2019	USA:NE	7	Environmental	Beef	75.2913	99.71	0.07	0	52.12	325598	4857867	51	1,9,12[Vi]	g,p	D1	Dublin	Dublin	10
SRR8783694	PRJNA242847	SAMN11250927	USDA-FSIS	2019	USA:IL	5	Environmental	Beef	92.0757	99.41	0.15	0	52.18	290188	4823527	49	1,9,12[Vi]	g,p	D1	Dublin	I -:g,p:-	10
SRR8783964	PRJNA242847	SAMN11250926	USDA-FSIS	2019	USA:OR	10	Environmental	Beef	103.521	99.71	0.07	0	52.22	249162	4807017	53	1,9,12[Vi]	g,p	D1	Dublin	I -:g,p:-	10
SRR8793567	PRJNA230403	SAMN11267023	EDLB-CDC	2019	USA	7	Human Clinical	Feces	33.722	99.26	0.07	0	52.39	46021	4771173	198	1,9,12[Vi]	g,p	D1	Dublin	I -:g,p:-	10
SRR8793602	PRJNA230403	SAMN11267100	EDLB-CDC	2019	USA	2	Human Clinical	Urine	60.5491	98.82	0.07	0	52.44	45919	4718752	189	1,9,12[Vi]	g,p	-	Dublin	I -:g,p:-	10
SRR8795505	PRJNA242847	SAMN11267673	USDA-FSIS	2019	USA:MN	5	Environmental	Beef	59.7337	99.71	0.07	0	52.19	160637	4815166	75	1,9,12[Vi]	g,p	D1	Dublin	Dublin	10
SRR8795507	PRJNA242847	SAMN11267669	USDA-FSIS	2019	USA:NE	7	Environmental	Beef	83.9561	99.71	0.07	0	52.17	220678	4822875	61	1,9,12[Vi]	g,p	D1	Dublin	I -:g,p:-	10
SRR8795513	PRJNA242847	SAMN11267670	USDA-FSIS	2019	USA:NE	7	Environmental	Beef	86.129	99.71	0.07	0	52.13	220758	4838220	58	1,9,12[Vi]	g,p	D1	Dublin	Dublin	10
SRR8795517	PRJNA242847	SAMN11267671	USDA-FSIS	2019	USA:NE	7	Environmental	Beef	63.9195	99.71	0.07	0	52.18	161521	4813181	68	1,9,12[Vi]	g,p	D1	Dublin	I -:g,p:-	10
SRR8815970	PRJNA338674	SAMN11289131	CFSAN	2014	USA:OH	5	Clinical Bovine	Tissue Pool	57.6994	99.71	0.07	0	52.15	183784	4838171	66	1,9,12[Vi]	g,p	D1	Dublin	Dublin	10
SRR8839669	PRJNA242847	SAMN11320618	USDA-FSIS	2019	USA:NE	7	Environmental	Beef	79.8913	99.71	0.07	0	52.12	401535	4850399	43	1,9,12[Vi]	g,p	D1	Dublin	Dublin	10
SRR8863423	PRJNA242847	SAMN11356673	USDA-FSIS	2019	USA:IL	5	Environmental	Beef	66.3188	99.71	0.15	0	52.1	277898	4843079	58	1,9,12[Vi]	g,p	D1	Dublin	Dublin	10
SRR8864221	PRJNA242847	SAMN11357604	USDA-FSIS	2019	USA:TX	6	Environmental	Beef	139.601	99.71	0.15	0	52.12	351513	4841913	39	1,9,12[Vi]	g,p	D1	Dublin	Dublin	10
SRR8888394	PRJNA230403	SAMN11404273	EDLB-CDC	2019	USA	2	Human Clinical	Not Specified	107.556	99.71	0.07	0	52.33	66932	4785600	133	1,9,12[Vi]	g,p	D1	Dublin	I -:g,p:-	10
SRR8889049	PRJNA230403	SAMN11405471	EDLB-CDC	2019	USA	2	Human Clinical	Not Specified	96.161	99.71	0.07	0	52.2	177021	4823264	65	1,9,12[Vi]	g,p	D1	Dublin	Dublin	10
SRR8926572	PRJNA242847	SAMN11460999	USDA-FSIS	2019	USA:AZ	9	Environmental	Beef	83.604	99.71	0.07	0	52.21	322820	4805903	54	1,9,12[Vi]	g,p	D1	Dublin	I -:g,p:-	10
SRR8942736	PRJNA230403	SAMN11463154	PULSENET	2019	USA	1	Human Clinical	Blood	75.1426	99.71	0.15	0	52.18	153576	4831965	70	1,9,12[Vi]	g,p	D1	Dublin	Dublin	10
SRR8950552	PRJNA242847	SAMN11491000	USDA-FSIS	2019	USA:TX	6	Environmental	Beef	56.5403	99.71	0.07	0	52.22	98903	4792192	95	1,9,12[Vi]	g,p	D1	Dublin	I -:g,p:-	10
SRR8979003	PRJNA230403	SAMN11515798	EDLB-CDC	2019	USA	2	Human Clinical	Not Specified	39.9667	99.71	0.07	0	52.12	405539	4851089	35	1,9,12[Vi]	g,p	D1	Dublin	Dublin	10
SRR8979069	PRJNA230403	SAMN11515918	EDLB-CDC	2019	USA	1	Human Clinical	Not Specified	90.5718	99.71	0.15	0	52.15	303131	4858459	58	1,9,12[Vi]	g,p	D1	Dublin	I -:g,p:-	10
SRR8984656	PRJNA230403	SAMN11526477	EDLB-CDC	2019	USA	5	Human Clinical	Feces	94.6288	99.71	0.07	0	52.11	405539	4856103	38	1,9,12[Vi]	g,p	D1	Dublin	Dublin	10
SRR8997327	PRJNA230403	SAMN11553398	EDLB-CDC	2019	USA	4	Human Clinical	Feces	153.181	99.71	0.07	0	52.11	332185	4861870	35	1,9,12[Vi]	g,p	D1	Dublin	Dublin	10
SRR9016858	PRJNA316457	SAMN11580975	CFSAN	2018	USA:MI	5	Clinical Bovine	Liver	60.1409	99.41	0.15	0	52.22	96612	4804390	88	1,9,12[Vi]	g,p	-	Dublin	I -:g,p:-	10
SRR9016861	PRJNA316457	SAMN11580971	CFSAN	2018	USA:MI	5	Clinical Bovine	Lung	82.1605	99.71	0.07	0	52.14	262195	4849886	53	1,9,12[Vi]	g,p	D1	Dublin	Dublin	10
SRR9016885	PRJNA316457	SAMN11581011	CFSAN	2018	USA:MN	5	Clinical Bovine	Liver	69.0452	99.71	0.22	0	52.18	131841	4836831	80	1,9,12[Vi]	g,p	D1	Dublin	I -:g,p:-	10
SRR9016907	PRJNA316457	SAMN11580994	CFSAN	2018	USA:MI	5	Clinical Bovine	Lung	92.0064	99.41	0.07	0	52.14	186131	4808789	54	1,9,12[Vi]	g,p	D1	Dublin	Dublin	10
SRR9016921	PRJNA316452	SAMN11581026	CFSAN	2018	USA:IN	5	Clinical Bovine	Lung	96.0362	99.71	0.07	0	52.13	320111	4843344	46	1,9,12[Vi]	g,p	D1	Dublin	Dublin	10
SRR9017024	PRJNA316452	SAMN11581037	CFSAN	2018	USA:NV	9	Clinical Bovine	Lung	104.491	99.71	0.07	0	52.1	304725	4845149	52	1,9,12[Vi]	g,p	D1	Dublin	Dublin	10
SRR9041497	PRJNA230403	SAMN11619506	PULSENET	2019	USA	2	Human Clinical	Blood	91.9944	99.71	0.15	0	52.16	166764	4825273	63	1,9,12[Vi]	g,p	D1	Dublin	Dublin	10
SRR9050637	PRJNA242847	SAMN11637102	USDA-FSIS	2019	USA:MN	5	Environmental	Beef	84.5847	99.71	0.15	0	52.14	324992	4847038	38	1,9,12[Vi]	g,p	D1	Dublin	Dublin	10
SRR9066699	PRJNA242847	SAMN11655392	USDA-FSIS	2019	USA:PA	3	Environmental	Beef	66.3987	99.71	0.07	0	52.23	201856	4805092	53	1,9,12[Vi]	g,p	D1	Dublin	I -:g,p:-	10
SRR9102689	PRJNA230403	SAMN11806963	PULSENET	2019	USA	10	Human Clinical	Not Specified	119.581	99.71	0.07	0	52.09	297600	4856015	44	1,9,12[Vi]	g,p	D1	Dublin	Dublin	10
SRR9113168	PRJNA242847	SAMN11835617	USDA-FSIS	2019	USA:WI	5	Environmental	Beef	101.584	99.71	0.07	0	52.13	331490	4826904	41	1,9,12[Vi]	g,p	D1	Dublin	Dublin	10
SRR9127641	PRJNA292666	SAMN11860571	USDA-FSIS	2019	USA:MI	5	Environmental	Not Specified	68.0098	99.71	0.15	0	52.14	239872	4839611	56	1,9,12[Vi]	g,p	D1	Dublin	Dublin	10
SRR9171549	PRJNA230403	SAMN11914357	PULSENET	2019	USA	2	Human Clinical	Not Specified	79.6571	99.71	0.07	0	52.11	419497	4842845	33	1,9,12[Vi]	g,p	D1	Dublin	Dublin	10
SRR9212197	PRJNA543125√ä	SAMN11655305	NCTR	2005	USA:AZ	9	Environmental	Not Specified	95.5092	99.41	0.07	0	52.32	67844	4844739	122	1,9,12[Vi]	g,p	-	Dublin	I -:g,p:-	10
SRR9228681	PRJNA242847	SAMN11982300	USDA-FSIS	2019	USA:TX	6	Environmental	Beef	82.2834	99.71	0.07	0	52.09	310734	4824507	43	1,9,12[Vi]	g,p	D1	Dublin	Dublin	10
SRR9228684	PRJNA242847	SAMN11982297	USDA-FSIS	2019	USA:TX	6	Environmental	Beef	90.3856	99.71	0.07	0	52.09	401553	4831350	44	1,9,12[Vi]	g,p	D1	Dublin	Dublin	10
SRR9228687	PRJNA242847	SAMN11982293	USDA-FSIS	2019	USA:TX	6	Environmental	Beef	79.1899	99.71	0.07	0	52.09	258253	4825834	54	1,9,12[Vi]	g,p	D1	Dublin	Dublin	10
SRR9228690	PRJNA242847	SAMN11982299	USDA-FSIS	2019	USA:TX	6	Environmental	Beef	76.9248	99.71	0.07	0	52.09	297309	4828430	47	1,9,12[Vi]	g,p	D1	Dublin	Dublin	10
SRR9228695	PRJNA242847	SAMN11982294	USDA-FSIS	2019	USA:TX	6	Environmental	Beef	89.1261	99.71	0.07	0	52.09	325643	4817973	46	1,9,12[Vi]	g,p	D1	Dublin	Dublin	10
SRR9228697	PRJNA242847	SAMN11982295	USDA-FSIS	2019	USA:TX	6	Environmental	Beef	90.7778	99.71	0.07	0	52.09	432416	4824399	39	1,9,12[Vi]	g,p	D1	Dublin	Dublin	10
SRR9228702	PRJNA242847	SAMN11982296	USDA-FSIS	2019	USA:TX	6	Environmental	Beef	84.3677	99.71	0.07	0	52.1	401553	4818867	41	1,9,12[Vi]	g,p	D1	Dublin	Dublin	10
SRR9228705	PRJNA242847	SAMN11982298	USDA-FSIS	2019	USA:TX	6	Environmental	Beef	88.3423	99.71	0.07	0	52.09	325516	4828897	51	1,9,12[Vi]	g,p	D1	Dublin	Dublin	10
SRR9301020	PRJNA324575	SAMN12056303	CFSAN	2018	USA:CO	8	Clinical Bovine	Lymph Node	114.53	99.71	0.07	0	52.11	310708	4862821	49	1,9,12[Vi]	g,p	D1	Dublin	Dublin	10
SRR9301046	PRJNA324575	SAMN12056340	CFSAN	2018	USA:ND	8	Clinical Bovine	Lung	67.0187	99.71	0.07	0	52.14	195628	4850633	58	1,9,12[Vi]	g,p	D1	Dublin	Dublin	10
SRR950704	PRJNA183851	SAMN02182899	FDA	2003	USA:WA	10	Clinical Bovine	Not Specified	86.1262	99.71	0.07	0	52.1	332089	4821451	45	1,9,12[Vi]	g,p	D1	Dublin	Dublin	10
SRR950707	PRJNA183851	SAMN02182902	FDA	2004	USA:WA	10	Clinical Bovine	Not Specified	107.815	99.71	0.07	0	52.09	325584	4840298	42	1,9,12[Vi]	g,p	D1	Dublin	Dublin	10
SRR9600807	PRJNA242847	SAMN12136021	USDA-FSIS	2019	USA:WI	5	Environmental	Beef	120.039	99.71	0.07	0	52.17	419445	4821180	37	1,9,12[Vi]	g,p	D1	Dublin	Dublin	10
SRR9641959	PRJNA541980	SAMN11605807	UNIVERSITY OF NEBRASKA MEDICAL CENTER	2012	USA:NE	7	Human Clinical	Not Specified	74.3975	99.63	0.07	0	52.1	420609	4863618	37	1,9,12[Vi]	g,p	D1	Dublin	Dublin	10
SRR9641960	PRJNA541980	SAMN11605806	UNIVERSITY OF NEBRASKA MEDICAL CENTER	2014	USA:NE	7	Human Clinical	Not Specified	62.3458	99.71	0.07	0	52.11	401379	4822195	40	1,9,12[Vi]	g,p	D1	Dublin	Dublin	10
SRR9641962	PRJNA541980	SAMN11605804	UNIVERSITY OF NEBRASKA MEDICAL CENTER	2017	USA:NE	7	Human Clinical	Not Specified	83.6453	99.71	0.07	0	52.15	351521	4785203	39	1,9,12[Vi]	g,p	D1	Dublin	Dublin	10
SRR9641963	PRJNA541980	SAMN11605811	UNIVERSITY OF NEBRASKA MEDICAL CENTER	2019	USA:NE	7	Human Clinical	Not Specified	90.3569	99.71	0.29	0	52.14	351484	4818483	43	1,9,12[Vi]	g,p	D1	Dublin	Dublin	10
SRR9641964	PRJNA541980	SAMN11605810	UNIVERSITY OF NEBRASKA MEDICAL CENTER	2018	USA:NE	7	Human Clinical	Not Specified	87.0446	99.71	0.29	0	52.11	405539	4860546	39	1,9,12[Vi]	g,p	D1	Dublin	Dublin	10
SRR9641965	PRJNA541980	SAMN11605809	UNIVERSITY OF NEBRASKA MEDICAL CENTER	2018	USA:NE	7	Human Clinical	Not Specified	81.3568	99.71	0.07	0	52.11	351550	4850814	35	1,9,12[Vi]	g,p	D1	Dublin	Dublin	10
SRR9641966	PRJNA541980	SAMN11605808	UNIVERSITY OF NEBRASKA MEDICAL CENTER	2006	USA:NE	7	Human Clinical	Not Specified	108.994	99.71	0.11	0	51.99	192600	4972645	75	1,9,12[Vi]	g,p	D1	Dublin	Dublin	10
SRR9641967	PRJNA541980	SAMN11620624	UNIVERSITY OF NEBRASKA MEDICAL CENTER	2018	USA:NE	7	Human Clinical	Not Specified	85.7014	99.71	0.07	0	52.12	405539	4848658	37	1,9,12[Vi]	g,p	D1	Dublin	Dublin	10
SRR9643393	PRJNA242847	SAMN12213693	USDA-FSIS	2019	USA:TX	6	Environmental	Beef	92.6526	99.71	0.07	0	52.18	213627	4836949	59	1,9,12[Vi]	g,p	D1	Dublin	I -:g,p:-	10
SRR9643399	PRJNA242847	SAMN12213692	USDA-FSIS	2019	USA:TX	6	Environmental	Beef	84.9487	99.71	0.12	33.33	52.17	190275	4838467	62	1,9,12[Vi]	g,p	D1	Dublin	I -:g,p:-	10
SRR9648231	PRJNA242847	SAMN12221220	USDA-FSIS	2019	USA:TX	6	Environmental	Beef	68.8788	99.71	0.15	0	52.15	331897	4816331	43	1,9,12[Vi]	g,p	D1	Dublin	Dublin	10
SRR9648242	PRJNA242847	SAMN12221230	USDA-FSIS	2019	USA:TX	6	Environmental	Beef	94.9705	99.71	0.12	33.33	52.11	351439	4838594	39	1,9,12[Vi]	g,p	D1	Dublin	Dublin	10
SRR9661351	PRJNA242847	SAMN12238304	USDA-FSIS	2019	USA:ID	10	Environmental	Beef	67.5707	99.71	0.15	0	52.19	153576	4826754	75	1,9,12[Vi]	g,p	D1	Dublin	I -:g,p:-	10
SRR9661353	PRJNA242847	SAMN12238303	USDA-FSIS	2019	USA:ID	10	Environmental	Beef	72.8235	99.71	0.07	0	52.11	331626	4833710	39	1,9,12[Vi]	g,p	D1	Dublin	Dublin	10
SRR9661357	PRJNA242847	SAMN12238305	USDA-FSIS	2019	USA:ID	10	Environmental	Beef	81.4499	99.71	0.07	0	52.12	331907	4839942	43	1,9,12[Vi]	g,p	D1	Dublin	Dublin	10
SRR9694200	PRJNA324575	SAMN12286708	CFSAN	2018	USA:ND	8	Clinical Bovine	Feces	70.8816	99.71	0.07	0	52.12	405374	4840820	37	1,9,12[Vi]	g,p	D1	Dublin	Dublin	10
SRR9694236	PRJNA324575	SAMN12286871	CFSAN	2018	USA:KY	4	Clinical Bovine	Lung	71.4354	99.71	0.07	0	52.13	332038	4796104	39	1,9,12[Vi]	g,p	D1	Dublin	Dublin	10
SRR9699296	PRJNA242847	SAMN12289950	USDA-FSIS	2019	USA:ID	10	Environmental	Beef	80.6074	99.71	0.07	0	52.12	325416	4830329	45	1,9,12[Vi]	g,p	D1	Dublin	Dublin	10
SRR980326	PRJNA183851	SAMN02182911	FDA	2005	USA:WA	10	Clinical Bovine	Not Specified	101.212	99.71	0.07	0	52.1	332140	4834495	38	1,9,12[Vi]	g,p	D1	Dublin	Dublin	10
SRR9822899	PRJNA242847	SAMN12349458	USDA-FSIS	2019	USA:TX	6	Environmental	Beef	72.2359	99.56	0.15	0	52.19	152425	4813067	78	1,9,12[Vi]	g,p	D1	Dublin	I -:g,p:-	10
SRR9824422	PRJNA242847	SAMN12349546	USDA-FSIS	2019	USA:ID	10	Environmental	Beef	179.35	99.71	0.07	0	52.16	401526	4825317	41	1,9,12[Vi]	g,p	D1	Dublin	Dublin	10
SRR9824446	PRJNA242847	SAMN12349545	USDA-FSIS	2019	USA:ID	10	Environmental	Beef	77.5106	99.71	0.15	0	52.17	331562	4809353	45	1,9,12[Vi]	g,p	D1	Dublin	Dublin	10
SRR9824448	PRJNA242847	SAMN12349543	USDA-FSIS	2019	USA:ID	10	Environmental	Beef	132.485	99.71	0.15	0	52.14	418121	4830191	37	1,9,12[Vi]	g,p	D1	Dublin	Dublin	10
SRR9824449	PRJNA242847	SAMN12349540	USDA-FSIS	2019	USA:ID	10	Environmental	Beef	125.747	99.71	0.15	0	52.17	405539	4776767	40	1,9,12[Vi]	g,p	D1	Dublin	Dublin	10
SRR9824450	PRJNA242847	SAMN12349541	USDA-FSIS	2019	USA:ID	10	Environmental	Beef	97.8875	99.71	0.15	0	52.15	325630	4820416	40	1,9,12[Vi]	g,p	D1	Dublin	Dublin	10
SRR9824451	PRJNA242847	SAMN12349542	USDA-FSIS	2019	USA:ID	10	Environmental	Beef	144.968	99.71	0.15	0	52.16	401405	4816916	37	1,9,12[Vi]	g,p	D1	Dublin	Dublin	10
SRR9824452	PRJNA242847	SAMN12349544	USDA-FSIS	2019	USA:ID	10	Environmental	Beef	102.987	99.71	0.15	0	52.19	331505	4812157	47	1,9,12[Vi]	g,p	D1	Dublin	Dublin	10
SRR9824457	PRJNA242847	SAMN12349547	USDA-FSIS	2019	USA:ID	10	Environmental	Beef	93.1234	99.71	0.15	0	52.18	324962	4801709	45	1,9,12[Vi]	g,p	D1	Dublin	Dublin	10
SRR9829545	PRJNA242847	SAMN12358264	USDA-FSIS	2019	USA:ID	10	Environmental	Beef	115.406	99.71	0.15	0	52.11	332002	4854400	43	1,9,12[Vi]	g,p	D1	Dublin	Dublin	10
[truncated: 152 more rows]

## Sheet: Table S3
SRA ID	Reason	Step	N Remaining
SRR12888339	PacBio	Accession	2257
SRR12888340	PacBio
SRR8034318	PacBio
SRR8063632	PacBio
SRR8064828	PacBio
SRR2566988	Not Bovine/Human
SRR1122708	Duplicate
SRR9641961	Duplicate
SRR14272153	Duplicate
SRR14272154	Duplicate
SRR14272156	Duplicate
SRR14272159	Duplicate
SRR17144838	Duplicate
SRR7652913	Duplicate
SRR7653006	Duplicate
SRR1133229	Poor Quality	Raw Read QC (Read Quality)	2252
SRR14143489	Poor Quality
SRR14406739	Poor Quality
SRR14766447	Poor Quality
SRR6160993	Poor Quality
SRR5905072	Jerseyvirus (23.3%)		2246
SRR7221728	Jerseyvirus (25.4%)
SRR7707871	Jerseyvirus (24.9%)
SRR8101046	Jerseyvirus (62.1%)
SRR8815930	Jerseyvirus (46.4%)
SRR8632531	Jerseyvirus (38.0%)
SRR11043407	28.0849	Post Filtering Depth/Coverage (< 30X)	2222
SRR1300576	28.1361
SRR13520481	27.7456
SRR1363344	18.7461
SRR13734531	28.5875
SRR14482347	25.4506
SRR14870688	28.6017
SRR15054559	28.1039
SRR17247916	26.3348
SRR17744587	26.1457
SRR2407736	29.0128
SRR5905017	23.2447
SRR5905018	27.4206
SRR5905020	18.6278
SRR5928136	23.4364
SRR5928634	20.9291
SRR7011732	20.9111
SRR7041304	25.7471
SRR7196770	21.361
SRR7219558	26.9443
SRR7221728	19.8455
SRR7221730	19.2974
SRR7262805	21.3799
SRR5628644	29.5
SRR5498104	29.9
SRR8101046	24.107
SRR6952634	Differing R/F Reads	Failed Assembly	2219
SRR6952646	Differing R/F Reads
SRR6952655	Differing R/F Reads
SRR1501482	Not Dublin sero	Post AssembQC (Serotyping)	2150
SRR1511547	Not Dublin sero
SRR1515957	Not Dublin sero
SRR1519889	Not Dublin sero
SRR1521570	Not Dublin sero
SRR1521591	Not Dublin sero
SRR1521598	Not Dublin sero
SRR1534891	Not Dublin sero
SRR16958699	Not Dublin sero
SRR1840709	Not Dublin sero
SRR18529536	Not Dublin sero
SRR10137199	Not Dublin sero
SRR10211355	Not Dublin sero
SRR11101172	Not Dublin sero
SRR11101258	Not Dublin sero
SRR1122494	Not Dublin sero
SRR1292268	Not Dublin sero
SRR1300642	Not Dublin sero
SRR1300683	Not Dublin sero
SRR1363333	Not Dublin sero
SRR2175310	Not Dublin sero
SRR3037402	Not Dublin sero
SRR3037519	Not Dublin sero
SRR3062412	Not Dublin sero
SRR3231407	Not Dublin sero
SRR3231409	Not Dublin sero
SRR5000223	Not Dublin sero
SRR5350408	Not Dublin sero
SRR5584701	Not Dublin sero
SRR7170610	Not Dublin sero
SRR8434620	Not Dublin sero
SRR8434622	Not Dublin sero
SRR8434625	Not Dublin sero
SRR8434629	Not Dublin sero
SRR8434645	Not Dublin sero
SRR8434648	Not Dublin sero
SRR8434650	Not Dublin sero
SRR8434652	Not Dublin sero
SRR8434655	Not Dublin sero
SRR8434657	Not Dublin sero
SRR8434660	Not Dublin sero
SRR8434662	Not Dublin sero
SRR8434663	Not Dublin sero
SRR8434664	Not Dublin sero
SRR8434669	Not Dublin sero
SRR8434670	Not Dublin sero
SRR8434671	Not Dublin sero
SRR8434674	Not Dublin sero
SRR8434676	Not Dublin sero
SRR8434679	Not Dublin sero
SRR8434680	Not Dublin sero
SRR8434707	Not Dublin sero
SRR8434728	Not Dublin sero
SRR8434730	Not Dublin sero
SRR8434731	Not Dublin sero
SRR8434739	Not Dublin sero
SRR8434741	Not Dublin sero
SRR8434742	Not Dublin sero
SRR8434751	Not Dublin sero
SRR8434753	Not Dublin sero
SRR8434888	Not Dublin sero
SRR8544143	Not Dublin sero
SRR8597270	Not Dublin sero
SRR8597273	Not Dublin sero
SRR8597276	Not Dublin sero
SRR5985920	Not Dublin sero
SRR8597288	Not Dublin sero
SRR8841109	Not Dublin sero
SRR1840717	Not Dublin sero

## Sheet: Table S4
Category	Gene	sra_accesion	value
Iron Uptake	iucD	NDSU10	0
Iron Uptake	iucD	NDSU12	0
Iron Uptake	iucD	NDSU13	0
Iron Uptake	iucD	NDSU15	0
Iron Uptake	iucD	NDSU16	0
Iron Uptake	iucD	NDSU17	0
Iron Uptake	iucD	NDSU18	0
Iron Uptake	iucD	NDSU19	0
Iron Uptake	iucD	NDSU1	0
Iron Uptake	iucD	NDSU20	0
Iron Uptake	iucD	NDSU21	0
Iron Uptake	iucD	NDSU22	0
Iron Uptake	iucD	NDSU24	0
Iron Uptake	iucD	NDSU25	0
Iron Uptake	iucD	NDSU26	0
Iron Uptake	iucD	NDSU28	0
Iron Uptake	iucD	NDSU29	0
Iron Uptake	iucD	NDSU30	0
Iron Uptake	iucD	NDSU3	0
Iron Uptake	iucD	NDSU4	0
Iron Uptake	iucD	NDSU6	0
Iron Uptake	iucD	NDSU7	0
Iron Uptake	iucD	NDSU8	0
Iron Uptake	iucD	NDSU9	0
Iron Uptake	iucD	SRR10001202	0
Iron Uptake	iucD	SRR10013295	0
Iron Uptake	iucD	SRR10013299	0
Iron Uptake	iucD	SRR10018785	0
Iron Uptake	iucD	SRR10027107	0
Iron Uptake	iucD	SRR10027407	0
Iron Uptake	iucD	SRR10027552	0
Iron Uptake	iucD	SRR10027554	0
Iron Uptake	iucD	SRR10028757	0
Iron Uptake	iucD	SRR10031119	0
Iron Uptake	iucD	SRR10032843	0
Iron Uptake	iucD	SRR10037224	0
Iron Uptake	iucD	SRR10037225	0
Iron Uptake	iucD	SRR10037239	0
Iron Uptake	iucD	SRR10037243	0
Iron Uptake	iucD	SRR10037353	0
Iron Uptake	iucD	SRR10049737	0
Iron Uptake	iucD	SRR10060559	0
Iron Uptake	iucD	SRR10063213	0
Iron Uptake	iucD	SRR10068688	0
Iron Uptake	iucD	SRR10084388	0
Iron Uptake	iucD	SRR10084895	0
Iron Uptake	iucD	SRR10096074	0
Iron Uptake	iucD	SRR10113612	0
Iron Uptake	iucD	SRR10115349	0
Iron Uptake	iucD	SRR10126592	0
Iron Uptake	iucD	SRR10126593	0
Iron Uptake	iucD	SRR10126605	0
Iron Uptake	iucD	SRR10126612	0
Iron Uptake	iucD	SRR10126613	0
Iron Uptake	iucD	SRR10126617	0
Iron Uptake	iucD	SRR10138335	0
Iron Uptake	iucD	SRR10153950	0
Iron Uptake	iucD	SRR10155170	0
Iron Uptake	iucD	SRR10155174	0
Iron Uptake	iucD	SRR10155176	0
Iron Uptake	iucD	SRR10155179	0
Iron Uptake	iucD	SRR10155181	0
Iron Uptake	iucD	SRR10155182	0
Iron Uptake	iucD	SRR10155184	0
Iron Uptake	iucD	SRR10164593	0
Iron Uptake	iucD	SRR10165306	0
Iron Uptake	iucD	SRR10165308	0
Iron Uptake	iucD	SRR10165309	0
Iron Uptake	iucD	SRR10165346	0
Iron Uptake	iucD	SRR10166181	0
Iron Uptake	iucD	SRR10176078	0
Iron Uptake	iucD	SRR10186809	0
Iron Uptake	iucD	SRR10218548	0
Iron Uptake	iucD	SRR10222526	0
Iron Uptake	iucD	SRR10222529	0
Iron Uptake	iucD	SRR10222530	0
Iron Uptake	iucD	SRR10222567	0
Iron Uptake	iucD	SRR10222602	0
Iron Uptake	iucD	SRR10222641	0
Iron Uptake	iucD	SRR10222642	0
Iron Uptake	iucD	SRR10240819	0
Iron Uptake	iucD	SRR10246259	0
Iron Uptake	iucD	SRR10254989	0
Iron Uptake	iucD	SRR10257879	0
Iron Uptake	iucD	SRR10258286	0
Iron Uptake	iucD	SRR10258289	0
Iron Uptake	iucD	SRR10258362	0
Iron Uptake	iucD	SRR10269621	0
Iron Uptake	iucD	SRR10269622	0
Iron Uptake	iucD	SRR10269628	0
Iron Uptake	iucD	SRR10269630	0
Iron Uptake	iucD	SRR10269631	0
Iron Uptake	iucD	SRR10269633	0
Iron Uptake	iucD	SRR10269634	0
Iron Uptake	iucD	SRR10269673	0
Iron Uptake	iucD	SRR10286960	0
Iron Uptake	iucD	SRR10287053	0
Iron Uptake	iucD	SRR10287065	0
Iron Uptake	iucD	SRR10287713	0
Iron Uptake	iucD	SRR10298208	0
Iron Uptake	iucD	SRR1030845	0
Iron Uptake	iucD	SRR10325385	0
Iron Uptake	iucD	SRR10335944	0
Iron Uptake	iucD	SRR10341301	0
Iron Uptake	iucD	SRR10343288	0
Iron Uptake	iucD	SRR10343295	0
Iron Uptake	iucD	SRR10343296	0
Iron Uptake	iucD	SRR10343297	0
Iron Uptake	iucD	SRR10343298	0
Iron Uptake	iucD	SRR10343299	0
Iron Uptake	iucD	SRR10343300	0
Iron Uptake	iucD	SRR10343301	0
Iron Uptake	iucD	SRR10343302	0
Iron Uptake	iucD	SRR10343303	0
Iron Uptake	iucD	SRR10343304	0
Iron Uptake	iucD	SRR10343305	0
Iron Uptake	iucD	SRR10349484	0
Iron Uptake	iucD	SRR10349492	0
Iron Uptake	iucD	SRR10349504	0
Iron Uptake	iucD	SRR10349510	0
Iron Uptake	iucD	SRR10356381	0
Iron Uptake	iucD	SRR10356966	0
Iron Uptake	iucD	SRR10360903	0
Iron Uptake	iucD	SRR10363909	0
Iron Uptake	iucD	SRR10363935	0
Iron Uptake	iucD	SRR10363936	0
Iron Uptake	iucD	SRR10363937	0
Iron Uptake	iucD	SRR10363939	0
Iron Uptake	iucD	SRR10363981	0
Iron Uptake	iucD	SRR10395059	0
Iron Uptake	iucD	SRR10425329	0
Iron Uptake	iucD	SRR10429896	0
Iron Uptake	iucD	SRR10435105	0
Iron Uptake	iucD	SRR10442241	0
Iron Uptake	iucD	SRR10445513	0
Iron Uptake	iucD	SRR10447378	0
Iron Uptake	iucD	SRR10465575	0
Iron Uptake	iucD	SRR10465580	0
Iron Uptake	iucD	SRR10465592	0
Iron Uptake	iucD	SRR10465594	0
Iron Uptake	iucD	SRR10465595	0
Iron Uptake	iucD	SRR10465596	0
Iron Uptake	iucD	SRR10465603	0
Iron Uptake	iucD	SRR10489463	0
Iron Uptake	iucD	SRR10491305	0
Iron Uptake	iucD	SRR10493604	0
Iron Uptake	iucD	SRR10493606	0
Iron Uptake	iucD	SRR10493608	0
Iron Uptake	iucD	SRR10493610	0
Iron Uptake	iucD	SRR10493612	0
Iron Uptake	iucD	SRR10493614	0
Iron Uptake	iucD	SRR10493616	0
Iron Uptake	iucD	SRR10493617	0
Iron Uptake	iucD	SRR10493621	0
Iron Uptake	iucD	SRR10493630	0
Iron Uptake	iucD	SRR10493632	0
Iron Uptake	iucD	SRR10493633	0
Iron Uptake	iucD	SRR10493634	0
Iron Uptake	iucD	SRR10493635	0
Iron Uptake	iucD	SRR10493639	0
Iron Uptake	iucD	SRR10493644	0
Iron Uptake	iucD	SRR10493645	0
Iron Uptake	iucD	SRR10493646	0
Iron Uptake	iucD	SRR10493648	0
Iron Uptake	iucD	SRR10493657	0
Iron Uptake	iucD	SRR10493667	0
Iron Uptake	iucD	SRR10502094	0
Iron Uptake	iucD	SRR10530264	0
Iron Uptake	iucD	SRR10530286	0
Iron Uptake	iucD	SRR10530287	0
Iron Uptake	iucD	SRR10530288	0
Iron Uptake	iucD	SRR10574793	0
Iron Uptake	iucD	SRR10577733	0
Iron Uptake	iucD	SRR10582735	0
Iron Uptake	iucD	SRR10603411	0
Iron Uptake	iucD	SRR10611992	0
Iron Uptake	iucD	SRR10615184	0
Iron Uptake	iucD	SRR10615188	0
Iron Uptake	iucD	SRR10682884	0
Iron Uptake	iucD	SRR10691570	0
Iron Uptake	iucD	SRR10691577	0
Iron Uptake	iucD	SRR10691594	0
Iron Uptake	iucD	SRR10691697	0
Iron Uptake	iucD	SRR10708479	0
Iron Uptake	iucD	SRR10734211	0
Iron Uptake	iucD	SRR10734233	0
Iron Uptake	iucD	SRR10734258	0
Iron Uptake	iucD	SRR10740618	0
Iron Uptake	iucD	SRR10740638	0
Iron Uptake	iucD	SRR10740649	0
Iron Uptake	iucD	SRR10740654	0
Iron Uptake	iucD	SRR10740655	0
Iron Uptake	iucD	SRR10740758	0
Iron Uptake	iucD	SRR10740812	0
Iron Uptake	iucD	SRR10740816	0
Iron Uptake	iucD	SRR10740817	0
Iron Uptake	iucD	SRR10741088	0
Iron Uptake	iucD	SRR10771075	0
Iron Uptake	iucD	SRR10771554	0
Iron Uptake	iucD	SRR10771585	0
Iron Uptake	iucD	SRR10775280	0
Iron Uptake	iucD	SRR10824558	0
Iron Uptake	iucD	SRR10830163	0
Iron Uptake	iucD	SRR10849667	0
Iron Uptake	iucD	SRR10901337	0
Iron Uptake	iucD	SRR10901346	0
Iron Uptake	iucD	SRR10957027	0
Iron Uptake	iucD	SRR10963338	0
Iron Uptake	iucD	SRR10970129	0
Iron Uptake	iucD	SRR10972601	0
Iron Uptake	iucD	SRR10993309	0
Iron Uptake	iucD	SRR10993323	0
Iron Uptake	iucD	SRR10995708	0
Iron Uptake	iucD	SRR10995710	0
Iron Uptake	iucD	SRR10997535	0
Iron Uptake	iucD	SRR11005718	0
Iron Uptake	iucD	SRR11006108	0
Iron Uptake	iucD	SRR11015368	0
Iron Uptake	iucD	SRR11015371	0
Iron Uptake	iucD	SRR11029647	0
Iron Uptake	iucD	SRR11029833	0
Iron Uptake	iucD	SRR11035086	0
Iron Uptake	iucD	SRR11041657	0
Iron Uptake	iucD	SRR11043408	0
Iron Uptake	iucD	SRR1106157	0
Iron Uptake	iucD	SRR1106251	0
Iron Uptake	iucD	SRR11068404	0
Iron Uptake	iucD	SRR1107461	0
Iron Uptake	iucD	SRR11101167	0
Iron Uptake	iucD	SRR11101171	0
Iron Uptake	iucD	SRR11101205	0
Iron Uptake	iucD	SRR11101206	0
Iron Uptake	iucD	SRR11123309	0
Iron Uptake	iucD	SRR11214346	0
Iron Uptake	iucD	SRR11214349	0
Iron Uptake	iucD	SRR11214359	0
Iron Uptake	iucD	SRR11214360	0
Iron Uptake	iucD	SRR1122493	0
Iron Uptake	iucD	SRR1122622	0
Iron Uptake	iucD	SRR11232251	0
Iron Uptake	iucD	SRR11278098	0
Iron Uptake	iucD	SRR11396119	0
Iron Uptake	iucD	SRR11396120	0
Iron Uptake	iucD	SRR11396150	0
Iron Uptake	iucD	SRR11396153	0
Iron Uptake	iucD	SRR11450564	0
Iron Uptake	iucD	SRR11453043	0
Iron Uptake	iucD	SRR11487643	0
Iron Uptake	iucD	SRR11487800	0
Iron Uptake	iucD	SRR11487833	0
Iron Uptake	iucD	SRR11488857	0
Iron Uptake	iucD	SRR11521903	0
Iron Uptake	iucD	SRR11560293	0
Iron Uptake	iucD	SRR11574679	0
Iron Uptake	iucD	SRR11615713	0
Iron Uptake	iucD	SRR1171404	0
Iron Uptake	iucD	SRR1171465	0
Iron Uptake	iucD	SRR11748672	0
Iron Uptake	iucD	SRR11783240	0
Iron Uptake	iucD	SRR11783272	0
Iron Uptake	iucD	SRR11799637	0
Iron Uptake	iucD	SRR11833400	0
Iron Uptake	iucD	SRR11879335	0
Iron Uptake	iucD	SRR11991280	0
Iron Uptake	iucD	SRR11991397	0
Iron Uptake	iucD	SRR12003250	0
Iron Uptake	iucD	SRR12075372	0
Iron Uptake	iucD	SRR12116889	0
Iron Uptake	iucD	SRR12136527	0
Iron Uptake	iucD	SRR12136528	0
Iron Uptake	iucD	SRR12136529	0
Iron Uptake	iucD	SRR12136530	0
Iron Uptake	iucD	SRR12136537	0
Iron Uptake	iucD	SRR12136553	0
Iron Uptake	iucD	SRR12188981	0
Iron Uptake	iucD	SRR12193701	0
Iron Uptake	iucD	SRR12194033	0
Iron Uptake	iucD	SRR12194040	0
Iron Uptake	iucD	SRR12194045	0
Iron Uptake	iucD	SRR12194046	0
Iron Uptake	iucD	SRR12194048	0
Iron Uptake	iucD	SRR12194050	0
Iron Uptake	iucD	SRR12194052	0
Iron Uptake	iucD	SRR12194054	0
Iron Uptake	iucD	SRR12212542	0
Iron Uptake	iucD	SRR12212543	0
Iron Uptake	iucD	SRR12362646	0
Iron Uptake	iucD	SRR12418434	0
Iron Uptake	iucD	SRR12420044	0
Iron Uptake	iucD	SRR12420840	0
Iron Uptake	iucD	SRR12424407	0
Iron Uptake	iucD	SRR12424409	0
Iron Uptake	iucD	SRR12424429	0
Iron Uptake	iucD	SRR12424432	0
Iron Uptake	iucD	SRR12424433	0
Iron Uptake	iucD	SRR12424435	0
Iron Uptake	iucD	SRR12424436	0
Iron Uptake	iucD	SRR12424439	0
Iron Uptake	iucD	SRR12424476	0
Iron Uptake	iucD	SRR12424478	0
Iron Uptake	iucD	SRR12472377	0
Iron Uptake	iucD	SRR12473513	0
Iron Uptake	iucD	SRR12473515	0
Iron Uptake	iucD	SRR12473516	0
Iron Uptake	iucD	SRR12486597	0
Iron Uptake	iucD	SRR12552581	0
Iron Uptake	iucD	SRR12569365	0
Iron Uptake	iucD	SRR1257300	0
Iron Uptake	iucD	SRR1257307	0
Iron Uptake	iucD	SRR12599228	0
Iron Uptake	iucD	SRR12626352	0
Iron Uptake	iucD	SRR12628472	0
Iron Uptake	iucD	SRR12633875	0
Iron Uptake	iucD	SRR12634137	0
Iron Uptake	iucD	SRR12641660	0
Iron Uptake	iucD	SRR12672221	0
Iron Uptake	iucD	SRR12684592	0
Iron Uptake	iucD	SRR12684593	0
Iron Uptake	iucD	SRR12684670	0
Iron Uptake	iucD	SRR12684757	0
Iron Uptake	iucD	SRR12684857	0
Iron Uptake	iucD	SRR12684938	0
Iron Uptake	iucD	SRR12684977	0
Iron Uptake	iucD	SRR12685004	0
Iron Uptake	iucD	SRR1269326	0
Iron Uptake	iucD	SRR1269370	0
Iron Uptake	iucD	SRR12713728	0
Iron Uptake	iucD	SRR12713729	0
Iron Uptake	iucD	SRR12714011	0
Iron Uptake	iucD	SRR12714025	0
Iron Uptake	iucD	SRR12768102	0
Iron Uptake	iucD	SRR12781631	0
Iron Uptake	iucD	SRR12781939	0
Iron Uptake	iucD	SRR12781940	0
Iron Uptake	iucD	SRR12781942	0
Iron Uptake	iucD	SRR12781943	0
Iron Uptake	iucD	SRR12781945	0
Iron Uptake	iucD	SRR12795800	0
Iron Uptake	iucD	SRR12799275	0
Iron Uptake	iucD	SRR12799277	0
Iron Uptake	iucD	SRR12799278	0
Iron Uptake	iucD	SRR12799280	0
Iron Uptake	iucD	SRR12799282	0
Iron Uptake	iucD	SRR12811732	0
Iron Uptake	iucD	SRR12817682	0
Iron Uptake	iucD	SRR12817683	0
Iron Uptake	iucD	SRR12817684	0
Iron Uptake	iucD	SRR12817685	0
Iron Uptake	iucD	SRR12817686	0
Iron Uptake	iucD	SRR12817687	0
Iron Uptake	iucD	SRR12817688	0
Iron Uptake	iucD	SRR12817689	0
Iron Uptake	iucD	SRR12817693	0
Iron Uptake	iucD	SRR12817694	0
Iron Uptake	iucD	SRR12817763	0
Iron Uptake	iucD	SRR12828246	0
Iron Uptake	iucD	SRR12828247	0
Iron Uptake	iucD	SRR12828248	0
Iron Uptake	iucD	SRR12828249	0
Iron Uptake	iucD	SRR12828251	0
Iron Uptake	iucD	SRR12828252	0
Iron Uptake	iucD	SRR12828253	0
Iron Uptake	iucD	SRR12828254	0
Iron Uptake	iucD	SRR12828256	0
Iron Uptake	iucD	SRR12828257	0
Iron Uptake	iucD	SRR12828258	0
Iron Uptake	iucD	SRR12828263	0
Iron Uptake	iucD	SRR12828266	0
Iron Uptake	iucD	SRR12828267	0
Iron Uptake	iucD	SRR12828268	0
Iron Uptake	iucD	SRR12832783	0
Iron Uptake	iucD	SRR12832811	0
Iron Uptake	iucD	SRR12832819	0
Iron Uptake	iucD	SRR12832830	0
Iron Uptake	iucD	SRR12832832	0
Iron Uptake	iucD	SRR12832843	0
Iron Uptake	iucD	SRR1284696	0
Iron Uptake	iucD	SRR12882007	0
Iron Uptake	iucD	SRR12884622	0
Iron Uptake	iucD	SRR12887522	0
Iron Uptake	iucD	SRR12905926	0
Iron Uptake	iucD	SRR12939121	0
Iron Uptake	iucD	SRR12939123	0
Iron Uptake	iucD	SRR12967761	0
Iron Uptake	iucD	SRR12967762	0
Iron Uptake	iucD	SRR12967766	0
Iron Uptake	iucD	SRR12976632	0
Iron Uptake	iucD	SRR12982490	0
Iron Uptake	iucD	SRR12982693	0
Iron Uptake	iucD	SRR12991092	0
Iron Uptake	iucD	SRR1299304	0
Iron Uptake	iucD	SRR1299365	0
Iron Uptake	iucD	SRR13001984	0
Iron Uptake	iucD	SRR1300559	0
Iron Uptake	iucD	SRR1300584	0
Iron Uptake	iucD	SRR1300628	0
Iron Uptake	iucD	SRR1300732	0
Iron Uptake	iucD	SRR1300738	0
Iron Uptake	iucD	SRR1302845	0
Iron Uptake	iucD	SRR13107635	0
Iron Uptake	iucD	SRR13107636	0
Iron Uptake	iucD	SRR13111143	0
Iron Uptake	iucD	SRR13111144	0
Iron Uptake	iucD	SRR13111146	0
Iron Uptake	iucD	SRR13111172	0
Iron Uptake	iucD	SRR13111176	0
Iron Uptake	iucD	SRR13111177	0
Iron Uptake	iucD	SRR13112132	0
Iron Uptake	iucD	SRR13112133	0
Iron Uptake	iucD	SRR13112134	0
Iron Uptake	iucD	SRR13112135	0
Iron Uptake	iucD	SRR13112138	0
Iron Uptake	iucD	SRR13112139	0
Iron Uptake	iucD	SRR13112143	0
Iron Uptake	iucD	SRR13114563	0
Iron Uptake	iucD	SRR13132352	0
Iron Uptake	iucD	SRR13142427	0
Iron Uptake	iucD	SRR13187405	0
Iron Uptake	iucD	SRR13187407	0
Iron Uptake	iucD	SRR13187408	0
Iron Uptake	iucD	SRR13193898	0
Iron Uptake	iucD	SRR13208408	0
Iron Uptake	iucD	SRR13245352	0
Iron Uptake	iucD	SRR13246050	0
Iron Uptake	iucD	SRR13246829	0
Iron Uptake	iucD	SRR13246850	0
Iron Uptake	iucD	SRR13246906	0
Iron Uptake	iucD	SRR13271374	0
Iron Uptake	iucD	SRR13277420	0
Iron Uptake	iucD	SRR13282187	0
Iron Uptake	iucD	SRR13282232	0
Iron Uptake	iucD	SRR13284906	0
Iron Uptake	iucD	SRR13292757	0
Iron Uptake	iucD	SRR13292778	0
Iron Uptake	iucD	SRR13295007	0
Iron Uptake	iucD	SRR13295282	0
Iron Uptake	iucD	SRR13297812	0
Iron Uptake	iucD	SRR13320523	0
Iron Uptake	iucD	SRR13332084	0
Iron Uptake	iucD	SRR13332085	0
Iron Uptake	iucD	SRR13332087	0
Iron Uptake	iucD	SRR13332088	0
Iron Uptake	iucD	SRR13332090	0
Iron Uptake	iucD	SRR13332091	0
Iron Uptake	iucD	SRR13332093	0
Iron Uptake	iucD	SRR13332094	0
Iron Uptake	iucD	SRR13332097	0
Iron Uptake	iucD	SRR13332102	0
Iron Uptake	iucD	SRR13336700	0
Iron Uptake	iucD	SRR13336701	0
Iron Uptake	iucD	SRR13338128	0
Iron Uptake	iucD	SRR1333867	0
Iron Uptake	iucD	SRR1333873	0
Iron Uptake	iucD	SRR1334125	0
Iron Uptake	iucD	SRR1334226	0
Iron Uptake	iucD	SRR1334561	0
Iron Uptake	iucD	SRR13347705	0
Iron Uptake	iucD	SRR1334790	0
Iron Uptake	iucD	SRR13370966	0
Iron Uptake	iucD	SRR13377887	0
Iron Uptake	iucD	SRR13377889	0
Iron Uptake	iucD	SRR13389372	0
Iron Uptake	iucD	SRR13389652	0
Iron Uptake	iucD	SRR13389664	0
Iron Uptake	iucD	SRR13394393	0
Iron Uptake	iucD	SRR13403874	0
Iron Uptake	iucD	SRR13417578	0
Iron Uptake	iucD	SRR13421831	0
Iron Uptake	iucD	SRR13422657	0
Iron Uptake	iucD	SRR13425874	0
Iron Uptake	iucD	SRR13430969	0
Iron Uptake	iucD	SRR13433412	0
Iron Uptake	iucD	SRR13440523	0
Iron Uptake	iucD	SRR13455266	0
Iron Uptake	iucD	SRR13483608	0
Iron Uptake	iucD	SRR13491552	0
Iron Uptake	iucD	SRR13491585	0
Iron Uptake	iucD	SRR13491589	0
Iron Uptake	iucD	SRR13491591	0
Iron Uptake	iucD	SRR13492876	0
Iron Uptake	iucD	SRR13498978	0
Iron Uptake	iucD	SRR13498980	0
Iron Uptake	iucD	SRR13498988	0
Iron Uptake	iucD	SRR13500279	0
Iron Uptake	iucD	SRR13500281	0
Iron Uptake	iucD	SRR13508651	0
Iron Uptake	iucD	SRR13523220	0
Iron Uptake	iucD	SRR13531662	0
Iron Uptake	iucD	SRR13535245	0
Iron Uptake	iucD	SRR13562685	0
Iron Uptake	iucD	SRR13571388	0
Iron Uptake	iucD	SRR13572408	0
Iron Uptake	iucD	SRR13572410	0
Iron Uptake	iucD	SRR13573601	0
Iron Uptake	iucD	SRR13575014	0
Iron Uptake	iucD	SRR13577417	0
Iron Uptake	iucD	SRR13588058	0
Iron Uptake	iucD	SRR13602812	0
Iron Uptake	iucD	SRR13605720	0
Iron Uptake	iucD	SRR13624799	0
Iron Uptake	iucD	SRR1363292	0
Iron Uptake	iucD	SRR1363299	0
Iron Uptake	iucD	SRR13635063	0
Iron Uptake	iucD	SRR13641927	0
Iron Uptake	iucD	SRR13641955	0
Iron Uptake	iucD	SRR13643325	0
Iron Uptake	iucD	SRR13643354	0
Iron Uptake	iucD	SRR13643357	0
Iron Uptake	iucD	SRR13643361	0
Iron Uptake	iucD	SRR13645953	0
Iron Uptake	iucD	SRR13651649	0
Iron Uptake	iucD	SRR13652137	0
Iron Uptake	iucD	SRR13687525	0
Iron Uptake	iucD	SRR13700256	0
Iron Uptake	iucD	SRR13729863	0
Iron Uptake	iucD	SRR13729864	0
Iron Uptake	iucD	SRR13733746	0
Iron Uptake	iucD	SRR13734520	0
Iron Uptake	iucD	SRR13762668	0
Iron Uptake	iucD	SRR13769915	0
Iron Uptake	iucD	SRR13771182	0
Iron Uptake	iucD	SRR13771183	0
Iron Uptake	iucD	SRR13785576	0
Iron Uptake	iucD	SRR1379610	0
Iron Uptake	iucD	SRR13796383	0
Iron Uptake	iucD	SRR13811181	0
Iron Uptake	iucD	SRR13811257	0
Iron Uptake	iucD	SRR13842421	0
Iron Uptake	iucD	SRR13842424	0
Iron Uptake	iucD	SRR13842578	0
Iron Uptake	iucD	SRR13842579	0
Iron Uptake	iucD	SRR13842582	0
Iron Uptake	iucD	SRR13853159	0
Iron Uptake	iucD	SRR13858528	0
Iron Uptake	iucD	SRR13858534	0
Iron Uptake	iucD	SRR13859347	0
Iron Uptake	iucD	SRR13859350	0
Iron Uptake	iucD	SRR13889041	0
Iron Uptake	iucD	SRR13926747	0
Iron Uptake	iucD	SRR13926748	0
Iron Uptake	iucD	SRR13927108	0
Iron Uptake	iucD	SRR13927143	0
Iron Uptake	iucD	SRR13927144	0
Iron Uptake	iucD	SRR13927413	0
Iron Uptake	iucD	SRR13927414	0
Iron Uptake	iucD	SRR13927415	0
Iron Uptake	iucD	SRR13927434	0
Iron Uptake	iucD	SRR13938825	0
Iron Uptake	iucD	SRR13944386	0
Iron Uptake	iucD	SRR13944746	0
Iron Uptake	iucD	SRR13952811	0
Iron Uptake	iucD	SRR13956578	0
Iron Uptake	iucD	SRR13979422	0
Iron Uptake	iucD	SRR13988230	0
Iron Uptake	iucD	SRR13998197	0
Iron Uptake	iucD	SRR13998275	0
Iron Uptake	iucD	SRR14029840	0
Iron Uptake	iucD	SRR14035977	0
Iron Uptake	iucD	SRR14038127	0
Iron Uptake	iucD	SRR14055071	0
Iron Uptake	iucD	SRR14064564	0
Iron Uptake	iucD	SRR14064565	0
Iron Uptake	iucD	SRR14071084	0
Iron Uptake	iucD	SRR14073853	0
Iron Uptake	iucD	SRR14073885	0
Iron Uptake	iucD	SRR14073886	0
Iron Uptake	iucD	SRR14084280	0
Iron Uptake	iucD	SRR14095467	0
Iron Uptake	iucD	SRR1411125	0
Iron Uptake	iucD	SRR14128233	0
Iron Uptake	iucD	SRR14137903	0
Iron Uptake	iucD	SRR14160189	0
Iron Uptake	iucD	SRR14160190	0
Iron Uptake	iucD	SRR14166967	0
Iron Uptake	iucD	SRR14182592	0
Iron Uptake	iucD	SRR14197038	0
Iron Uptake	iucD	SRR14197057	0
Iron Uptake	iucD	SRR14198814	0
Iron Uptake	iucD	SRR14200992	0
Iron Uptake	iucD	SRR1422648	0
Iron Uptake	iucD	SRR14240258	0
Iron Uptake	iucD	SRR14245655	0
Iron Uptake	iucD	SRR14245656	0
Iron Uptake	iucD	SRR14270321	0
Iron Uptake	iucD	SRR14272153	0
Iron Uptake	iucD	SRR14272154	0
Iron Uptake	iucD	SRR14272156	0
Iron Uptake	iucD	SRR14272159	0
Iron Uptake	iucD	SRR14276910	0
Iron Uptake	iucD	SRR14286873	0
Iron Uptake	iucD	SRR14300124	0
Iron Uptake	iucD	SRR14300311	0
Iron Uptake	iucD	SRR14306311	0
Iron Uptake	iucD	SRR14308533	0
Iron Uptake	iucD	SRR14308540	0
Iron Uptake	iucD	SRR14310547	0
Iron Uptake	iucD	SRR14323278	0
Iron Uptake	iucD	SRR14326413	0
Iron Uptake	iucD	SRR14326414	0
Iron Uptake	iucD	SRR14333435	0
Iron Uptake	iucD	SRR14334186	0
Iron Uptake	iucD	SRR14334187	0
Iron Uptake	iucD	SRR14334188	0
Iron Uptake	iucD	SRR14343525	0
Iron Uptake	iucD	SRR14344206	0
Iron Uptake	iucD	SRR14345228	0
Iron Uptake	iucD	SRR14420542	0
Iron Uptake	iucD	SRR14435530	0
Iron Uptake	iucD	SRR14439268	0
Iron Uptake	iucD	SRR14498227	0
Iron Uptake	iucD	SRR14511768	0
Iron Uptake	iucD	SRR14525658	0
Iron Uptake	iucD	SRR14547574	0
Iron Uptake	iucD	SRR14552116	0
Iron Uptake	iucD	SRR14554336	0
Iron Uptake	iucD	SRR14565486	0
Iron Uptake	iucD	SRR14573511	0
Iron Uptake	iucD	SRR14582107	0
Iron Uptake	iucD	SRR1461785	0
Iron Uptake	iucD	SRR14634656	0
Iron Uptake	iucD	SRR14634883	0
Iron Uptake	iucD	SRR14664065	0
Iron Uptake	iucD	SRR14705830	0
Iron Uptake	iucD	SRR14707920	0
Iron Uptake	iucD	SRR14711885	0
Iron Uptake	iucD	SRR14712573	0
Iron Uptake	iucD	SRR14718963	0
Iron Uptake	iucD	SRR14727711	0
Iron Uptake	iucD	SRR14736578	0
Iron Uptake	iucD	SRR14738801	0
Iron Uptake	iucD	SRR14766326	0
Iron Uptake	iucD	SRR14766327	0
Iron Uptake	iucD	SRR14766328	0
Iron Uptake	iucD	SRR14766329	0
Iron Uptake	iucD	SRR14766330	0
Iron Uptake	iucD	SRR14766331	0
Iron Uptake	iucD	SRR14766332	0
Iron Uptake	iucD	SRR14766333	0
Iron Uptake	iucD	SRR14766334	0
Iron Uptake	iucD	SRR14766335	0
Iron Uptake	iucD	SRR14766336	0
Iron Uptake	iucD	SRR14766337	0
Iron Uptake	iucD	SRR14766338	0
Iron Uptake	iucD	SRR14766339	0
Iron Uptake	iucD	SRR14766340	0
Iron Uptake	iucD	SRR14766341	0
Iron Uptake	iucD	SRR14766342	0
Iron Uptake	iucD	SRR14766343	0
Iron Uptake	iucD	SRR14766344	0
Iron Uptake	iucD	SRR14766345	0
Iron Uptake	iucD	SRR14766346	0
Iron Uptake	iucD	SRR14766347	0
Iron Uptake	iucD	SRR14766348	0
Iron Uptake	iucD	SRR14766349	0
Iron Uptake	iucD	SRR14766350	0
Iron Uptake	iucD	SRR14766351	0
Iron Uptake	iucD	SRR14766352	0
Iron Uptake	iucD	SRR14766353	0
Iron Uptake	iucD	SRR14766354	0
Iron Uptake	iucD	SRR14766355	0
Iron Uptake	iucD	SRR14766356	0
Iron Uptake	iucD	SRR14766357	0
Iron Uptake	iucD	SRR14766358	0
Iron Uptake	iucD	SRR14766359	0
Iron Uptake	iucD	SRR14766360	0
Iron Uptake	iucD	SRR14766361	0
Iron Uptake	iucD	SRR14766362	0
Iron Uptake	iucD	SRR14766363	0
Iron Uptake	iucD	SRR14766364	0
Iron Uptake	iucD	SRR14766365	0
Iron Uptake	iucD	SRR14766366	0
Iron Uptake	iucD	SRR14766367	0
Iron Uptake	iucD	SRR14766368	0
Iron Uptake	iucD	SRR14766369	0
Iron Uptake	iucD	SRR14766370	0
Iron Uptake	iucD	SRR14766371	0
Iron Uptake	iucD	SRR14766372	0
Iron Uptake	iucD	SRR14766373	0
Iron Uptake	iucD	SRR14766374	0
Iron Uptake	iucD	SRR14766375	0
Iron Uptake	iucD	SRR14766376	0
Iron Uptake	iucD	SRR14766377	0
Iron Uptake	iucD	SRR14766378	0
Iron Uptake	iucD	SRR14766379	0
Iron Uptake	iucD	SRR14766380	0
Iron Uptake	iucD	SRR14766381	0
Iron Uptake	iucD	SRR14766382	0
Iron Uptake	iucD	SRR14766383	0
Iron Uptake	iucD	SRR14766384	0
Iron Uptake	iucD	SRR14766385	0
Iron Uptake	iucD	SRR14766386	0
Iron Uptake	iucD	SRR14766387	0
Iron Uptake	iucD	SRR14766388	0
Iron Uptake	iucD	SRR14766389	0
Iron Uptake	iucD	SRR14766390	0
Iron Uptake	iucD	SRR14766391	0
Iron Uptake	iucD	SRR14766392	0
Iron Uptake	iucD	SRR14766393	0
Iron Uptake	iucD	SRR14766394	0
Iron Uptake	iucD	SRR14766395	0
Iron Uptake	iucD	SRR14766396	0
Iron Uptake	iucD	SRR14766397	0
Iron Uptake	iucD	SRR14766398	0
Iron Uptake	iucD	SRR14766399	0
Iron Uptake	iucD	SRR14766400	0
Iron Uptake	iucD	SRR14766401	0
Iron Uptake	iucD	SRR14766402	0
Iron Uptake	iucD	SRR14766403	0
Iron Uptake	iucD	SRR14766404	0
Iron Uptake	iucD	SRR14766405	0
Iron Uptake	iucD	SRR14766406	0
Iron Uptake	iucD	SRR14766407	0
Iron Uptake	iucD	SRR14766408	0
Iron Uptake	iucD	SRR14766409	0
Iron Uptake	iucD	SRR14766410	0
Iron Uptake	iucD	SRR14766411	0
Iron Uptake	iucD	SRR14766412	0
Iron Uptake	iucD	SRR14766413	0
Iron Uptake	iucD	SRR14766414	0
Iron Uptake	iucD	SRR14766415	0
Iron Uptake	iucD	SRR14766416	0
Iron Uptake	iucD	SRR14766417	0
Iron Uptake	iucD	SRR14766418	0
Iron Uptake	iucD	SRR14766419	0
Iron Uptake	iucD	SRR14766420	0
Iron Uptake	iucD	SRR14766421	0
Iron Uptake	iucD	SRR14766422	0
Iron Uptake	iucD	SRR14766423	0
Iron Uptake	iucD	SRR14766424	0
Iron Uptake	iucD	SRR14766425	0
Iron Uptake	iucD	SRR14766426	0
Iron Uptake	iucD	SRR14766427	0
Iron Uptake	iucD	SRR14766428	0
Iron Uptake	iucD	SRR14766429	0
Iron Uptake	iucD	SRR14766430	0
Iron Uptake	iucD	SRR14766431	0
Iron Uptake	iucD	SRR14766432	0
Iron Uptake	iucD	SRR14766433	0
Iron Uptake	iucD	SRR14766434	0
Iron Uptake	iucD	SRR14766435	0
Iron Uptake	iucD	SRR14766436	0
Iron Uptake	iucD	SRR14766437	0
Iron Uptake	iucD	SRR14766438	0
Iron Uptake	iucD	SRR14766439	0
Iron Uptake	iucD	SRR14766440	0
Iron Uptake	iucD	SRR14766441	0
Iron Uptake	iucD	SRR14766442	0
Iron Uptake	iucD	SRR14766443	0
Iron Uptake	iucD	SRR14766444	0
Iron Uptake	iucD	SRR14766445	0
Iron Uptake	iucD	SRR14766446	0
Iron Uptake	iucD	SRR14766448	0
Iron Uptake	iucD	SRR14766449	0
Iron Uptake	iucD	SRR14766450	0
Iron Uptake	iucD	SRR14766451	0
Iron Uptake	iucD	SRR14766452	0
Iron Uptake	iucD	SRR14766453	0
Iron Uptake	iucD	SRR14766454	0
Iron Uptake	iucD	SRR14766455	0
Iron Uptake	iucD	SRR14766456	0
Iron Uptake	iucD	SRR14766457	0
Iron Uptake	iucD	SRR14766458	0
Iron Uptake	iucD	SRR14766459	0
Iron Uptake	iucD	SRR14766460	0
Iron Uptake	iucD	SRR14766461	0
Iron Uptake	iucD	SRR14766462	0
Iron Uptake	iucD	SRR14766463	0
Iron Uptake	iucD	SRR14766464	0
Iron Uptake	iucD	SRR14766465	0
Iron Uptake	iucD	SRR14767694	0
Iron Uptake	iucD	SRR14767695	0
Iron Uptake	iucD	SRR14767703	0
Iron Uptake	iucD	SRR14792117	0
Iron Uptake	iucD	SRR14807104	0
Iron Uptake	iucD	SRR14821643	0
Iron Uptake	iucD	SRR14832437	0
Iron Uptake	iucD	SRR14872306	0
Iron Uptake	iucD	SRR14875557	0
Iron Uptake	iucD	SRR14883317	0
Iron Uptake	iucD	SRR14883374	0
Iron Uptake	iucD	SRR14916433	0
Iron Uptake	iucD	SRR14934385	0
Iron Uptake	iucD	SRR14965943	0
Iron Uptake	iucD	SRR14970081	0
Iron Uptake	iucD	SRR14977889	0
Iron Uptake	iucD	SRR14995692	0
Iron Uptake	iucD	SRR14996301	0
Iron Uptake	iucD	SRR14996303	0
Iron Uptake	iucD	SRR1501457	0
Iron Uptake	iucD	SRR1501493	0
Iron Uptake	iucD	SRR1501496	0
Iron Uptake	iucD	SRR1501621	0
Iron Uptake	iucD	SRR1501633	0
Iron Uptake	iucD	SRR1501663	0
Iron Uptake	iucD	SRR1501666	0
Iron Uptake	iucD	SRR1501680	0
Iron Uptake	iucD	SRR1501685	0
Iron Uptake	iucD	SRR15027079	0
Iron Uptake	iucD	SRR15031017	0
Iron Uptake	iucD	SRR15048033	0
Iron Uptake	iucD	SRR15050559	0
Iron Uptake	iucD	SRR15050579	0
Iron Uptake	iucD	SRR15050788	0
Iron Uptake	iucD	SRR15064717	0
Iron Uptake	iucD	SRR15093396	0
Iron Uptake	iucD	SRR15096241	0
Iron Uptake	iucD	SRR15096242	0
Iron Uptake	iucD	SRR15108082	0
Iron Uptake	iucD	SRR15108090	0
Iron Uptake	iucD	SRR1511527	0
Iron Uptake	iucD	SRR1511542	0
Iron Uptake	iucD	SRR1511548	0
Iron Uptake	iucD	SRR1511549	0
Iron Uptake	iucD	SRR1511568	0
Iron Uptake	iucD	SRR1511581	0
Iron Uptake	iucD	SRR15128288	0
Iron Uptake	iucD	SRR15139295	0
Iron Uptake	iucD	SRR15139300	0
Iron Uptake	iucD	SRR15146530	0
Iron Uptake	iucD	SRR15146531	0
Iron Uptake	iucD	SRR15146532	0
Iron Uptake	iucD	SRR15146533	0
Iron Uptake	iucD	SRR15146537	0
Iron Uptake	iucD	SRR15146542	0
Iron Uptake	iucD	SRR15146546	0
Iron Uptake	iucD	SRR15146548	0
Iron Uptake	iucD	SRR1514770	0
Iron Uptake	iucD	SRR1515020	0
Iron Uptake	iucD	SRR1515023	0
Iron Uptake	iucD	SRR1515953	0
Iron Uptake	iucD	SRR1515961	0
Iron Uptake	iucD	SRR1515962	0
Iron Uptake	iucD	SRR15178486	0
Iron Uptake	iucD	SRR15178488	0
Iron Uptake	iucD	SRR15201973	0
Iron Uptake	iucD	SRR15202857	0
Iron Uptake	iucD	SRR15204295	0
Iron Uptake	iucD	SRR15217993	0
Iron Uptake	iucD	SRR15238030	0
Iron Uptake	iucD	SRR15248551	0
Iron Uptake	iucD	SRR15307652	0
Iron Uptake	iucD	SRR15307660	0
Iron Uptake	iucD	SRR15326500	0
Iron Uptake	iucD	SRR15327792	0
Iron Uptake	iucD	SRR15328418	0
Iron Uptake	iucD	SRR15342164	0
Iron Uptake	iucD	SRR15356087	0
Iron Uptake	iucD	SRR15357266	0
Iron Uptake	iucD	SRR15357283	0
Iron Uptake	iucD	SRR15361698	0
Iron Uptake	iucD	SRR15361793	0
Iron Uptake	iucD	SRR15373531	0
Iron Uptake	iucD	SRR15406747	0
Iron Uptake	iucD	SRR15406749	0
Iron Uptake	iucD	SRR15419037	0
Iron Uptake	iucD	SRR15465832	0
Iron Uptake	iucD	SRR15466004	0
Iron Uptake	iucD	SRR1548423	0
Iron Uptake	iucD	SRR15539430	0
Iron Uptake	iucD	SRR15539446	0
Iron Uptake	iucD	SRR15539451	0
Iron Uptake	iucD	SRR15539457	0
Iron Uptake	iucD	SRR15539462	0
Iron Uptake	iucD	SRR15539644	0
Iron Uptake	iucD	SRR15539651	0
Iron Uptake	iucD	SRR15539655	0
Iron Uptake	iucD	SRR15539657	0
Iron Uptake	iucD	SRR15539663	0
Iron Uptake	iucD	SRR15539666	0
Iron Uptake	iucD	SRR15539681	0
Iron Uptake	iucD	SRR15540612	0
Iron Uptake	iucD	SRR15540691	0
Iron Uptake	iucD	SRR15540697	0
Iron Uptake	iucD	SRR15540727	0
Iron Uptake	iucD	SRR15540731	0
Iron Uptake	iucD	SRR15540744	0
Iron Uptake	iucD	SRR15559132	0
Iron Uptake	iucD	SRR15566028	0
Iron Uptake	iucD	SRR1556962	0
Iron Uptake	iucD	SRR1556977	0
Iron Uptake	iucD	SRR15593878	0
Iron Uptake	iucD	SRR15611006	0
Iron Uptake	iucD	SRR15613191	0
Iron Uptake	iucD	SRR15613574	0
Iron Uptake	iucD	SRR15613577	0
Iron Uptake	iucD	SRR15613583	0
Iron Uptake	iucD	SRR15613588	0
Iron Uptake	iucD	SRR15613601	0
Iron Uptake	iucD	SRR15660227	0
Iron Uptake	iucD	SRR15669582	0
Iron Uptake	iucD	SRR15671249	0
Iron Uptake	iucD	SRR15671269	0
Iron Uptake	iucD	SRR15692430	0
Iron Uptake	iucD	SRR15712217	0
Iron Uptake	iucD	SRR15712222	0
Iron Uptake	iucD	SRR1576556	0
Iron Uptake	iucD	SRR15782971	0
Iron Uptake	iucD	SRR1578511	1
Iron Uptake	iucD	SRR15829475	0
Iron Uptake	iucD	SRR15832925	0
Iron Uptake	iucD	SRR15877834	0
Iron Uptake	iucD	SRR15893405	0
Iron Uptake	iucD	SRR15926926	0
Iron Uptake	iucD	SRR1593389	0
Iron Uptake	iucD	SRR15942385	0
Iron Uptake	iucD	SRR15948998	0
Iron Uptake	iucD	SRR15972681	0
Iron Uptake	iucD	SRR15972785	0
Iron Uptake	iucD	SRR15988132	0
Iron Uptake	iucD	SRR1598881	0
Iron Uptake	iucD	SRR15998141	0
Iron Uptake	iucD	SRR15998191	0
Iron Uptake	iucD	SRR16007000	0
Iron Uptake	iucD	SRR16028420	0
Iron Uptake	iucD	SRR16038389	0
Iron Uptake	iucD	SRR16047921	0
Iron Uptake	iucD	SRR16089886	0
Iron Uptake	iucD	SRR16097295	0
Iron Uptake	iucD	SRR16100696	0
Iron Uptake	iucD	SRR1612307	0
Iron Uptake	iucD	SRR16134651	0
Iron Uptake	iucD	SRR16134711	0
Iron Uptake	iucD	SRR16143820	0
Iron Uptake	iucD	SRR16148197	0
Iron Uptake	iucD	SRR16151816	0
Iron Uptake	iucD	SRR16155722	0
Iron Uptake	iucD	SRR16206617	0
Iron Uptake	iucD	SRR16264682	0
Iron Uptake	iucD	SRR16264684	0
Iron Uptake	iucD	SRR16296743	0
Iron Uptake	iucD	SRR16296840	0
Iron Uptake	iucD	SRR16297813	0
Iron Uptake	iucD	SRR16297815	0
Iron Uptake	iucD	SRR16297816	0
Iron Uptake	iucD	SRR16300011	0
Iron Uptake	iucD	SRR16300012	0
Iron Uptake	iucD	SRR16300013	0
Iron Uptake	iucD	SRR16301457	0
Iron Uptake	iucD	SRR16313019	0
Iron Uptake	iucD	SRR16314412	0
Iron Uptake	iucD	SRR16315919	0
Iron Uptake	iucD	SRR16346360	0
Iron Uptake	iucD	SRR16351765	0
Iron Uptake	iucD	SRR16465803	0
Iron Uptake	iucD	SRR16474327	0
Iron Uptake	iucD	SRR16491265	0
Iron Uptake	iucD	SRR16499285	0
Iron Uptake	iucD	SRR16499286	0
Iron Uptake	iucD	SRR16499289	0
Iron Uptake	iucD	SRR16499293	0
Iron Uptake	iucD	SRR16499294	0
Iron Uptake	iucD	SRR16499296	0
Iron Uptake	iucD	SRR16499298	0
Iron Uptake	iucD	SRR16499299	0
Iron Uptake	iucD	SRR16501701	0
Iron Uptake	iucD	SRR16501707	0
Iron Uptake	iucD	SRR16502243	0
Iron Uptake	iucD	SRR16502245	0
Iron Uptake	iucD	SRR16506851	0
Iron Uptake	iucD	SRR16506855	0
Iron Uptake	iucD	SRR16526349	0
Iron Uptake	iucD	SRR16541706	0
Iron Uptake	iucD	SRR16541713	0
Iron Uptake	iucD	SRR16541714	0
Iron Uptake	iucD	SRR16541716	0
Iron Uptake	iucD	SRR16553250	0
Iron Uptake	iucD	SRR16561948	0
Iron Uptake	iucD	SRR16562263	0
Iron Uptake	iucD	SRR16563004	0
Iron Uptake	iucD	SRR16578258	0
Iron Uptake	iucD	SRR16578262	0
Iron Uptake	iucD	SRR16578263	0
Iron Uptake	iucD	SRR16578265	0
Iron Uptake	iucD	SRR16578266	0
Iron Uptake	iucD	SRR16599385	0
Iron Uptake	iucD	SRR16683927	0
Iron Uptake	iucD	SRR16706304	0
Iron Uptake	iucD	SRR16764825	0
Iron Uptake	iucD	SRR16770564	0
Iron Uptake	iucD	SRR16774935	0
Iron Uptake	iucD	SRR16811924	0
Iron Uptake	iucD	SRR16848671	0
Iron Uptake	iucD	SRR1686502	0
Iron Uptake	iucD	SRR1686614	0
Iron Uptake	iucD	SRR1686623	0
Iron Uptake	iucD	SRR1686624	0
Iron Uptake	iucD	SRR16881822	0
Iron Uptake	iucD	SRR16889635	0
Iron Uptake	iucD	SRR16946738	0
Iron Uptake	iucD	SRR16948567	0
Iron Uptake	iucD	SRR16951791	0
Iron Uptake	iucD	SRR16951870	0
Iron Uptake	iucD	SRR16956553	0
Iron Uptake	iucD	SRR16956554	0
Iron Uptake	iucD	SRR16956555	0
Iron Uptake	iucD	SRR16956556	0
Iron Uptake	iucD	SRR16956559	0
Iron Uptake	iucD	SRR16956594	0
Iron Uptake	iucD	SRR16962744	0
Iron Uptake	iucD	SRR16964384	0
Iron Uptake	iucD	SRR16966793	0
Iron Uptake	iucD	SRR16966794	0
Iron Uptake	iucD	SRR16966795	0
Iron Uptake	iucD	SRR16969595	0
Iron Uptake	iucD	SRR16969596	0
Iron Uptake	iucD	SRR16976049	0
Iron Uptake	iucD	SRR16976147	0
Iron Uptake	iucD	SRR16976148	0
Iron Uptake	iucD	SRR16983676	0
Iron Uptake	iucD	SRR17000775	0
Iron Uptake	iucD	SRR17006584	0
Iron Uptake	iucD	SRR17006590	0
Iron Uptake	iucD	SRR17017804	0
Iron Uptake	iucD	SRR17042235	0
Iron Uptake	iucD	SRR17042236	0
Iron Uptake	iucD	SRR17044632	0
Iron Uptake	iucD	SRR17066804	0
Iron Uptake	iucD	SRR17066815	0
Iron Uptake	iucD	SRR17066820	0
Iron Uptake	iucD	SRR17066821	0
Iron Uptake	iucD	SRR17066822	0
Iron Uptake	iucD	SRR17066824	0
Iron Uptake	iucD	SRR17066826	0
Iron Uptake	iucD	SRR17066828	0
Iron Uptake	iucD	SRR17066831	0
Iron Uptake	iucD	SRR17066833	0
Iron Uptake	iucD	SRR17066834	0
Iron Uptake	iucD	SRR17066835	0
Iron Uptake	iucD	SRR17067704	0
Iron Uptake	iucD	SRR17074264	0
Iron Uptake	iucD	SRR17079116	0
Iron Uptake	iucD	SRR17084792	0
Iron Uptake	iucD	SRR17106607	0
Iron Uptake	iucD	SRR17115139	0
Iron Uptake	iucD	SRR17125439	0
Iron Uptake	iucD	SRR17143607	0
Iron Uptake	iucD	SRR17144838	0
Iron Uptake	iucD	SRR17157366	0
Iron Uptake	iucD	SRR17157370	0
Iron Uptake	iucD	SRR17181351	0
Iron Uptake	iucD	SRR17188696	0
Iron Uptake	iucD	SRR17188697	0
Iron Uptake	iucD	SRR17188698	0
Iron Uptake	iucD	SRR17188700	0
Iron Uptake	iucD	SRR17188789	0
Iron Uptake	iucD	SRR17194365	0
Iron Uptake	iucD	SRR17212472	0
Iron Uptake	iucD	SRR17220748	0
Iron Uptake	iucD	SRR17221635	0
Iron Uptake	iucD	SRR17221697	0
Iron Uptake	iucD	SRR17237682	0
Iron Uptake	iucD	SRR17237690	0
Iron Uptake	iucD	SRR17240418	0
Iron Uptake	iucD	SRR17248105	0
Iron Uptake	iucD	SRR17249614	0
Iron Uptake	iucD	SRR17276289	0
Iron Uptake	iucD	SRR17278138	0
Iron Uptake	iucD	SRR17279312	0
Iron Uptake	iucD	SRR17281348	0
Iron Uptake	iucD	SRR17282674	0
Iron Uptake	iucD	SRR17282702	0
Iron Uptake	iucD	SRR17295731	0
Iron Uptake	iucD	SRR17295752	0
Iron Uptake	iucD	SRR17296092	0
Iron Uptake	iucD	SRR17301395	0
Iron Uptake	iucD	SRR17301402	0
Iron Uptake	iucD	SRR17312233	0
Iron Uptake	iucD	SRR17313175	0
Iron Uptake	iucD	SRR17321393	0
Iron Uptake	iucD	SRR17321631	0
Iron Uptake	iucD	SRR17334025	0
Iron Uptake	iucD	SRR17336055	0
Iron Uptake	iucD	SRR17336068	0
Iron Uptake	iucD	SRR17338268	0
Iron Uptake	iucD	SRR17377294	0
Iron Uptake	iucD	SRR17382577	0
Iron Uptake	iucD	SRR17400123	0
Iron Uptake	iucD	SRR17408797	0
Iron Uptake	iucD	SRR17408818	0
Iron Uptake	iucD	SRR17412969	0
Iron Uptake	iucD	SRR17413430	0
Iron Uptake	iucD	SRR17413587	0
Iron Uptake	iucD	SRR17426284	0
Iron Uptake	iucD	SRR17468265	0
Iron Uptake	iucD	SRR17468281	0
Iron Uptake	iucD	SRR17500073	0
Iron Uptake	iucD	SRR17518181	0
Iron Uptake	iucD	SRR17518186	0
Iron Uptake	iucD	SRR17541375	0
Iron Uptake	iucD	SRR17553086	0
Iron Uptake	iucD	SRR17563075	0
Iron Uptake	iucD	SRR17585407	0
Iron Uptake	iucD	SRR17655102	0
Iron Uptake	iucD	SRR17655845	0
Iron Uptake	iucD	SRR17656820	0
Iron Uptake	iucD	SRR17656873	0
Iron Uptake	iucD	SRR17657081	0
Iron Uptake	iucD	SRR17660648	0
Iron Uptake	iucD	SRR17662942	0
Iron Uptake	iucD	SRR17695945	0
Iron Uptake	iucD	SRR17721093	0
Iron Uptake	iucD	SRR17721900	0
Iron Uptake	iucD	SRR17721921	0
Iron Uptake	iucD	SRR17722946	0
Iron Uptake	iucD	SRR17724588	0
Iron Uptake	iucD	SRR17724589	0
Iron Uptake	iucD	SRR17735554	0
Iron Uptake	iucD	SRR17772822	0
Iron Uptake	iucD	SRR17773990	0
Iron Uptake	iucD	SRR17783228	0
Iron Uptake	iucD	SRR17783234	0
Iron Uptake	iucD	SRR17784447	0
Iron Uptake	iucD	SRR17784681	0
Iron Uptake	iucD	SRR17805942	0
Iron Uptake	iucD	SRR17818671	0
Iron Uptake	iucD	SRR17837076	0
Iron Uptake	iucD	SRR17838861	0
Iron Uptake	iucD	SRR17843518	0
Iron Uptake	iucD	SRR17870644	0
Iron Uptake	iucD	SRR17886770	0
Iron Uptake	iucD	SRR17905988	0
Iron Uptake	iucD	SRR17905989	0
Iron Uptake	iucD	SRR17918679	0
Iron Uptake	iucD	SRR17922808	0
Iron Uptake	iucD	SRR1793247	0
Iron Uptake	iucD	SRR17957661	0
Iron Uptake	iucD	SRR17957662	0
Iron Uptake	iucD	SRR17967446	0
Iron Uptake	iucD	SRR17967459	0
Iron Uptake	iucD	SRR17982494	0
Iron Uptake	iucD	SRR17983482	0
Iron Uptake	iucD	SRR17988630	0
Iron Uptake	iucD	SRR18015832	0
Iron Uptake	iucD	SRR18017657	0
Iron Uptake	iucD	SRR18018981	0
Iron Uptake	iucD	SRR18021225	0
Iron Uptake	iucD	SRR18021338	0
Iron Uptake	iucD	SRR18051882	0
Iron Uptake	iucD	SRR18052323	0
Iron Uptake	iucD	SRR18087933	0
Iron Uptake	iucD	SRR18098560	0
Iron Uptake	iucD	SRR18101285	0
Iron Uptake	iucD	SRR18122731	0
Iron Uptake	iucD	SRR18128643	0
Iron Uptake	iucD	SRR18128651	0
Iron Uptake	iucD	SRR18128661	0
Iron Uptake	iucD	SRR18128662	0
Iron Uptake	iucD	SRR18128669	0
Iron Uptake	iucD	SRR18131794	0
Iron Uptake	iucD	SRR18171545	0
Iron Uptake	iucD	SRR18174726	0
Iron Uptake	iucD	SRR18191695	0
Iron Uptake	iucD	SRR18208211	0
Iron Uptake	iucD	SRR18219607	0
Iron Uptake	iucD	SRR18230186	0
Iron Uptake	iucD	SRR18233380	0
Iron Uptake	iucD	SRR18233381	0
Iron Uptake	iucD	SRR18233382	0
Iron Uptake	iucD	SRR18233384	0
Iron Uptake	iucD	SRR18233385	0
Iron Uptake	iucD	SRR18233386	0
Iron Uptake	iucD	SRR18233388	0
Iron Uptake	iucD	SRR18233389	0
Iron Uptake	iucD	SRR18233392	0
Iron Uptake	iucD	SRR18233394	0
Iron Uptake	iucD	SRR18233395	0
Iron Uptake	iucD	SRR18233397	0
Iron Uptake	iucD	SRR18256179	0
Iron Uptake	iucD	SRR18257048	0
Iron Uptake	iucD	SRR18258964	0
Iron Uptake	iucD	SRR18260761	0
Iron Uptake	iucD	SRR18271431	0
Iron Uptake	iucD	SRR18271747	0
Iron Uptake	iucD	SRR18297514	0
Iron Uptake	iucD	SRR18302086	0
Iron Uptake	iucD	SRR18319677	0
Iron Uptake	iucD	SRR18319678	0
Iron Uptake	iucD	SRR18323335	0
Iron Uptake	iucD	SRR18324853	0
Iron Uptake	iucD	SRR18328934	1
Iron Uptake	iucD	SRR18337558	0
Iron Uptake	iucD	SRR18339335	0
Iron Uptake	iucD	SRR18435165	0
Iron Uptake	iucD	SRR18453030	0
Iron Uptake	iucD	SRR18458722	0
Iron Uptake	iucD	SRR18484622	0
Iron Uptake	iucD	SRR18518922	0
Iron Uptake	iucD	SRR18518923	0
Iron Uptake	iucD	SRR18528955	0
Iron Uptake	iucD	SRR18528958	0
Iron Uptake	iucD	SRR18529516	0
Iron Uptake	iucD	SRR18536557	0
Iron Uptake	iucD	SRR18556922	0
Iron Uptake	iucD	SRR18574018	0
Iron Uptake	iucD	SRR18583995	0
Iron Uptake	iucD	SRR18595273	0
Iron Uptake	iucD	SRR18604255	0
Iron Uptake	iucD	SRR18605002	0
Iron Uptake	iucD	SRR18645723	0
Iron Uptake	iucD	SRR18673871	0
Iron Uptake	iucD	SRR18688516	0
Iron Uptake	iucD	SRR18688566	0
Iron Uptake	iucD	SRR18712258	0
Iron Uptake	iucD	SRR18739223	0
Iron Uptake	iucD	SRR18750793	0
Iron Uptake	iucD	SRR18856489	0
Iron Uptake	iucD	SRR18859034	0
Iron Uptake	iucD	SRR18888900	0
Iron Uptake	iucD	SRR18901321	0
Iron Uptake	iucD	SRR18914151	0
Iron Uptake	iucD	SRR18920761	0
Iron Uptake	iucD	SRR18936618	0
Iron Uptake	iucD	SRR18944328	0
Iron Uptake	iucD	SRR18957666	0
Iron Uptake	iucD	SRR18963229	0
Iron Uptake	iucD	SRR18964609	0
Iron Uptake	iucD	SRR19032677	0
Iron Uptake	iucD	SRR19087053	0
Iron Uptake	iucD	SRR19087284	0
Iron Uptake	iucD	SRR19087685	0
Iron Uptake	iucD	SRR19093987	0
Iron Uptake	iucD	SRR19118081	0
Iron Uptake	iucD	SRR19142004	0
Iron Uptake	iucD	SRR19146831	0
Iron Uptake	iucD	SRR19180634	0
Iron Uptake	iucD	SRR19198032	0
Iron Uptake	iucD	SRR19237556	0
Iron Uptake	iucD	SRR19317097	0
Iron Uptake	iucD	SRR19329953	0
Iron Uptake	iucD	SRR19334615	0
Iron Uptake	iucD	SRR19387718	0
Iron Uptake	iucD	SRR19397115	0
Iron Uptake	iucD	SRR19397116	0
Iron Uptake	iucD	SRR19397118	0
Iron Uptake	iucD	SRR19397121	0
Iron Uptake	iucD	SRR19397124	0
Iron Uptake	iucD	SRR19397284	0
Iron Uptake	iucD	SRR19401784	0
Iron Uptake	iucD	SRR19416163	0
Iron Uptake	iucD	SRR19418346	0
Iron Uptake	iucD	SRR19418354	0
Iron Uptake	iucD	SRR19418386	0
Iron Uptake	iucD	SRR19431269	0
Iron Uptake	iucD	SRR19431275	0
Iron Uptake	iucD	SRR19511778	0
Iron Uptake	iucD	SRR19512134	0
Iron Uptake	iucD	SRR19512149	0
Iron Uptake	iucD	SRR19512161	0
Iron Uptake	iucD	SRR19512927	0
Iron Uptake	iucD	SRR19513351	0
Iron Uptake	iucD	SRR19513358	0
Iron Uptake	iucD	SRR1953054	0
Iron Uptake	iucD	SRR19571258	0
Iron Uptake	iucD	SRR19572341	0
Iron Uptake	iucD	SRR19582025	0
Iron Uptake	iucD	SRR19595377	0
Iron Uptake	iucD	SRR19612807	0
Iron Uptake	iucD	SRR19753070	0
Iron Uptake	iucD	SRR19772266	0
Iron Uptake	iucD	SRR1980626	0
Iron Uptake	iucD	SRR19865963	0
Iron Uptake	iucD	SRR19866062	0
Iron Uptake	iucD	SRR19868835	0
Iron Uptake	iucD	SRR19879364	0
Iron Uptake	iucD	SRR19882336	0
Iron Uptake	iucD	SRR19887556	0
Iron Uptake	iucD	SRR19887845	0
Iron Uptake	iucD	SRR19909229	0
Iron Uptake	iucD	SRR19918678	0
Iron Uptake	iucD	SRR19937264	0
Iron Uptake	iucD	SRR19963717	0
Iron Uptake	iucD	SRR19976747	0
Iron Uptake	iucD	SRR19976752	0
Iron Uptake	iucD	SRR19981380	0
Iron Uptake	iucD	SRR20081432	0
Iron Uptake	iucD	SRR20081443	0
Iron Uptake	iucD	SRR20097108	0
Iron Uptake	iucD	SRR20097124	0
Iron Uptake	iucD	SRR20110353	0
Iron Uptake	iucD	SRR2015692	0
Iron Uptake	iucD	SRR20210775	0
Iron Uptake	iucD	SRR20220031	0
Iron Uptake	iucD	SRR20289200	0
Iron Uptake	iucD	SRR20324977	0
Iron Uptake	iucD	SRR20324982	0
Iron Uptake	iucD	SRR20363507	0
Iron Uptake	iucD	SRR2043689	0
Iron Uptake	iucD	SRR2043690	0
Iron Uptake	iucD	SRR2054167	0
Iron Uptake	iucD	SRR20627744	0
Iron Uptake	iucD	SRR20634176	0
Iron Uptake	iucD	SRR2064127	0
Iron Uptake	iucD	SRR20694300	0
Iron Uptake	iucD	SRR20710269	0
Iron Uptake	iucD	SRR20711048	0
Iron Uptake	iucD	SRR20711486	0
Iron Uptake	iucD	SRR20751627	0
Iron Uptake	iucD	SRR2077386	0
Iron Uptake	iucD	SRR2077393	0
Iron Uptake	iucD	SRR2077395	0
Iron Uptake	iucD	SRR20894224	0
Iron Uptake	iucD	SRR2096540	0
Iron Uptake	iucD	SRR2096548	0
Iron Uptake	iucD	SRR2096601	0
Iron Uptake	iucD	SRR2096609	0
Iron Uptake	iucD	SRR2096614	0
Iron Uptake	iucD	SRR2096623	0
Iron Uptake	iucD	SRR20986736	0
Iron Uptake	iucD	SRR20993087	0
Iron Uptake	iucD	SRR20995046	0
Iron Uptake	iucD	SRR21007733	0
Iron Uptake	iucD	SRR21009194	0
Iron Uptake	iucD	SRR21009201	0
Iron Uptake	iucD	SRR2102453	0
Iron Uptake	iucD	SRR2102470	0
Iron Uptake	iucD	SRR2102508	0
Iron Uptake	iucD	SRR21025692	0
Iron Uptake	iucD	SRR21087237	0
Iron Uptake	iucD	SRR21133213	0
Iron Uptake	iucD	SRR21144818	0
Iron Uptake	iucD	SRR21160279	0
Iron Uptake	iucD	SRR21160288	0
Iron Uptake	iucD	SRR21161021	0
Iron Uptake	iucD	SRR21161396	0
Iron Uptake	iucD	SRR21177525	0
Iron Uptake	iucD	SRR21186980	0
Iron Uptake	iucD	SRR21192920	0
Iron Uptake	iucD	SRR21202331	0
Iron Uptake	iucD	SRR21205546	0
Iron Uptake	iucD	SRR21224526	0
Iron Uptake	iucD	SRR21227630	0
Iron Uptake	iucD	SRR21232321	0
Iron Uptake	iucD	SRR2132196	0
Iron Uptake	iucD	SRR21354894	0
Iron Uptake	iucD	SRR21440793	0
Iron Uptake	iucD	SRR21444147	0
Iron Uptake	iucD	SRR21444162	0
Iron Uptake	iucD	SRR21462327	0
Iron Uptake	iucD	SRR21486717	0
Iron Uptake	iucD	SRR21491710	0
Iron Uptake	iucD	SRR21503337	0
Iron Uptake	iucD	SRR21582767	0
Iron Uptake	iucD	SRR21640915	0
Iron Uptake	iucD	SRR21640943	0
Iron Uptake	iucD	SRR21640944	0
Iron Uptake	iucD	SRR21641071	0
Iron Uptake	iucD	SRR21683982	0
Iron Uptake	iucD	SRR21685403	0
Iron Uptake	iucD	SRR21685406	0
Iron Uptake	iucD	SRR21685407	0
Iron Uptake	iucD	SRR21685408	0
Iron Uptake	iucD	SRR21708462	0
Iron Uptake	iucD	SRR21743229	0
Iron Uptake	iucD	SRR2175343	0
Iron Uptake	iucD	SRR2175358	0
Iron Uptake	iucD	SRR21784949	0
Iron Uptake	iucD	SRR21785189	0
Iron Uptake	iucD	SRR21802771	0
Iron Uptake	iucD	SRR21862900	0
Iron Uptake	iucD	SRR21893805	0
Iron Uptake	iucD	SRR21909373	0
Iron Uptake	iucD	SRR21909374	0
Iron Uptake	iucD	SRR21933827	0
Iron Uptake	iucD	SRR21937927	0
Iron Uptake	iucD	SRR21958964	0
Iron Uptake	iucD	SRR21958968	0
Iron Uptake	iucD	SRR21979339	0
Iron Uptake	iucD	SRR21979340	0
Iron Uptake	iucD	SRR21979341	0
Iron Uptake	iucD	SRR22031961	0
Iron Uptake	iucD	SRR22302513	0
Iron Uptake	iucD	SRR22302515	0
Iron Uptake	iucD	SRR22302517	0
Iron Uptake	iucD	SRR22317987	0
Iron Uptake	iucD	SRR22372854	0
Iron Uptake	iucD	SRR22381737	0
Iron Uptake	iucD	SRR22485980	0
Iron Uptake	iucD	SRR22565630	0
Iron Uptake	iucD	SRR22565634	0
Iron Uptake	iucD	SRR22566519	0
Iron Uptake	iucD	SRR22575394	0
Iron Uptake	iucD	SRR22590183	0
Iron Uptake	iucD	SRR22730899	0
Iron Uptake	iucD	SRR22750399	0
Iron Uptake	iucD	SRR22822728	0
Iron Uptake	iucD	SRR22822784	0
Iron Uptake	iucD	SRR22822785	0
Iron Uptake	iucD	SRR22822786	0
Iron Uptake	iucD	SRR22927603	0
Iron Uptake	iucD	SRR22927701	0
Iron Uptake	iucD	SRR23030152	0
Iron Uptake	iucD	SRR23043674	0
Iron Uptake	iucD	SRR23043675	0
Iron Uptake	iucD	SRR23043676	0
Iron Uptake	iucD	SRR23043677	0
Iron Uptake	iucD	SRR23043678	0
Iron Uptake	iucD	SRR23043679	0
Iron Uptake	iucD	SRR23043682	0
Iron Uptake	iucD	SRR23043683	0
Iron Uptake	iucD	SRR23043684	0
Iron Uptake	iucD	SRR2407619	0
Iron Uptake	iucD	SRR2407658	0
Iron Uptake	iucD	SRR25097973	0
Iron Uptake	iucD	SRR25556694	0
Iron Uptake	iucD	SRR2567125	0
Iron Uptake	iucD	SRR2567128	0
Iron Uptake	iucD	SRR2567144	0
Iron Uptake	iucD	SRR2567191	0
Iron Uptake	iucD	SRR25926988	0
Iron Uptake	iucD	SRR25926989	0
Iron Uptake	iucD	SRR25926991	0
Iron Uptake	iucD	SRR26985545	0
Iron Uptake	iucD	SRR26985566	0
Iron Uptake	iucD	SRR27313631	0
Iron Uptake	iucD	SRR27313633	0
Iron Uptake	iucD	SRR27313648	0
Iron Uptake	iucD	SRR27708424	0
Iron Uptake	iucD	SRR27708426	0
Iron Uptake	iucD	SRR27708427	0
Iron Uptake	iucD	SRR27708429	0
Iron Uptake	iucD	SRR27708430	0
Iron Uptake	iucD	SRR27708431	0
Iron Uptake	iucD	SRR27708433	0
Iron Uptake	iucD	SRR27708439	0
Iron Uptake	iucD	SRR27714918	0
Iron Uptake	iucD	SRR27714934	0
Iron Uptake	iucD	SRR27714938	0
Iron Uptake	iucD	SRR27714940	0
Iron Uptake	iucD	SRR27714941	0
Iron Uptake	iucD	SRR27714943	0
Iron Uptake	iucD	SRR27779117	0
Iron Uptake	iucD	SRR27779118	0
Iron Uptake	iucD	SRR27779119	0
Iron Uptake	iucD	SRR27779120	0
Iron Uptake	iucD	SRR27779121	0
Iron Uptake	iucD	SRR28262167	0
Iron Uptake	iucD	SRR28262169	0
Iron Uptake	iucD	SRR28262170	0
Iron Uptake	iucD	SRR28323368	0
Iron Uptake	iucD	SRR28323377	0
Iron Uptake	iucD	SRR28323378	0
Iron Uptake	iucD	SRR28323379	0
Iron Uptake	iucD	SRR28323381	0
Iron Uptake	iucD	SRR28323382	0
Iron Uptake	iucD	SRR28323385	0
Iron Uptake	iucD	SRR28323386	0
Iron Uptake	iucD	SRR28323390	0
Iron Uptake	iucD	SRR28323393	0
Iron Uptake	iucD	SRR28323406	0
Iron Uptake	iucD	SRR28323407	0
Iron Uptake	iucD	SRR28412124	0
Iron Uptake	iucD	SRR28412125	0
Iron Uptake	iucD	SRR28412144	0
Iron Uptake	iucD	SRR28412148	0
Iron Uptake	iucD	SRR28412149	0
Iron Uptake	iucD	SRR28412150	0
Iron Uptake	iucD	SRR28412151	0
Iron Uptake	iucD	SRR28412153	0
Iron Uptake	iucD	SRR28412155	0
Iron Uptake	iucD	SRR28412156	0
Iron Uptake	iucD	SRR28529657	0
Iron Uptake	iucD	SRR28529661	0
Iron Uptake	iucD	SRR28830416	0
Iron Uptake	iucD	SRR28830435	0
Iron Uptake	iucD	SRR28830437	0
Iron Uptake	iucD	SRR28830458	0
Iron Uptake	iucD	SRR2911768	0
Iron Uptake	iucD	SRR2911774	0
Iron Uptake	iucD	SRR2911775	0
Iron Uptake	iucD	SRR2911779	0
Iron Uptake	iucD	SRR2911780	0
Iron Uptake	iucD	SRR2925321	0
Iron Uptake	iucD	SRR2925322	0
Iron Uptake	iucD	SRR2925325	0
Iron Uptake	iucD	SRR2925326	0
Iron Uptake	iucD	SRR2925327	0
Iron Uptake	iucD	SRR2925328	0
Iron Uptake	iucD	SRR2925329	0
Iron Uptake	iucD	SRR2925330	0
Iron Uptake	iucD	SRR2925645	0
Iron Uptake	iucD	SRR2961909	0
Iron Uptake	iucD	SRR2962651	0
Iron Uptake	iucD	SRR2962655	0
Iron Uptake	iucD	SRR2968111	0
Iron Uptake	iucD	SRR2968112	0
Iron Uptake	iucD	SRR2968113	0
Iron Uptake	iucD	SRR2968114	0
Iron Uptake	iucD	SRR2994384	0
Iron Uptake	iucD	SRR2994385	0
Iron Uptake	iucD	SRR2994386	0
Iron Uptake	iucD	SRR2994388	0
Iron Uptake	iucD	SRR2994389	0
Iron Uptake	iucD	SRR2994390	0
Iron Uptake	iucD	SRR2994392	0
Iron Uptake	iucD	SRR2994393	0
Iron Uptake	iucD	SRR2994394	0
Iron Uptake	iucD	SRR2994395	0
Iron Uptake	iucD	SRR3000882	0
Iron Uptake	iucD	SRR3000883	0
Iron Uptake	iucD	SRR3000884	0
Iron Uptake	iucD	SRR3000885	0
Iron Uptake	iucD	SRR3000886	0
Iron Uptake	iucD	SRR3000887	0
Iron Uptake	iucD	SRR3000888	0
Iron Uptake	iucD	SRR3000890	0
Iron Uptake	iucD	SRR3000891	0
Iron Uptake	iucD	SRR3000892	0
Iron Uptake	iucD	SRR3000893	0
Iron Uptake	iucD	SRR3000894	0
Iron Uptake	iucD	SRR3037399	0
Iron Uptake	iucD	SRR3037400	0
Iron Uptake	iucD	SRR3037401	0
Iron Uptake	iucD	SRR3037403	0
Iron Uptake	iucD	SRR3037434	0
Iron Uptake	iucD	SRR3037435	0
Iron Uptake	iucD	SRR3037436	0
Iron Uptake	iucD	SRR3037467	0
Iron Uptake	iucD	SRR3037491	0
Iron Uptake	iucD	SRR3037502	0
Iron Uptake	iucD	SRR3037516	0
Iron Uptake	iucD	SRR3037517	0
Iron Uptake	iucD	SRR3037518	0
Iron Uptake	iucD	SRR3037520	0
Iron Uptake	iucD	SRR3097384	0
Iron Uptake	iucD	SRR3097409	0
Iron Uptake	iucD	SRR3097419	0
Iron Uptake	iucD	SRR3097426	0
Iron Uptake	iucD	SRR3097435	0
Iron Uptake	iucD	SRR3097449	0
Iron Uptake	iucD	SRR3097456	0
Iron Uptake	iucD	SRR3097505	0
Iron Uptake	iucD	SRR3097507	0
Iron Uptake	iucD	SRR3097518	0
Iron Uptake	iucD	SRR3097528	0
Iron Uptake	iucD	SRR3097533	0
Iron Uptake	iucD	SRR3097565	0
Iron Uptake	iucD	SRR3115243	0
Iron Uptake	iucD	SRR3156384	0
Iron Uptake	iucD	SRR3173527	0
Iron Uptake	iucD	SRR3173528	0
Iron Uptake	iucD	SRR3392754	0
Iron Uptake	iucD	SRR3405715	0
Iron Uptake	iucD	SRR3476368	0
Iron Uptake	iucD	SRR3476440	0
Iron Uptake	iucD	SRR3476441	0
Iron Uptake	iucD	SRR3632939	0
Iron Uptake	iucD	SRR3664744	0
Iron Uptake	iucD	SRR3664802	0
Iron Uptake	iucD	SRR3664934	0
Iron Uptake	iucD	SRR3664944	0
Iron Uptake	iucD	SRR3925278	0
Iron Uptake	iucD	SRR3928711	0
Iron Uptake	iucD	SRR3930241	0
Iron Uptake	iucD	SRR3933665	0
Iron Uptake	iucD	SRR4040233	0
Iron Uptake	iucD	SRR4044634	0
Iron Uptake	iucD	SRR4044681	0
Iron Uptake	iucD	SRR4046920	0
Iron Uptake	iucD	SRR4054670	0
Iron Uptake	iucD	SRR4243138	0
Iron Uptake	iucD	SRR4244398	0
Iron Uptake	iucD	SRR4280632	0
Iron Uptake	iucD	SRR4292607	0
Iron Uptake	iucD	SRR4292612	0
Iron Uptake	iucD	SRR4292616	0
Iron Uptake	iucD	SRR4345507	0
Iron Uptake	iucD	SRR4420695	0
Iron Uptake	iucD	SRR4420897	0
Iron Uptake	iucD	SRR4420948	0
Iron Uptake	iucD	SRR4841710	0
Iron Uptake	iucD	SRR5000216	0
Iron Uptake	iucD	SRR5000221	0
Iron Uptake	iucD	SRR5000227	0
Iron Uptake	iucD	SRR5000235	0
Iron Uptake	iucD	SRR5000237	0
Iron Uptake	iucD	SRR5000752	0
Iron Uptake	iucD	SRR5006471	0
Iron Uptake	iucD	SRR5006472	0
Iron Uptake	iucD	SRR5006474	0
Iron Uptake	iucD	SRR5006476	0
Iron Uptake	iucD	SRR5045015	0
Iron Uptake	iucD	SRR5075657	0
Iron Uptake	iucD	SRR5091705	0
Iron Uptake	iucD	SRR5110557	0
Iron Uptake	iucD	SRR5120844	0
Iron Uptake	iucD	SRR5120855	0
Iron Uptake	iucD	SRR5125979	0
Iron Uptake	iucD	SRR5127030	0
Iron Uptake	iucD	SRR5127031	0
Iron Uptake	iucD	SRR5127066	0
Iron Uptake	iucD	SRR5130041	0
Iron Uptake	iucD	SRR5188920	0
Iron Uptake	iucD	SRR5195409	0
Iron Uptake	iucD	SRR5195880	0
Iron Uptake	iucD	SRR5209736	0
Iron Uptake	iucD	SRR5209744	0
Iron Uptake	iucD	SRR5224180	0
Iron Uptake	iucD	SRR5235498	0
Iron Uptake	iucD	SRR5238120	0
Iron Uptake	iucD	SRR5238147	0
Iron Uptake	iucD	SRR5238151	0
Iron Uptake	iucD	SRR5238261	0
Iron Uptake	iucD	SRR5238336	0
Iron Uptake	iucD	SRR5238340	0
Iron Uptake	iucD	SRR5242739	0
Iron Uptake	iucD	SRR5259943	0
Iron Uptake	iucD	SRR5263955	0
Iron Uptake	iucD	SRR5271452	0
Iron Uptake	iucD	SRR5271480	0
Iron Uptake	iucD	SRR5271496	0
Iron Uptake	iucD	SRR5277761	0
Iron Uptake	iucD	SRR5278598	0
Iron Uptake	iucD	SRR5281933	0
Iron Uptake	iucD	SRR5296116	0
Iron Uptake	iucD	SRR5311510	0
Iron Uptake	iucD	SRR5341712	0
Iron Uptake	iucD	SRR5341724	0
Iron Uptake	iucD	SRR5341744	0
Iron Uptake	iucD	SRR5350414	0
Iron Uptake	iucD	SRR5350752	0
Iron Uptake	iucD	SRR5364266	0
Iron Uptake	iucD	SRR5364948	0
Iron Uptake	iucD	SRR5365215	0
Iron Uptake	iucD	SRR5379291	0
Iron Uptake	iucD	SRR5381007	0
Iron Uptake	iucD	SRR5382699	0
Iron Uptake	iucD	SRR5438371	0
Iron Uptake	iucD	SRR5448564	0
Iron Uptake	iucD	SRR5459567	0
Iron Uptake	iucD	SRR5459688	0
Iron Uptake	iucD	SRR5486500	0
Iron Uptake	iucD	SRR5498102	0
Iron Uptake	iucD	SRR5498120	0
Iron Uptake	iucD	SRR5500983	0
Iron Uptake	iucD	SRR5508365	0
Iron Uptake	iucD	SRR5576108	0
Iron Uptake	iucD	SRR5583276	0
Iron Uptake	iucD	SRR5583309	0
Iron Uptake	iucD	SRR5584493	0
Iron Uptake	iucD	SRR5588876	0
Iron Uptake	iucD	SRR5601759	0
Iron Uptake	iucD	SRR5659559	0
Iron Uptake	iucD	SRR5660137	0
Iron Uptake	iucD	SRR5666360	0
Iron Uptake	iucD	SRR5681044	0
Iron Uptake	iucD	SRR5753175	0
Iron Uptake	iucD	SRR5762155	0
Iron Uptake	iucD	SRR5766663	0
Iron Uptake	iucD	SRR5808938	0
Iron Uptake	iucD	SRR5812198	0
Iron Uptake	iucD	SRR5819691	0
Iron Uptake	iucD	SRR5828284	0
Iron Uptake	iucD	SRR5861715	0
Iron Uptake	iucD	SRR5875977	0
Iron Uptake	iucD	SRR5876145	0
Iron Uptake	iucD	SRR5877168	0
Iron Uptake	iucD	SRR5877170	0
Iron Uptake	iucD	SRR5883578	0
Iron Uptake	iucD	SRR5883581	0
Iron Uptake	iucD	SRR5883582	0
Iron Uptake	iucD	SRR5883584	0
Iron Uptake	iucD	SRR5883586	0
Iron Uptake	iucD	SRR5883588	0
Iron Uptake	iucD	SRR5883589	0
Iron Uptake	iucD	SRR5883592	0
Iron Uptake	iucD	SRR5883594	0
Iron Uptake	iucD	SRR5883596	0
Iron Uptake	iucD	SRR5888669	0
Iron Uptake	iucD	SRR5901567	0
Iron Uptake	iucD	SRR5904973	0
Iron Uptake	iucD	SRR5904974	0
Iron Uptake	iucD	SRR5904975	0
Iron Uptake	iucD	SRR5904978	0
Iron Uptake	iucD	SRR5905011	0
Iron Uptake	iucD	SRR5905013	0
Iron Uptake	iucD	SRR5905014	0
Iron Uptake	iucD	SRR5905015	0
Iron Uptake	iucD	SRR5905016	0
Iron Uptake	iucD	SRR5905019	0
Iron Uptake	iucD	SRR5905021	0
Iron Uptake	iucD	SRR5905029	0
Iron Uptake	iucD	SRR5905069	0
Iron Uptake	iucD	SRR5905071	0
Iron Uptake	iucD	SRR5905073	0
Iron Uptake	iucD	SRR5905271	0
Iron Uptake	iucD	SRR5905275	0
Iron Uptake	iucD	SRR5905278	0
Iron Uptake	iucD	SRR5905281	0
Iron Uptake	iucD	SRR5905291	0
Iron Uptake	iucD	SRR5905294	0
Iron Uptake	iucD	SRR5905300	0
Iron Uptake	iucD	SRR5905502	0
Iron Uptake	iucD	SRR5905513	0
Iron Uptake	iucD	SRR5905515	0
Iron Uptake	iucD	SRR5905519	0
Iron Uptake	iucD	SRR5912902	0
Iron Uptake	iucD	SRR5928024	0
Iron Uptake	iucD	SRR5928132	0
Iron Uptake	iucD	SRR5928135	0
Iron Uptake	iucD	SRR5928137	0
Iron Uptake	iucD	SRR5928153	0
Iron Uptake	iucD	SRR5928156	0
Iron Uptake	iucD	SRR5928608	0
Iron Uptake	iucD	SRR5928609	0
Iron Uptake	iucD	SRR5928610	0
Iron Uptake	iucD	SRR5928617	0
Iron Uptake	iucD	SRR5928619	0
Iron Uptake	iucD	SRR5928712	0
Iron Uptake	iucD	SRR5928751	0
Iron Uptake	iucD	SRR5928790	0
Iron Uptake	iucD	SRR5928794	0
Iron Uptake	iucD	SRR5966302	0
Iron Uptake	iucD	SRR5985919	0
Iron Uptake	iucD	SRR6000478	0
Iron Uptake	iucD	SRR6025940	0
Iron Uptake	iucD	SRR6107527	0
Iron Uptake	iucD	SRR6114323	0
Iron Uptake	iucD	SRR6158727	0
Iron Uptake	iucD	SRR6217712	0
Iron Uptake	iucD	SRR6255491	1
Iron Uptake	iucD	SRR6278424	0
Iron Uptake	iucD	SRR6278772	0
Iron Uptake	iucD	SRR6283536	0
Iron Uptake	iucD	SRR6283581	0
Iron Uptake	iucD	SRR6291058	0
Iron Uptake	iucD	SRR6291064	0
Iron Uptake	iucD	SRR6291070	0
Iron Uptake	iucD	SRR6291075	0
Iron Uptake	iucD	SRR6291076	0
Iron Uptake	iucD	SRR6292808	0
Iron Uptake	iucD	SRR6293924	0
Iron Uptake	iucD	SRR6294053	0
Iron Uptake	iucD	SRR6294054	0
Iron Uptake	iucD	SRR6299288	0
Iron Uptake	iucD	SRR6308366	0
Iron Uptake	iucD	SRR6308559	0
Iron Uptake	iucD	SRR6310053	0
Iron Uptake	iucD	SRR6311216	0
Iron Uptake	iucD	SRR6316162	0
Iron Uptake	iucD	SRR6316163	0
Iron Uptake	iucD	SRR6316179	0
Iron Uptake	iucD	SRR6316184	0
Iron Uptake	iucD	SRR6321910	0
Iron Uptake	iucD	SRR6330514	0
Iron Uptake	iucD	SRR6334804	0
Iron Uptake	iucD	SRR6336381	0
Iron Uptake	iucD	SRR6336387	0
Iron Uptake	iucD	SRR6336397	0
Iron Uptake	iucD	SRR6336398	0
Iron Uptake	iucD	SRR6337567	0
Iron Uptake	iucD	SRR6350790	0
Iron Uptake	iucD	SRR6351094	0
Iron Uptake	iucD	SRR6354039	0
Iron Uptake	iucD	SRR6354063	0
Iron Uptake	iucD	SRR6354073	0
Iron Uptake	iucD	SRR6354079	0
Iron Uptake	iucD	SRR6356452	0
Iron Uptake	iucD	SRR6356457	0
Iron Uptake	iucD	SRR6371600	0
Iron Uptake	iucD	SRR6371908	0
Iron Uptake	iucD	SRR6373136	0
Iron Uptake	iucD	SRR6373141	0
Iron Uptake	iucD	SRR6373146	0
Iron Uptake	iucD	SRR6373147	0
Iron Uptake	iucD	SRR6373531	0
Iron Uptake	iucD	SRR6377192	0
Iron Uptake	iucD	SRR6377193	0
Iron Uptake	iucD	SRR6377197	0
Iron Uptake	iucD	SRR6424832	0
Iron Uptake	iucD	SRR6425483	0
Iron Uptake	iucD	SRR6433314	0
Iron Uptake	iucD	SRR6437555	0
Iron Uptake	iucD	SRR6437627	0
Iron Uptake	iucD	SRR6440225	0
Iron Uptake	iucD	SRR6457608	0
Iron Uptake	iucD	SRR6457613	0
Iron Uptake	iucD	SRR6457616	0
Iron Uptake	iucD	SRR6459167	0
Iron Uptake	iucD	SRR6465553	0
Iron Uptake	iucD	SRR6475572	0
Iron Uptake	iucD	SRR6475628	0
Iron Uptake	iucD	SRR6475644	0
Iron Uptake	iucD	SRR6480651	0
Iron Uptake	iucD	SRR6484652	0
Iron Uptake	iucD	SRR6484728	0
Iron Uptake	iucD	SRR6489807	0
Iron Uptake	iucD	SRR6502082	0
Iron Uptake	iucD	SRR6514723	0
Iron Uptake	iucD	SRR6639043	0
Iron Uptake	iucD	SRR6650898	0
Iron Uptake	iucD	SRR6650931	0
Iron Uptake	iucD	SRR6663496	0
Iron Uptake	iucD	SRR6668009	0
Iron Uptake	iucD	SRR6674600	0
Iron Uptake	iucD	SRR6676532	0
Iron Uptake	iucD	SRR6676536	0
Iron Uptake	iucD	SRR6676541	0
Iron Uptake	iucD	SRR6683743	0
Iron Uptake	iucD	SRR6684997	0
Iron Uptake	iucD	SRR6685099	0
Iron Uptake	iucD	SRR6696871	0
Iron Uptake	iucD	SRR6696878	0
Iron Uptake	iucD	SRR6696879	0
Iron Uptake	iucD	SRR6703770	0
Iron Uptake	iucD	SRR6715741	0
Iron Uptake	iucD	SRR6726526	0
Iron Uptake	iucD	SRR6760557	0
Iron Uptake	iucD	SRR6766056	0
Iron Uptake	iucD	SRR6766175	0
Iron Uptake	iucD	SRR6766433	0
Iron Uptake	iucD	SRR6786516	0
Iron Uptake	iucD	SRR6786555	0
Iron Uptake	iucD	SRR6795795	0
Iron Uptake	iucD	SRR6813640	0
Iron Uptake	iucD	SRR6818840	0
Iron Uptake	iucD	SRR6818866	0
Iron Uptake	iucD	SRR6818876	0
Iron Uptake	iucD	SRR6843311	0
Iron Uptake	iucD	SRR6870569	0
Iron Uptake	iucD	SRR6870784	0
Iron Uptake	iucD	SRR6879384	0
Iron Uptake	iucD	SRR6879571	0
Iron Uptake	iucD	SRR6880068	0
Iron Uptake	iucD	SRR6880072	0
Iron Uptake	iucD	SRR6880170	0
Iron Uptake	iucD	SRR6881303	0
Iron Uptake	iucD	SRR6881433	0
Iron Uptake	iucD	SRR6881532	0
Iron Uptake	iucD	SRR6885353	0
Iron Uptake	iucD	SRR6885452	0
Iron Uptake	iucD	SRR6904880	0
Iron Uptake	iucD	SRR6908088	0
Iron Uptake	iucD	SRR6908301	0
Iron Uptake	iucD	SRR6920571	0
Iron Uptake	iucD	SRR6926992	0
Iron Uptake	iucD	SRR6926998	0
Iron Uptake	iucD	SRR6933130	0
Iron Uptake	iucD	SRR6933163	0
Iron Uptake	iucD	SRR6933166	0
Iron Uptake	iucD	SRR6933169	0
Iron Uptake	iucD	SRR6933178	0
Iron Uptake	iucD	SRR6933271	0
Iron Uptake	iucD	SRR6933279	0
Iron Uptake	iucD	SRR6933282	0
Iron Uptake	iucD	SRR6933283	0
Iron Uptake	iucD	SRR6933285	0
Iron Uptake	iucD	SRR6933286	0
Iron Uptake	iucD	SRR6933289	0
Iron Uptake	iucD	SRR6933294	0
Iron Uptake	iucD	SRR6986092	0
Iron Uptake	iucD	SRR6986177	0
Iron Uptake	iucD	SRR6986180	0
Iron Uptake	iucD	SRR6986181	0
Iron Uptake	iucD	SRR6986336	0
Iron Uptake	iucD	SRR6986337	0
Iron Uptake	iucD	SRR6986342	0
Iron Uptake	iucD	SRR6986344	0
Iron Uptake	iucD	SRR6986348	0
Iron Uptake	iucD	SRR6986362	0
Iron Uptake	iucD	SRR6986365	0
Iron Uptake	iucD	SRR6996343	0
Iron Uptake	iucD	SRR7002064	0
Iron Uptake	iucD	SRR7002066	0
Iron Uptake	iucD	SRR7010294	0
Iron Uptake	iucD	SRR7010301	0
Iron Uptake	iucD	SRR7010304	0
Iron Uptake	iucD	SRR7010338	0
Iron Uptake	iucD	SRR7010474	0
Iron Uptake	iucD	SRR7010475	0
Iron Uptake	iucD	SRR7011956	0
Iron Uptake	iucD	SRR7011962	0
Iron Uptake	iucD	SRR7011986	0
Iron Uptake	iucD	SRR7012122	0
Iron Uptake	iucD	SRR7041622	0
Iron Uptake	iucD	SRR7041697	0
Iron Uptake	iucD	SRR7041721	0
Iron Uptake	iucD	SRR7041722	0
Iron Uptake	iucD	SRR7041896	0
Iron Uptake	iucD	SRR7042031	0
Iron Uptake	iucD	SRR7049822	0
Iron Uptake	iucD	SRR7049849	0
Iron Uptake	iucD	SRR7049865	0
Iron Uptake	iucD	SRR7063131	0
Iron Uptake	iucD	SRR7063134	0
Iron Uptake	iucD	SRR7063136	0
Iron Uptake	iucD	SRR7063142	0
Iron Uptake	iucD	SRR7063153	0
Iron Uptake	iucD	SRR7063157	0
Iron Uptake	iucD	SRR7063159	0
Iron Uptake	iucD	SRR7063174	0
Iron Uptake	iucD	SRR7063188	0
Iron Uptake	iucD	SRR7063192	0
Iron Uptake	iucD	SRR7063206	0
Iron Uptake	iucD	SRR7063430	0
Iron Uptake	iucD	SRR7075034	0
Iron Uptake	iucD	SRR7075052	0
Iron Uptake	iucD	SRR7075224	0
Iron Uptake	iucD	SRR7119889	0
Iron Uptake	iucD	SRR7130384	0
Iron Uptake	iucD	SRR7130547	0
Iron Uptake	iucD	SRR7130565	0
Iron Uptake	iucD	SRR7132648	0
Iron Uptake	iucD	SRR7132727	0
Iron Uptake	iucD	SRR7138665	0
Iron Uptake	iucD	SRR7138697	0
Iron Uptake	iucD	SRR7170103	0
Iron Uptake	iucD	SRR7196769	0
Iron Uptake	iucD	SRR7235692	0
Iron Uptake	iucD	SRR7248277	0
Iron Uptake	iucD	SRR7276571	0
Iron Uptake	iucD	SRR7294325	0
Iron Uptake	iucD	SRR7346707	0
Iron Uptake	iucD	SRR7348256	0
Iron Uptake	iucD	SRR7348276	0
Iron Uptake	iucD	SRR7363621	0
Iron Uptake	iucD	SRR7406172	0
Iron Uptake	iucD	SRR7414574	0
Iron Uptake	iucD	SRR7426254	0
Iron Uptake	iucD	SRR7458090	0
Iron Uptake	iucD	SRR7458101	0
Iron Uptake	iucD	SRR7458119	0
Iron Uptake	iucD	SRR7458127	0
Iron Uptake	iucD	SRR7458128	0
Iron Uptake	iucD	SRR7458129	0
Iron Uptake	iucD	SRR7458239	0
Iron Uptake	iucD	SRR7533570	0
Iron Uptake	iucD	SRR7601570	0
Iron Uptake	iucD	SRR7620522	0
Iron Uptake	iucD	SRR7638087	0
Iron Uptake	iucD	SRR7643294	0
Iron Uptake	iucD	SRR7652910	0
Iron Uptake	iucD	SRR7652913	0
Iron Uptake	iucD	SRR7652915	0
Iron Uptake	iucD	SRR7652985	0
Iron Uptake	iucD	SRR7652988	0
Iron Uptake	iucD	SRR7652990	0
Iron Uptake	iucD	SRR7653006	0
Iron Uptake	iucD	SRR7657516	0
Iron Uptake	iucD	SRR7660779	0
Iron Uptake	iucD	SRR7661265	0
Iron Uptake	iucD	SRR7661269	0
Iron Uptake	iucD	SRR7661272	0
Iron Uptake	iucD	SRR7664643	0
Iron Uptake	iucD	SRR7664653	0
Iron Uptake	iucD	SRR7693582	0
Iron Uptake	iucD	SRR7701252	0
Iron Uptake	iucD	SRR7701253	0
Iron Uptake	iucD	SRR7706339	0
Iron Uptake	iucD	SRR7707918	0
Iron Uptake	iucD	SRR7758738	0
Iron Uptake	iucD	SRR7765068	0
Iron Uptake	iucD	SRR7771813	0
Iron Uptake	iucD	SRR7771826	0
Iron Uptake	iucD	SRR7773994	0
Iron Uptake	iucD	SRR7789469	0
Iron Uptake	iucD	SRR7789816	0
Iron Uptake	iucD	SRR7798780	0
Iron Uptake	iucD	SRR7820864	0
Iron Uptake	iucD	SRR7866006	0
Iron Uptake	iucD	SRR7882224	0
Iron Uptake	iucD	SRR7885200	0
Iron Uptake	iucD	SRR7885206	0
Iron Uptake	iucD	SRR7903532	0
Iron Uptake	iucD	SRR7966655	0
Iron Uptake	iucD	SRR7966661	0
Iron Uptake	iucD	SRR8041750	0
Iron Uptake	iucD	SRR8078634	0
Iron Uptake	iucD	SRR8078641	0
Iron Uptake	iucD	SRR8078648	0
Iron Uptake	iucD	SRR8078654	0
Iron Uptake	iucD	SRR8104474	0
Iron Uptake	iucD	SRR8136332	0
Iron Uptake	iucD	SRR8136483	0
Iron Uptake	iucD	SRR8136484	0
Iron Uptake	iucD	SRR8136585	0
Iron Uptake	iucD	SRR8136668	0
Iron Uptake	iucD	SRR8136678	0
Iron Uptake	iucD	SRR8136683	0
Iron Uptake	iucD	SRR8136931	0
Iron Uptake	iucD	SRR8136963	0
Iron Uptake	iucD	SRR8136968	0
Iron Uptake	iucD	SRR8136970	0
Iron Uptake	iucD	SRR8137073	0
Iron Uptake	iucD	SRR8157428	0
Iron Uptake	iucD	SRR8157429	0
Iron Uptake	iucD	SRR8157470	0
Iron Uptake	iucD	SRR8157471	0
Iron Uptake	iucD	SRR8157475	0
Iron Uptake	iucD	SRR8181049	0
Iron Uptake	iucD	SRR8181052	0
Iron Uptake	iucD	SRR8181054	0
Iron Uptake	iucD	SRR8181056	0
Iron Uptake	iucD	SRR8200494	0
Iron Uptake	iucD	SRR8202274	0
Iron Uptake	iucD	SRR8202285	0
Iron Uptake	iucD	SRR8202286	0
Iron Uptake	iucD	SRR8202307	0
Iron Uptake	iucD	SRR8236508	0
Iron Uptake	iucD	SRR8236529	0
[truncated: 247,401+ more rows]

## Sheet: Table S5
Type	Class	Gene	value	sra_accession
Drug	Efflux	mdsB	1	NDSU1
Drug	Efflux	mdsA	1	NDSU1
Metal	Copper/gold	golT	1	NDSU1
Metal	Gold	golS	1	NDSU1
Drug	Tetracycline	tet(A)	1	NDSU1
Drug	Aminoglycoside	aph(6)-Id	1	NDSU1
Drug	Aminoglycoside	aph(3'')-Ib	1	NDSU1
Drug	Sulfonamide	sul2	1	NDSU1
Drug	Beta-lactam	blaCMY-2	1	NDSU1
Drug	Beta-lactam	blaTEM	1	NDSU1
Metal	Mercury	merD	1	NDSU1
Metal	Mercury	merE	1	NDSU1
Metal	Gold	golS	1	NDSU10
Metal	Copper/gold	golT	1	NDSU10
Drug	Efflux	mdsA	1	NDSU10
Drug	Efflux	mdsB	1	NDSU10
Metal	Mercury	merR	1	NDSU10
Drug	Tetracycline	tet(A)	1	NDSU10
Drug	Aminoglycoside	aph(6)-Id	1	NDSU10
Drug	Aminoglycoside	aph(3'')-Ib	1	NDSU10
Drug	Sulfonamide	sul2	1	NDSU10
Drug	Beta-lactam	blaCMY-2	1	NDSU10
Drug	Aminoglycoside	aph(3')-Ia	1	NDSU10
Drug	Efflux	mdsB	1	NDSU12
Drug	Efflux	mdsA	1	NDSU12
Metal	Copper/gold	golT	1	NDSU12
Metal	Gold	golS	1	NDSU12
Drug	Tetracycline	tet(A)	1	NDSU12
Drug	Aminoglycoside	aph(6)-Id	1	NDSU12
Drug	Aminoglycoside	aph(3'')-Ib	1	NDSU12
Drug	Sulfonamide	sul2	1	NDSU12
Metal	Gold	golS	1	NDSU13
Metal	Copper/gold	golT	1	NDSU13
Drug	Efflux	mdsA	1	NDSU13
Drug	Efflux	mdsB	1	NDSU13
Drug	Tetracycline	tet(A)	1	NDSU13
Drug	Aminoglycoside	aph(6)-Id	1	NDSU13
Drug	Aminoglycoside	aph(3'')-Ib	1	NDSU13
Drug	Sulfonamide	sul2	1	NDSU13
Drug	Beta-lactam	blaCMY-2	1	NDSU13
Drug	Quinolone	gyrA_S83F	1	NDSU15
Drug	Efflux	mdsB	1	NDSU15
Drug	Efflux	mdsA	1	NDSU15
Metal	Copper/gold	golT	1	NDSU15
Metal	Gold	golS	1	NDSU15
Drug	Tetracycline	tet(A)	1	NDSU15
Drug	Aminoglycoside	aph(6)-Id	1	NDSU15
Drug	Aminoglycoside	aph(3'')-Ib	1	NDSU15
Drug	Sulfonamide	sul2	1	NDSU15
Drug	Beta-lactam	blaTEM	1	NDSU15
Metal	Mercury	merD	1	NDSU15
Metal	Mercury	merE	1	NDSU15
Drug	Beta-lactam	blaCMY	1	NDSU15
Drug	Quinolone	gyrA_D87N	1	NDSU16
Drug	Efflux	mdsB	1	NDSU16
Drug	Efflux	mdsA	1	NDSU16
Metal	Copper/gold	golT	1	NDSU16
Metal	Gold	golS	1	NDSU16
Drug	Efflux	mdsB	1	NDSU17
Drug	Efflux	mdsA	1	NDSU17
Metal	Copper/gold	golT	1	NDSU17
Metal	Gold	golS	1	NDSU17
Metal	Gold	golS	1	NDSU18
Metal	Copper/gold	golT	1	NDSU18
Drug	Efflux	mdsA	1	NDSU18
Drug	Efflux	mdsB	1	NDSU18
Drug	Sulfonamide	sul2	1	NDSU18
Drug	Aminoglycoside	aph(3'')-Ib	1	NDSU18
Drug	Aminoglycoside	aph(6)-Id	1	NDSU18
Drug	Tetracycline	tet(A)	1	NDSU18
Metal	Mercury	merE	1	NDSU18
Metal	Mercury	merD	1	NDSU18
Metal	Mercury	merB	1	NDSU18
Metal	Mercury	merA	1	NDSU18
Metal	Mercury	merP	1	NDSU18
Metal	Mercury	merT	1	NDSU18
Metal	Mercury	merR	1	NDSU18
Drug	Phenicol	floR	1	NDSU18
Drug	Beta-lactam	blaCMY-2	1	NDSU18
Metal	Gold	golS	1	NDSU19
Metal	Copper/gold	golT	1	NDSU19
Drug	Efflux	mdsA	1	NDSU19
Drug	Efflux	mdsB	1	NDSU19
Metal	Mercury	merE	1	NDSU19
Metal	Mercury	merD	1	NDSU19
Metal	Mercury	merB	1	NDSU19
Metal	Mercury	merA	1	NDSU19
Metal	Mercury	merP	1	NDSU19
Metal	Mercury	merT	1	NDSU19
Metal	Mercury	merR	1	NDSU19
Drug	Beta-lactam	blaCMY-2	1	NDSU19
Drug	Sulfonamide	sul2	1	NDSU19
Drug	Aminoglycoside	aph(3'')-Ib	1	NDSU19
Drug	Aminoglycoside	aph(6)-Id	1	NDSU19
Drug	Tetracycline	tet(A)	1	NDSU19
Drug	Phenicol	floR	1	NDSU19
Drug	Efflux	mdsB	1	NDSU20
Drug	Efflux	mdsA	1	NDSU20
Metal	Copper/gold	golT	1	NDSU20
Metal	Gold	golS	1	NDSU20
Metal	Mercury	merR	1	NDSU20
Metal	Mercury	merT	1	NDSU20
Metal	Mercury	merP	1	NDSU20
Metal	Mercury	merA	1	NDSU20
Metal	Mercury	merB	1	NDSU20
Metal	Mercury	merD	1	NDSU20
Metal	Mercury	merE	1	NDSU20
Drug	Tetracycline	tet(A)	1	NDSU20
Drug	Aminoglycoside	aph(6)-Id	1	NDSU20
Drug	Aminoglycoside	aph(3'')-Ib	1	NDSU20
Drug	Sulfonamide	sul2	1	NDSU20
Drug	Beta-lactam	blaCMY-2	1	NDSU20
Drug	Beta-lactam	blaTEM	1	NDSU20
Drug	Phenicol	floR	1	NDSU20
Metal	Gold	golS	1	NDSU21
Metal	Copper/gold	golT	1	NDSU21
Drug	Efflux	mdsA	1	NDSU21
Drug	Efflux	mdsB	1	NDSU21
Drug	Beta-lactam	blaCMY-2	1	NDSU21
Metal	Mercury	merE	1	NDSU21
Metal	Mercury	merD	1	NDSU21
Drug	Beta-lactam	blaTEM	1	NDSU21
Drug	Efflux	mdsB	1	NDSU22
Drug	Efflux	mdsA	1	NDSU22
Metal	Copper/gold	golT	1	NDSU22
Metal	Gold	golS	1	NDSU22
Metal	Gold	golS	1	NDSU24
Metal	Copper/gold	golT	1	NDSU24
Drug	Efflux	mdsA	1	NDSU24
Drug	Efflux	mdsB	1	NDSU24
Drug	Quinolone	gyrA_S83F	1	NDSU24
Drug	Sulfonamide	sul2	1	NDSU24
Drug	Aminoglycoside	aph(3'')-Ib	1	NDSU24
Drug	Aminoglycoside	aph(6)-Id	1	NDSU24
Drug	Tetracycline	tet(A)	1	NDSU24
Drug	Phenicol	floR	1	NDSU24
Drug	Efflux	mdsB	1	NDSU25
Drug	Efflux	mdsA	1	NDSU25
Metal	Copper/gold	golT	1	NDSU25
Metal	Gold	golS	1	NDSU25
Metal	Mercury	merE	1	NDSU25
Metal	Mercury	merD	1	NDSU25
Drug	Beta-lactam	blaTEM	1	NDSU25
Metal	Gold	golS	1	NDSU26
Metal	Copper/gold	golT	1	NDSU26
Drug	Efflux	mdsA	1	NDSU26
Drug	Efflux	mdsB	1	NDSU26
Drug	Quinolone	gyrA_D87N	1	NDSU26
Drug	Aminoglycoside	aph(3')-Ia	1	NDSU26
Drug	Beta-lactam	blaCMY-2	1	NDSU26
Drug	Sulfonamide	sul2	1	NDSU26
Drug	Aminoglycoside	aph(3'')-Ib	1	NDSU26
Drug	Aminoglycoside	aph(6)-Id	1	NDSU26
Drug	Tetracycline	tet(A)	1	NDSU26
Drug	Quinolone	gyrA_D87N	1	NDSU28
Drug	Efflux	mdsB	1	NDSU28
Drug	Efflux	mdsA	1	NDSU28
Metal	Copper/gold	golT	1	NDSU28
Metal	Gold	golS	1	NDSU28
Drug	Beta-lactam	blaCMY-2	1	NDSU28
Drug	Sulfonamide	sul2	1	NDSU28
Drug	Aminoglycoside	aph(3'')-Ib	1	NDSU28
Drug	Aminoglycoside	aph(6)-Id	1	NDSU28
Drug	Tetracycline	tet(A)	1	NDSU28
Drug	Phenicol	floR	1	NDSU28
Drug	Aminoglycoside	aph(3')-Ia	1	NDSU28
Drug	Beta-lactam	blaCMY-2	1	NDSU29
Drug	Efflux	mdsB	1	NDSU29
Drug	Efflux	mdsA	1	NDSU29
Metal	Copper/gold	golT	1	NDSU29
Metal	Gold	golS	1	NDSU29
Drug	Efflux	mdsB	1	NDSU3
Drug	Efflux	mdsA	1	NDSU3
Metal	Copper/gold	golT	1	NDSU3
Metal	Gold	golS	1	NDSU3
Drug	Beta-lactam	blaCMY-2	1	NDSU3
Drug	Sulfonamide	sul2	1	NDSU3
Drug	Aminoglycoside	aph(3'')-Ib	1	NDSU3
Drug	Aminoglycoside	aph(6)-Id	1	NDSU3
Drug	Tetracycline	tet(A)	1	NDSU3
Drug	Phenicol	floR	1	NDSU3
Metal	Mercury	merE	1	NDSU3
Metal	Mercury	merD	1	NDSU3
[truncated: 10,366 more rows]

## Sheet: Table S6
sra_accession	Plasmid	Value
[truncated: 49,656 more rows]
